# Supplementary material for: Rodent phylogeny revised: analysis of six nuclear genes from all major rodent clades
Source: BMC Evol Biol. 2009 Apr 2;9:71. doi: 10.1186/1471-2148-9-71 (PMC2674048; doi:10.1186/1471-2148-9-71)
Supplement: Additional file 3 — DNA sequence alignment. Concatenated DNA sequence alignment (in Nexus format) used to reconstruct the phylogenetic tree present in figure 1. [file 1471-2148-9-71-S3.txt]

#NEXUS

begin data;
 dimensions ntax=49 nchar=6768;
 Format datatype=DNA interleave=yes missing=-; 
matrix
[A2AB char:1-1275]
  MusXXXXXXX    GCCATCGCGTCGGCCATCACCTTTCTCATCCTCTTCACCATTTTCGGCAATGCGCTGGTAATTCTGGCTGTGTTGACCAGCCGCTCTCTCCGTGCACCACAAAACCTCTTCCTGGTGTCACTGGCAGCAGCTGACATCCTAGTGGCTACTCTTATCATCCCTTTCTCTCTGGCCAACGAGCTGCTGGGCTATTGGTACTTCTGGCGTGCGTGGTGCGAGGTCTACCTGGCGCTAGACGTGCTCTTCTGTACCTCCTCCATCGTGCACCTGTGTGCCATCAGTCTGGACAGATACTGGGCAGTGAGCCGAGCATTGGAGTACAACTCCAAGCGCACTCCACGCCGCATCAAATGCATCATCCTCACCGTGTGGCTCATTGCAGCCGTCATTTCTCTACCGCCCCTCATCTACAAGGGCGACCAGCGCCCAGAGCCCCACGGGCTCCCCCAGTGTGAGCTCAACCAAGAAGCCTGGTACATCTTGGCTTCCAGCATCGGATCTTTTTTTGCTCCCTGCCTCATCATGATTCTCGTCTACCTGCGAATCTACTTAATTGCCAAACGCAGCCAC---TGCAGAGGTCTCGGAGCTAAGAGGGGCTCTGGGGAGGGTGAGTCCAAGAAGCCCCGTCCG---GGTCCGGCCGCCGGGGGA---GTTCCAGCCTCGGCTAAAGTGCCCACCCTGGTCTCTCCTCTATCTTCTGTCGGAGAGGCTAATGGACACCCCAAGCCTCCAAGGGAG------------AAGGAGGAGGGGGAGACCCCTGAAGATCCCGAAGCCAGGGCTTTACCACCCAATTGGTCTGCCCTGCCCAGATCAGTCCAGGACCAGAAGAAG---GGGACTAGTGGGGCAACTGCAGAGAAGGGA------GCT------------------GAA------------------------GAGGAT------------------GAAGAGGAGGTGGAAGAATGTGAACCCCAAACACTGCCAGCTTCTCCTGCCTCAGTATTCAACCCACCCTTGCAGCAGCCTCAGACTTCCCGGGTGCTGGCCACGCTACGTGGCCAGGTGCTTCTGAGCAAGAATGTGGGTGTGGCCAGTGGGCAGTGGTGGCGCCGTCGGACACAGCTGAGCCGAGAGAAGAGGTTCACCTTTGTGCTGGCGGTGGTCATTGGTGTTTTTGTGGTCTGTTGGTTTCCTTTCTTCTTCAGCTACAGCCTGGGGGCCATCTGCCCACAGCACTGCAAGGTACCCCATGGCCTCTTC
  RattusXXXX    GCCATCGCGTCGGCCATCACCTTTCTCATCCTTTTCACCATTTTCGGCAATGCGCTGGTCATTCTGGCTGTGTTGACCAGCCGCTCACTCCGTGCACCACAAAACCTGTTCCTGGTGTCACTGGCAGCAGCCGACATCCTAGTGGCTACTCTCATCATCCCTTTCTCTCTGGCCAACGAGCTGCTGGGCTACTGGTACTTCTGGCGTGCGTGGTGCGAGGTCTACCTGGCGCTAGACGTGCTCTTCTGTACCTCCTCCATCGTGCACCTGTGTGCCATCAGCCTGGACAGGTACTGGGCAGTGAGCCGAGCATTGGAGTACAACTCCAAGCGCACTCCGTGCCGCATCAAGTGCATCATCCTCACTGTGTGGCTCATTGCAGCTGTCATTTCTCTACCGCCCCTCATCTACAAGGGCGACCAACGCCCCGACGCCCGCGGGCTCCCCCAGTGTGAGCTCAACCAGGAGGCCTGGTACATCTTGGCTTCCAGCATCGGATCTTTTTTTGCTCCCTGCCTCATCATGATCCTCGTCTACCTGCGAATCTACGTGATTGCCAAACGCAGCCAC---TGCAGAGGTCTCGGAGCCAAGAGGGGCTCTGGAGAAGGTGAGTCCAAGAAGCCCCAGCCG---GTTGCT------GGGGGA---GTGCCAACCTCAGCTAAGGTGCCCACCCTGGTCTCTCCTCTATCTTCTGTTGGAGAGGCCAATGGACACCCCAAGCCTCCAAGAGAG------------AAGGAGGAGGGGGAGACCCCTGAAGATCCTGAGGCCAGGGCTTTGCCCCCAACTTGGTCTGCCCTTCCCAGATCAGGCCAAGGCCAGAAGAAG---GGGACTAGTGGGGCGACTGCAGAGGAGGGA------GAT------------------GAA------------------------GAGGAT------------------GAGGAAGAGGTGGAAGAATGTGAACCCCAAACACTGCCAGCATCTCCTGCCTCGGTATGCAACCCACCCTTGCAGCAGCCTCAGACTTCTCGGGTACTGGCCACACTTCGTGGCCAGGTGCTTCTGGGCAAGAATGTGGGAGTTGCCAGTGGGCAGTGGTGGCGCAGACGGACACAGCTGAGCCGGGAGAAGAGGTTCACCTTTGTGCTGGCCGTGGTCATTGGAGTTTTCGTGGTCTGCTGGTTTCCTTTCTTCTTCAGCTACAGCCTGGGGGCCATCTGCCCACAGCACTGCAAGGTACCGCATGGCCTCTTC
  Mesocricet    GCCATCGCGTCGGCCATCACCTTCCTCATCCTTTTCACCATTTTCGGCAACGCACTGGTTATTCTGGCTGTGTTGACTAGCCGCTCACTCCGTGCACCACAAAACCTGTTCCTGGTGTCACTGGCAGCCGCGGACATCCTAGTAGCCACTCTTATCATCCCTTTCTCTCTGGCCAACGAGCTGCTGGGTTACTGGTACTTCTGGCGCACATGGTGCGAGGTCTACCTGGCACTAGATGTGCTCTTCTGTACCTCCTCCATCGTGCACCTGTGTGCTATCAGCCTGGACCGATACTGGGCAGTGAGCCGAGCATTGGAGTACAACTCCAAGCGCACCCCGCGCCGCATCAAATGCATCATCCTCACAGTGTGGCTCATTGCAGCCGTCATTTCTCTGCCGCCCCTCATCTACAAGGGTGATCAGCGCCCGGAGCCCCCCGGGCCCCCCCAGTGTGAGCTCAACCAAGAGGCCTGGTACATCTTGGCTTCCAGCATCGGCTCTTTCTTTGCTCCCTGTCTCATCATGATCCTCGTCTACCTGCGGATCTATGTAATTGCCAAACGCAGCCAC---TGCCGAGGTCCCAGGGCCAAAAGGGGCTCTGGGGAGGGTGAGTGCAAGCAGCCTCGTCCT---GTCGCT------GGGGGA---GCTCCAACCTCAGCTAAGGTGCCAACCCTGGCCTCCCCTCTGTCTTCTGTGGGAGAGGCCAATGGGCACCCCAAGCCTCCAAGGGAG------------AAGGAGGAGGGGGAGACCCCTGAAGATCCTGAGTCCAGGGCTTTGCCACCCAACTGGTCTGCCCTTCCAAGATCAGGCCAGGGCCAGAAGAAG---TGCATGGGTGGGGCAACTGCAGAGGAGGGA------GTT------------------GAA------------------------GAGGAG---------------GATGAAGAGGAGGTGGAAGAGTGTGAACCCCAACCCCTGCCAGCATCTCCTGCCTCCGTATGCAGCCCACCCTTGCAGCAGCCTCAGGCTTCCCGGGTGTTGGCCACTCTTCGTGGCCAGGTGCTTCTGGGCAGGACTGTGGGTGCGGCCAGTGGGCGTTGGTGGCGCCGACGGACACAGCTGAGCCGGGAGAAGAGGTTCACCTTCGTGCTAGCAGTGGTCATTGGCGTTTTTGTGGTCTGCTGGTTCCCTTTCTTCTTCAGCTATAGCCTGGGGGCCATCTGCCCACAGCGCTGCAAGGTCCCACATGGCCTCTTC
  Tachyoryct    GCCATCGCAGCGGCCATCACCTTCCTCATCCTCTTCACCATTTTCGGCAACGTGCTGGTCATTCTGGCTGTGTTGACCAGCCGCTCTCTGCGCGCACCTCAAAACCTGTTCCTGGTGTCGCTGGCTGCCGCGGACATCCTAGTGGCCACGCTCATCATCCCTTTTTCTCTGGCCAACGAGCTGCTGGGTTACTGGTACTTCTGGCACACATGGTGCGAGGTCTACCTGGCACTGGACGTGCTCTTCTGTACCTCGTCCATCGTGCACCTGTGTGCCATCAGCCTGGACCGGTACTGGGCAGTGAGCCGGGCGCTAGAGTACAACTCCAAGCGCACCCCACGCCGCATCAAATGCATTATCCTTACCGTGTGGCTCATCTCAGCCATCATCTCTCTGCCACCCCTCATCTACAAGGGTGACCAGCACCCCAAGTCCCACGGGCTCCCCCAGTGCGAGCTCAACCAAGAGGCCTGGTACATCTTGGCTTCCAGCATCGGATCTTTCTTCGCTCCCTGTCTCATCATGATCCTGGTCTACCTGCGCATCTACCTGATCGCTAAACGCAGCCAC---CGCAGAGGTCCCAGAGGCAAGCAGCACTCCGGGGAGGGTGAGTCCAAGCAGTCCCGACCA---GTCCCT------GGAGGG---GCTCCAGCCTCAGCTAAGGTGCCAACCCTGGCCTCTCCTCTGTCTTCTGTGGGAGAGGCCAATGGCCATCCTAAGCCTTCTAGGGAG------------AAGGATGAGGAGGAGACCCCGGAAGAGGTTGGGTCCAAGGCTTTGCCACCTAGTTGGTCTGCCCTTCCCAGCTCAGGCCAGGGCCATAAGAAG---GACGCTGGGGGTGCAACTGAGGAGGGGGAC------GCT------------------GAA------------------------GAGGAA---------------GATGAAGAGGAGGAAGAAGAGTGTGACCCTCAGGCACTGCCAGCATCTCTTGCTTCAGTGTGCAGCCCACCTTTGCAGCAGCCTCAGGGTTCCCGGGTGCTGGCTACCCTCCGGGGCCAGGTGCTCCTGGGCAGAACTGTGGGTGTTGTGAGTGGGCAATGGTGGCGCCGCCGGGCACAGCTGAGCAGGGAGAAGAGGTTCACCTTTGTGCTGGCTGTGGTCATCGGTGTCTTTGTACTCTGCTGGTTCCCGTTCTTCTTCAGCTACAGCCTGGGGGCCATCTGCCCACAGCACTGCAAGGTACCACATGGCCTCTTC
  Nannospala    GCCATCGCAGCGGCCATCACCTTCCTCATCCTCTTCACCATTTTCGGCAACGTGTTGGTCATTCTGGCTGTGCTGACCAGCCGCTCTCTGCGAGCACCACAAAACCTGTTCCTGGTGTCACTGGCTGCCGCGGACATTCTAGTGGCCACGCTCATCATTCCTTTCTCTCTGGCCAACGAGCTGCTGGGTTATTGGTACTTCTGGCACACATGGTGCGAGGTCTACCTGGCGCTGGACGTGCTCTTCTGCACCTCGTCTATCGTGCACCTGTGCGCCATCAGTCTGGACCGWTACTGGGCAGTGAGCCGAGCACTGGAGTACAACTCTAAGCGCACCCCACGCCGTATCAAATGTATTATCCTTACTGTGTGGCTCATCGCAGCCGTCATCTCTCTGCCGCCTCTCATCTATAAGGGCGACCAGCACCCCCAGACCCACGGGCTCCCCCAGTGCGAGCTCAACCAAGAGGCCTGGTACATCTTGGCTTCCAGCATCGGATCTTTCTTTGCTCCCTGCCTCATCATGATACTGGTYTACCTGCGCATCTACATGATTGCCAAACGCAGTCAC---CGCAGAGGTCCTAGAGGCAAGCAGCACTCTGGGGAGGGTGAGTCCAAGCAGTCCCAACCT---GTCCCT------GGAGGG---GCTCTAGCCTCAGCTAAGGTGCCAACCCTGGCCTCGCCTCTGTCTTCTGTGGGAGAGGCCAATGGACACTCTAAGCCTTCTAGGGAG------------AAGGAGGAGGGGGAGACCCCCGAAGATCTTGAATCCAGGGCTTTGCCACCTAGTTGGTCTGCCCTTCCCAGCTCAGGCCAGGGCCAGAAGAAG---GATGTTGGGGGGGCAACTGAGGAGGAGGAA------GCT------------------GAA------------------------GAGGAA---------------GATGAAGAGGAGGAGGAAGAGTGTGAACCCCAGGCACTGCCAGTGTCTCCTGCCTCAGTATGCAGCCCAGGCTTGCAGCAGCGCCAGGGTTCCCGGGTGCTGGCCACCCTCCGTGGCCAGGTGCTCCTGGGCAGGACTGTGGGTGTTGTGAGTGGGCAGTGGTGGCGACGTCGGGCACAGCTGAGCAGAGAGAAGAGGTTCACCTTTGTGTTGGCTGTGGTGATCGGTGTTTTTGTACTCTGCTGGTTTCCCTTCTTCTTCAGCTACAGCCTGGGGGCCATCTGCCCACAGCACTGCAAGGTACCACATGGCCTCTTC
  RhizomysXX    NNNNNNNNNNNNNNNNNNNNNNNNNNNNNNNNNNNNNNNNNNNNNNNNNNNNNNNNNNNNNNNNNNNNNNNNNNNNNNNNNNNNNNNNNNNNNNNNNNNNNNNNNNNNNNNNNNNNNNNNNNNNNNNNNNNNNNNNNNNNNNNNNNNNNNNNNNNNNNNNNNNNNNNNNNNNNNNNNNNNNNNNNNNNNNNNNNNNNNNNNNNNNNNNNNNNNNNNNNNNNNNNNNNNNNNNNNNNNNNNNNNNNNNNNNNNNNNNNNNNNNNNNNNNNNNNNNNNNNNNNNNNNNNNNNNNNNNNNNNNNNNNNNNNNNNNNNNNNNNNNNNNNNNNNNNNNNNNNNNNNNNNNNNNNNNNNNNNNNNNNNNNNNNNNNNNNNNNNNNNNNNNNNNNNNNNNNNNNNNNNNNNNNNNNNNNNNNNNNNNNNNNNNNNNNNNNNNNNNNNNNNNNNNNNNNNNNNNNNNNNNNNNNNNNNNNNNNNNNNNNNNNNNNNNNNNNNNNNNNNNNNNNNNNNNNNNNNNNNNNNNNNNNNNNNNNNNNNNNNNNNNNNNNNNNNNNNNNNNNNNNNNNNNNNNNNNNNNNNNNNNNNNNNNNNNNNNNNNNNNNNNNNNNNNNNNNNNNNNNNNNNNNNNNNNNNNNNNNNNNNNNNNNNNNNNNNNNNNNNNNNNNNNNNNNNNNNNNNNNNNNNNNNNNNNNNNNNNNNNNNNNNNNNNNNNNNNNNNNNNNNNNNNNNNNNNNNNNNNNNNNNNNNNNNNNNNNNNNNNNNNNNNNNNNNNNNNNNNNNNNNNNNNNNNNNNNNNNNNNNNNNNNNNNNNNNNNNNNNNNNNNNNNNNNNNNNNNNNNNNNNNNNNNNNNNNNNNNNNNNNNNNNNNNNNNNNNNNNNNNNNNNNNNNNNNNNNNNNNNNNNNNNNNNNNNNNNNNNNNNNNNNNNNNNNNNNNNNNNNNNNNNNNNNNNNNNNNNNNNNNNNNNNNNNNNNNNNNNNNNNNNNNNNNNNNNNNNNNNNNNNNNNNNNNNNNNNNNNNNNNNNNNNNNNNNNNNNNNNNNNNNNNNNNNNNNNNNNNNNNNNNNNNNNNNNNNNNNNNNNNNNNNNNNNNNNNNNNNNNNNNNNNNNNNNNNNNNNNNNNNNNNNNNNNNNNNNNNNNNNNNNNNNNNNNNNNNNNNNNNNNNNNNNNNNNNNNNNNNNNNNNNNNNNNNNNNNNNNNNNNNNNNNNNNNNNNNNNNNNNNNNNNNNNNNNNNNNNNNNNNNNNNNNNNNNNNNNNNNNNNNNNNNNNNNNNNNN
  Acomysxxxx    GCCATCGCGTCGGTTATCACCTTTCTCATCCTTTTCACCATTTTCGGCAATGCGCTGGTCATTCTGGCTGTGTTGACCAGCCGCTCACTCCGTGCACCACAAAACCTGTTCCTGGTGTCACTGGCAGCCGCCGACATCCTTGTGGCCACTCTCATCATCCCTTTCTCTCTGGCCAACGAGCTGCTGGGCTACTGGTACTTCTGGCGCACATGGTGTGAGGTCTACCTGGCGCTAGACGTGCTCTTCTGTACCTCCTCCATCGTGCACCTGTGCGCCATCAGCCTGGACCGATACTGGGCAGTGAGCCGAGCATTGGAGTACAACTCCAAGCGCACCCCGCGCCGCATCAAATGCATCATCCTCACTGTGTGGCTCATTGCAGCTGTCATTTCTCTACCACCCCTCGTCTACAAGGGCGACCAGCGCCCAGAGCCCCACGGGCTCCCCCAGTGTGAGCTCAACCAAGAGGCTTGGTACATCTTGGCTTCCAGCTTCGGATCTTTCTTTGCTCCCTGCCTCATCATGATCCTTGTCTACCTGCGAATCTACGTAATTGCCAAACGCAGCCAC---TGCAGAGGTTCCAGGGCCAAGAGGGCCTCCGGGGACGGCGAGTCTAAGAAGCCCCGTACT---GTCGCT------GGGAGA---GCTCCAACGTCAGCTAAAGTACCCACCCTGGCCTCCCCTCTATCTTCTGTGGGAGAGGCCAACGGGCACCCTAAACCTCCAAGTGAG------------AAGGAGGAAGGGGAGACCCCTGAAGATGCCGAGTCCAGGGCTTTGCCACCCAGCTGGTCGGCCCTTCCCAGATCAGGCCAGAGCCAGAAGAAG---GACATTAATGGGGCAACTGCAGAGGGAGCA---------------------------GAA------------------------GAGGAG---------------GATGAAGAAGGTGTGGAAGAACACGAACCCCAAACATTGCCAGCGTCTCCTGGCTCGGGATGCAGCCCACCATTGCAGCAGCCCCAGGCTTCCCAGGTGCTGGCCACACTTCGAGGCCAGGTGCTTCTGAGCAGAAATGTGGGTGCTGCCAGTGGGCAATGGTGGCGCCGACGGACACAGCTGAGCCGAGAGAGGAGGTTCACCTTTGTGCTGGCAGTCGTCATTGGCGTTTTTGTGGTCTGCTGGTTTCCTTTCTTCTTCAGCTACAGTCTGGGGGCCATCTGCCCACAGCACTGCAAAGTACCA------------
  Gerbillusx    GCCATCGCGTCGATTATCACCTTTCTCATCCTTTTCACCATTTTCGGCAACGCGCTGGTCATTCTGGCTGTGTTGACCAGCCGCTCACTCCGTGCACCGCAGAACCTGTTCCTGGTGTCACTGGCGGCCGCCGACATCCTAGTGGCCACTCTCATCATCCCTTTCTCTCTGGCAAACGAACTGCTGGGCTACTGGTACTTCTGGCGCACCTGGTGCGAGGTCTACCTGGCGCTGGACGTGCTCTTCTGTACCTCCTCYATCGTGCACCTGTGCGCCATCAGCCTGGACCGATACTGGGCAGTGAGCCGAGCTTTGGAGTACAACTCCAAGCGCACCCCGCGCCGCATCAAATGCACCATCCTCACTGTGTGGCTCATCGCAGCCGTCATTTCCCTACCGCCCCTCATCTACAAGAGCGACCAGCGCCCGGAGCCCCGCGGGCTCCCCCAGTGTGAGCTCAACCAAGAGGCTTGGTACATCTTGGCTTCCAGCATCGGCTCTTTCTTTGCTCCCTGCCTCATCATGATCCTCGTCTACCTGCGAATCTACGTGATTGCCAAGCGCAGCCAT---TGCAGAGGTCCCAGGGCCAAGAGGGCCTCAGGGGAAGGTGAGTCCAAGAAGCCCCGTCCT---GTCGTT------GGGGGA---GCGCCAACCTCAGCTAAGGTGCCCACCCTGGCCTCTCCTCTGTCTTCTGTGGGAGAGGCCAATGGACACCCCAAGCCTCCAAGAGAG------------AAGGAGGAGGGGGAGAACGCTGAAGATCCCGAGTCCAGGGCTTTGCCTCCCGGCTGGTCTGCCCTTCCCAGATCAGCCCAGAGCCAGAAGAGG---GACACTGTG---GCAACTGCAGAGGAGGCA------GCT------------------GAA------------------------GAGGAA---------------GACGAAGAGGAGGTGGAAGAACGTGAACCCCCAACACTGCCAGCGTCTCCTGCCTCAGTATGCGGCCCACCCTTGCAGCAGCCTCAGGCTTCCCGGGTGCTGGCCACACTGCGTGGCCAGGTGCTTCTGGGCAGGAAYGTGGGTGCTGCCAGCGGGCAGTGGTGGCGCAGGCGGGCCCAGCTGAGCAGAGAGAAGAGGTTCACCTTTGTGCTGGCGGTGGTCATTGGCGTTTTTGTGGTCTGCTGGTTCCCTTTCTTCTTCAGCTACAGCCTGGGGGCCATTTGCCCCCAGCACTGCAAGGTACCACATGGCCTCTTC
  Microtusxx    GCCATCGCGTCAGCCATCACCTTCCTCATCCTGTTCACCATTTTCGGCAACGCACTGGTCATTCTGGCTGTGTTGACCAGCCGCTCACTCCGTGCACCACAAAACCTGTTTCTGGTGTCACTGGCAGCCGCGGACATCCTAGTGGCCACCCTTATCATCCCTTTCTCTCTGGCCAACGAGCTGCTAGGCTACTGGTACTTCTGGCGCACATGGTGCGAGGTCTACCTGGCGCTGGATGTGCTTTTCTGTACCTCTTCCATCGTGCACCTGTGTGCCATCAGTCTGGACCGATACTGGGCAGTGAGCCGAGCACTGGAGTACAACTCCAAGCGCACCCCGCGCCGCATCAAATGCATCATCCTCACGGTGTGGCTCATTGCAGCCMTCATTTCTCTGCCGCCCCTCATCTACAAGGGCGATCAGCGCCCGGAGCCTCACGGACTCCCCCAGTGTGAGCTCAACCAAGAGGCCTGGTACATCTTGGCTTCCAGCATCGGATCGTTCTTTGCTCCCTGCCTCATCATGATCCTCGTCTACCTGCGAATCTATGTAATTGCCAAACGCAGCCAC---TGCCGAGGTCTCAGGGCCAAGAGGGGCTCTGGGGAGGGGGAGTCCAAGCAGCCCCATCCT---GTCGCT------GGAGGA---GTGCCAACCTCAGCTAAGGTGCCAACCCTGGCCTCTCCTCTGTCTTCTGTGGGTGAGGCCAATGGACACCCCAAACCTCCAAGGGAG---------------GAGGWGAGGGAGACCCCTGAAGAACCTGAGTCCAGGTCTTTGCCACCCAGCTGGTCTGCCCTTCCCAGATCAGGCCAGGGCCAGAAGGAG---GGCATTGGTGGGGCAACGGCAGATGAGGCA------GCT------------------GAA------------------------GAGGAG---------------GATGAAGAGGAGGTGGAAGAGTGCGAACCCCAAACACTGCCAGCATCTCCTGCCTCGGTATGCAGCCCACCCTTGCAGCAGCCTCAGGCATCCCGGGTGTTGGCCACGCTCCGTGGCCAGGTGCTTCTGGGCAGGACTGTGGGTGCTACCAGTGGGCAGTGGTGGCGACGCCGGGCACAGCTGAGCCGGGAGAAGAGGTTCACCTTTGTGCTGGCAGTGGTCATTGGCGTTTTTGTTGTCTGCTGGTTTCCCTTCTTCTTCAGCTACAGCCTGGGGGCCATCTGCCCACAGCGCTGCAAGGTACCACATGGCCTCTTC
  DipusXXXXX    ---ATAGCGGCGGCCATCACCTTCCTCATCCTCTTCACCATTTTCGGCAACGCGTTGGTCATTCTGGCAGTGCTGACCAGCCGCTCGCTACGCGCACCACAGAACCTGTTTCTGGTGTCGCTGGCTGCGGCGGACATCCTGGTGGCCACGCTTATCATTCCTTTTTCTCTAGCCAACGAGCTGCTGGGCTACTGGTACTTCCGGCGCACCTGGTGCGAGGTCTACCTGGCGCTCGACGTGCTCTTCTGCACCTCGTCCATCGTGCACCTGTGCGCCATCAGCCTGGACCGGTACTGGGCAGTGAGCCGCGCGCTGGAGTACAACTCCAAGCGCACCCCGCGCCGCATCAAATGCATCATCCTCACGGTGTGGCTCATCGCAGCCATCATCTCGCTGCCGCCCCTCATCTACAAGGGCGACCAGGGCCCCCAAACCCACGAGCGCCCCCAATGCAAGCTCAACCAAGAGGCCTGGTACATCTTGGCCTCCAGCATCGGGTCTTTTTTTGCACCCTGCCTCATCATGATCCTCGTCTACCTTCGCATCTACCTGATCGCTAAACGCAGCAAC---CGCAGAGGCCCCGGGGCCAAGAGAGGCTCTGGGGAGGGTGAGTCCAAACAGGCGTGTCCT---GTCCCT------CCGAGG---GCTCCAGCCACAGCCAAAGTGCCAACTCTGGCCTCGCCTCTGTCTTCTGTGGGAGAGGCCAATGGACACCCCAAGGCCCCTGGGGAG------------CAGGAGGAAGGGGATAGCCCTGAAGATCCGAGGGTCAGGTCTTTGCCATCCAGCTGGGCTGCCCCTCCCAGCTCAGGCCAGGGCCAGAAGAAG---GGTGTTTGTGGGGCATCTGTGGAGGAG---------------------------------------------------------------------------------------GAGGAGGAAGAGTGCGAACCCCAGGCACGGCCAGTGTCTCCCGCCTCTGTTTGCAGCCCACCCTTGCAGCAGCCCCAAGGTTCCCGGGTGCTGGCCACTCTCCGTGGCCAGGTGCTCCTGGGCAGACCGGTGGGTGCTGTGGGTGGGCAGTGGTGGCGTCGACGGGCTCAGCTGAGTCGGGAGAAGCGGTTCACCTTTGTCCTGGCTGTGGTCATTGGTGTCTTTGTGCTCTGCTGGTTTCCTTTCTTCTTCAGTTATAGCCTGGGCGCCATCTGCCCACAGCACTGCAAGATACCCCATGGC------
  JaculusXXX    GCTATAGCGGCGGCCATCACCTTCCTCATCCTCTTCACCATTTTCGGCAACGCGTTGGTCATTCTGGCAGTGTTGACCAGCCGCTCGCTACGCGCACCACAGAACCTGTTTCTGGTGTCTCTGGCTGCGGCTGACATCCTGGTGGCCACACTTATAATTCCTTTTTCTCTAGCCAACGAGCTGCTGGGCTACTGGTACTTCCGGCGTACCTGGTGCGAGGTCTACCTGGCGCTCGACGTGCTCTTCTGCACCTCGTCCATCGTGCACCTGTGCGCCATCAGCCTGGACCGGTACTGGGCAGTGAGCCGCGCGCTGGAGTACAACTCCAAGCGCACCCCGCGCCGCATCAAATGCATCATCCTCACCGTGTGGCTCATCGCAGCCATCATCTCGCTGCCGCCCCTCATCTACAAGGGCGACCAGGACCCCCAAACCCACGAGCGCCCCCAATGCAAGCTCAACCAAGAGGCCTGGTACATCTTGGCCTCCAGCATCGGGTCTTTTTTTGCACCCTGCCTCATCATGATCCTCGTCTACCTTCGCATCTACCTGATCGCCAAACGCAGCAAC---CGCAGAGGCCCCGGGGCCAAGAGAGGCTCTGGGGAGGGTGAGTCCAAACAGGCGTGTCCT---GTCCCT------CCGAGG---GCTCCAGCCACAGCCACAGTGCCAACTCTGGCCTCGCCTCTGTCTTCTGTGGGAGAGGCCAACGGACACCCCAAGCCCTCTGGGGAA------------CAGGAGGAAGGGGATGCCCCTGAAGATCCGAGGGTTAGGTCTTTGCCACCCAGCTGGGCTGCCCCTCCCAGCTCAGGCCCGGGCCAGAAGAAG---GATGTTTGTGGGGCATCTGTGGAGGAG---------------------------------------------------------------------------------------GAGGAGGAAGAGGGCGAACCCCAGGCACAGCCAGTGTCTCCTGCCTCTGTTTGCAGCCCGCCCTTGCAGCAGCCCCAAGGTTCCCGGGTGCTGGCCACTCTCCGTGGCCAGGTGCTCCTGGGAAGACCTGTGGGTGCTGTGGGTGGGCAGTGGTGGCGTCGACGGGCCCAGCTGAGCCGGGAGAAGCGGTTCACCTTTGTCCTGGCTGTGGTCATTGGTGTCTTTGTGCTCTGCTGGTTCCCTTTCTTCTTCAGTTATAGCCTGGGCGCCATCTGCCCACAGCACTGCAAGATACCCCATGGCCTSTTC
  DipodomysX    GCCATCGCGGCGGTCATCACCTTCCTCATCCTCTTCACCATTTTCGGGAACTCACTGGTCATCCTGGCTGTGTTGACCAGCCGTTCCCTGCGCGCCCCACAAAACCTGTTCCTGGTGTCGCTGGCGGCCGCTGACATCTTGGTGGCCACGCTCATCATCCCTTTCTCGCTGGCCAATGAGCTGCTGGGCTACTGGTACTTCCGGCGCACGTGGTGCGAGGTTTACTTGGCGCTCGACGTGCTCTTCTGTACTTCGTCCATTGTGCACCTGTGCGCCATCAGCCTGGACCGCTACTGGGCGGTGAGCCGCGCGCTGGAGTACAACTCCAAACGCACTCCGCGCCGCATCAAGTGCATCATCCTCACCGTGTGGCTCATCGCAGCCTTCATCTCGCTGCCGCCCCTCATCTACAAGGGTGACCAGGGACCCCAGCCGCACGGTCGCCCCCAATGCAAGCTCAACCAAGAGGCCTGGTACATCTTGGCCTCCAGCTTCGCGTCCTTCTTTGCACCCTGCCTTATCATGATTCTTGTCTACCTGCGCATCTACCTGATTGCAAAACGCAGCAGCAACCGCAGAGGTCCAAGGGCCAAGAGAGGCCTTGAGGATGGTGAGTCTAAGCAGTCTCGTCCT---GCTCCT------GGGGGC---CCCCCAACCTCAGCCAAGGTGCCAACCCTGGCCTCTCGTCTRTCTTCTACTGGAGAGGCCAATGGATGCCCCAATCCTCCTGGAGAG------------AAGAACGAAGGGGAGACCCCAGAAGATCCGGGGGCTAGGGCCTTGCCACCTAGCTGGCCTGCCCTTCCCAATTCAGGCCAGGGCCCGAAGAAG---AGCATTTGTGAGGCATCTGTGGAGGAAGCT------------------------------------GAGGAGGGAGAAGAGGACGCTGAG---------GAGGAAGAGGAAGAGGAGGAAGAAGCCTGTGAACCTCAGGCAGTGCCAGTGTCTCCTGCCTCCGTACACAGACCTCCCTTGCAGAAACCCCAGGGTTCCCAGGTGCTGGCCACCCTTCGTGGCCAGGTGCTCCTGGGCAGGGGTGTGGGTGCTATGAGTGGGAGGTGGTGGCGTCGCCGGGCACAGCTGACCCGGGAAAAGCGGTTCACTTTTGTGCTGGCTGTGGTCATCGGTGTCTTTGTACTTTGCTGGTTCCCCTTCTTCTTCAGCTACAGCCTGGGCGCCATCTGCCCACAGCACTGCAAGGTGCCCCATGGACTCTTC
  ThomomysXX    GCCATCGCGGCGGTCATCACCTTCCTCATCCTCTTCACCATTTTCGGCAACGCGCTGGTCATCCTGGCGGTGCTCACCAGCCGCTCCCTGCGCGCCCCGCAGAACCTGTTCCTGGTGTCGCTGGCCGCGGCTGACATCCTGGTGGCCACGCTCATCATCCCCTTCTCGCTGGCCAACGAGCTGCTGGGCTACTGGTACTTCCGGCGCACGTGGTGCGAGGTTTACCTGGCGCTCGACGTGCTCTTCTGTACCTCGTCCATCGTGCACCTGTGCGCCATCAGCCTGGACCGCTACTGGGCCGTGAGCCGCGCGCTCGAGTACAACTCCAAACGCACTCCGCGCCGCATCAAGTGCATCATCCTCACCGTGTGGCTCATCGCCGCCGTCATCTCGCTGCCGCCCCTCATCTACAAGGGGGACCAGGGACCCCAGCCCCACGGGCGCCCCCAGTGCAAGCTCAACCAAGAGGCCTGGTACATCCTGGCCTCCAGCTTCGGGTCTTTCTTTGCGCCTTGTCTTATCATGATTCTCGTCTACCTGCGCATCTACCTGATTGCAAAACGCAGCAGCAAATGCAGAGGTCCAAGGGCCAGGAGGGGCTTTCAGGAGGGGGAGTCGAAGCAGTCTCGCCCG---GCCCCC------GGGGGA---CCTCCAACCTCAGCCAAGGTGCAGACCCTGGCCTCTCATCTGTCTTCTATCGGAGAGGCCAATGGACACCCCAACCCCCCCGGAGAG------------AAGGAGGAAGGAGACACCCCAGAAGACTCTGGGGCGAGGGCCTTGCCACCTAGCTGGGCTGCCCTTCCCAATTCAGGCCAGGGCCAGAAGAAGAAGAGTATTTGTGGGGCATCTGTGGAGGAAGCA------GAG------------------GAGGAAGAAGAGGAAGCTGAGGAAGAAGAGGAG---------GAAGAGGAGGAGGAGGAGGAAGAAGAGTGTGAACCCCAGGCAATGCCAGTGTCTCCTGCCTCAGGGCACAGACCACCCTTGCAGAAGCCACAGGGTTCCCGGGTGCTGGCCACACTTCGTGGCCAGGTGCTCCTGGGCAAGGGTGTGGGTGCCATAAGCGGGCAGTGGTGGCGTCGCCGGACACAGCTAACCCGGGAAAAGCGGTTCACCTTTGTGCTGGCTGTGGTCATCGGTGTCTTTGTACTCTGCTGGTTCCCTTTCTTCTTCAGCTACAGCCTGGGCGCTATCTGCCCACAGCACTGCAAGGTGCCCCATGGACTCTTC
  GeomysXXXX    GCCATCGCCGCGGTCATCACCTTCCTCATCCTCTTCACCATTTTCGGCAACGCGCTGGTCATCCTGGCGGTGCTCACCAGCCGTTCCCTGCGCGCCCCGCAGAACCTGTTCCTGGTGTCGCTGGCCGCGGCTGACATCCTGGTGGCCACGCTCATCATCCCCTTCTCGCTCGCAAACGAGCTGCTGGGCTACTGGTACTTCCGGCGCACGTGGTGCGAGGTTTACCTGGCGCTCGACGTGCTCTTCTGTACCTCGTCCATCGTGCACCTGTGCGCCATCAGCCTGGACCGCTACTGGGCCGTGAGCCGCGCGCTCGAGTACAACTCCAAACGCACGCCGCGCCGCATCAAGTGCATCATCCTCACTGTGTGGCTCATCGCCGCCGTCATCTCGCTGCCGCCCCTCATCTACAAGGGGGACCAGGGACCCCAGCCCCATGGGCGCCCCCAGTGCAAGCTCAACCAAGAGGCCTGGTACATCCTCGCCTCCAGCTTCGGGTCTTTCTTTGCGCCTTGCCTTATCATGATTCTTGTCTACCTGCGCATCTACCTGATTGCAAAACGCAGCAACAAATGCAGAGGTCCAAGGGTCAGGAGGGGCTTTCAGGAGGGGGAGTCGAAGCAGTCTCGTCCG---GCCCCC------GGGGGA---CCTCCAACCTCAGCCAAGGTGCAGACCTTGGCCTCTCATCTGTCTTCTATCGGAGAGGCCAATGGACACCCCAACCCCCCTGGAGAG------------AAGGAGGAAGGAGACACCCCAGAAGATTCTGGGGCGAGGGCCTTGCCACCTAGCTGGGTTGCCCTTCCCAATTCGGGCCAGGGCCAGAAGAAG---AGTATTTGTGGGGCATCCGTGGAGGAAGCA------GAG------------------GAGGAAGAAGAGGAAGCTGAGGAAGTAGAGGAG---------GAGGAGGAGGAGGAGGAGGAAGAAGGGTGTGAACCCCAGGCAGTGCCAGTGTCTCCTGCCTCAGTGCACAGACCACCTTTGCAGAAGCCACAGGGTTCCCAGGTGCTGGCCACACTTCGTGGCCAGGTGCTCCTGGGCAAGGGTGTGGGTGCCATAAGTGGGCAGTGGTGGCGTCGCCGGACACAGCTAACCCGGGAAAAGCGGTTCACCTTTGTGCTGGCTGTGGTCATCGGTGTCTTTGTACTCTGCTGGTTCCCCTTCTTCTTCAGCTACAGCCTGGGCGCTATCTGCCCACAGCACTGCAAGGTGCCCCACGGACTGTTC
  Eliomysxxx    GCCATCGCCGCGGTCACCACCTTCCTCATCCTTTTTACCATCTTCGGCAACGCGCTGGTCATCCTGGCCGTGCTGACCAGCCGCTCCCTGCGCGCGCCGCAGAACCTGTTCCTGGTGTCGCTGGCTGCCGCGGACATTCTCGTGGCCACGCTCATCATCCCCTTCTCGCTGGCCAACGAGCTGCTGGGCTACTGGTACTTCCGGCGCACCTGGTGCGAGGTGTACCTGGCGCTCGACGTGCTCTTCTGCACCTCGTCCATCGTGCACCTGTGCGCCATCAGCCTGGACCGCTACTGGGCCGTGAGCCGCGCGCTCGAGTACAACTCCAAGCGCACCCCGCGCCGCATCAAGTGCGCCATCCTCACCGTGTGGCTCATCGCCGCCGTCATCTCGCTGCCGCCGCTCATCTACAAGGGCGAGCGGGGCCCCCAGCCCCACGGGCGCCCCCAGTGCCAGCTCAACCAAGAGGCCTGGTACATCCTGGCCTCCAGCGTCGGGTCCTTCTTTGCCCCCTGCCTCATCATGATCCTGGTTTACCTGCGCATCTACCTGATCGCCAAGCGCAGCAGC---CGCCGGGGTCCCAGGGCCAAG---GGGCCAAGAGACCAAGAGGCCCAGGCGCCCCGGCCC---GTCCCT------GGGGGG---ACCTCAGCCTCAGCCAAGGCGCCGACGCTGGACTCGCCGCTGTCTTCTGTTGGAGAGGCCAATGGCCGCCCCCGGCCGGCTGCGGAG---------------GAGGAAGGGGAGCCCCCTGACGATCCCGGGACCGTGTGGGTCCCCGAT------------------GGCTCAGGCCAGGGCCAGGAGAAG---AGGGTCCGCGGGGCATCTCCAGAGGAGGAG------GAG------------------GAA------------------------GAG---------------------GACGAAGAGGCGGACGAGTGTGAGCCCCCAGCAGGGCCAGCGCAGCCCGCGGCC---GGAGGCCCGCCCTTGCAGAAGCCGCAGGGCTCCCGGGTGCTGGCCACCCTGCGCGGCCAGGTGCTTCTGGGCAGGGGCCGGACCGCCGTAGGGGGGCAGTGGTGGCGCCGGCGGGCGCAGCTGTCCCGGGAGAGGCGGTTCACCTTCGTGCTGGCCGTGGTCATCGGCGTCTTCGTGGTGTGCTGGTTCCCCTTCTTCTTCAGCTACAGCCTGGGCGCCATCTGCCCACAGCGCTGCAAGGTGCCCCATGGCCTCTTC
  GlisXXXXXX    GCCATCGCGGCAGTCACCACCTTCCTCATCCTCTTCACCATCTTCGGCAACGCGCTGGTCATCCTGGCTGTGTTGACCAGCCGCTCTCTGCGCGCACCGCAAAACCTGTTCCTGGTGTCGCTGGCAGCCGCTGACATTCTGGTAGCCACGCTCATCATCCCTTTCTCGCTGGCCAACGAGCTGCTGGGCTACTGGTACTTCCGGCGCACGTGGTGCGAGGTGTACCTGGCGCTCGACGTGCTCTTCTGTACCTCGTCCATCGTGCACCTGTGCGCCATCAGCCTGGACCGCTACTGGGCTGTGAGCCGCGCGCTGGAGTACAACTCCAAGCGCACCCCGCGCCGCATCAAGTGCATCATCCTCACGGTGTGGCTCATCGCGGCTGTCATCTCGCTGCCGCCCCTCATCTACAAAGGCGACCAGGGCCCCCAGCCTCACGGGCGCCCCCAGTGCAAGCTCAACCAGGAGGCCTGGTACATCTTGGCCTCCAGCATCGGCTCTTTCTTTGCTCCCTGCCTCATCATGATCCTCGTTTACCTGCGCATCTACCTGATTGCCAAACGCAGCAGC---CGCAGAGGTCCCAGGGCCAAGGGGGGCCCTGGGGAGGGCCAGGCCAAGCAGACCCGGCCT---GTCCCT------GGGGCG---ACGCCAGCCTCAGTCAAGGCGCCAACCCTGGACTCTCCTCTGTCTTCTGTTGGAGAGACCAATNGACACCCCAAGCTACCTGGGGAG------------AAGGAGGCAGGGGAGACCCCAGAAGATCCTGGGACCCAGGCCCTGCCACCCAACTGGTCTGCTCTTCCCAACTCTGGCCCCGGCCGGGAGAAG---GGCGTTGGTGGGGCACCTCTGGAGGAGGAA------GCA------------------GAA------------------------GAGGAG------------GAAGAGGATGAAGAGGGGGAAGAGTGTGACCCTCCAGCGGTGCCAGCGTCGCCTGCCTCAGTGGGCAGCCCACCCTTGCAGAAGCCACAGGGCTCCCGGGTGCTAGCCACCCTGCGTGGCCAGGTGCTCCTGGGCAGGGGTGTAGGTGCTGTGGGCGGGCAGTGGTGGCGTCGGCGGGCGCAGCTGAGCCGGGAGAAGCGGTTCACCTTCGTGCTGGCCGTGGTCATCGGCGTCTTTGTAGTCTGCTGGTTCCCCTTCTTCTTCAGCTACAGCCTGGGCGCCATCTGCCCCCAGCACTGCAAGGTGCCCCACGGCCTCTTC
  DryomysXXX    GCCATCGCGGCTGTCACCACCTTCCTCATCCTCTTTACCATCTTCGGCAACGCGCTGGTCATCCTGGCCGTGCTGACCAGCCGCTCCCTGCGCGCACCGCAGAACCTGTTCCTGGTGTCGCTGGCTGCCGCCGACATCCTCGTGGCCACGCTCATCATCCCCTTCTCGCTGGCCAACGAGCTGCTGGGATACTGGTACTTCCGGCGCACCTGGTGCGAGGTGTACCTGGCGCTCGACGTGCTCTTCTGCACCTCGTCCATCGTGCACCTGTGCGCCATCAGCCTGGACCGCTACTGGGCGGTGAGCCGCGCGCTGGAGTACAGCTCCAAGCGCACCCCGCGCCGCGTCAAGTGCGCCATCCTCACCGTGTGGCTCATCGCCGCGGGCATCTCGCTGCCGCCCCTCATCTACAAGGGCGAGCCGGGCCCCCAGCCGCACGGGCGCCCCCAGTGCCAGCTCAACCAAGAGGCCTGGTACATCCTGGCCTCCAGCGTCGGGTCCTTCTTTGCTCCCTGCCTCATCATGATCCTGGTTTACCTGCGCATCTACCTGATCGCCAGGCGCAGCAGC---CGCCGAGGTCCCAGGGCCAAGGGGCAACCTGGCGGGGGTGAGGCCCAGCCGCCCCGCCCA---GTCCCT------GGGGGG---CCTTCAGCCTCAGCCAAGGCGCCCACCCTGGACTCGCCGCTGTCTTCTATTGGAGAGGCCAGTGGACACCCCAGGCCCGCTGGGGAG---------------GAGGAGGGGGAGCCCGCCTACGATCCTGGGACCGAGACCCCGCCACCTGGCTGGGCTGCTCTGCCCAGCTCAGGCCAGGGCCGGGAGAAG---GGCGTTCCCGTGGCATCTCCGGAGGAGGAA------GAG------------------GAG------------------------GAGGAG---------------GAGGACGAAGACGGGGAAGAGCGTGAGCCCCGGGCAGTGCCAGCGCCGCCCGCCTCGGCCGGAGGCCCGCCCTTGCAGAAGCCGCAGGGCTCCCGGGTGCTGGCCACCCTGCGCGGCCAGGTGCTCCTGGGCAGGGGTGGGGGTGCCGTGGGGGGGCAGTGGTGGCGCCGGCGGACGCAGCTGTCCCGGGAGAGGCGGTTCACCTTCGTGCTGGCCGTGGTCATCGGCGTCTTTGTGGTCTGCTGGTTCCCCTTCTTCTTCAGCTACAGCCTGGGTGCCATCTGCCCCCAGCGCTGCAAGCTGCCCCACGGCCTCTTC
  MarmotaXXX    GCCATCGCGGCAGCCATCACCTTCCTCATCCTCTTCACCATCTTCGGCAACGCGCTGGTCATCCTGGCCGTGTTGACCAGCCGCTCGCTTCGCGCACCGCAAAACCTGTTCTTGGTGTCGCTGGCTGCCGCTGACATCCTCGTGGCCACGCTCATCATCCCTTTCTCGCTGGCCAACGAGCTGCTGGGCTACTGGTACTTTCGGCGCACATGGTGCGAGGTGTACCTGGCGCTCGACGTGCTCTTCTGTACCTCGTCCATCGTGCACTTGTGCGCCATCAGCCTGGACCGCTACTGGGCGGTGAGCCGCGCGCTGGAGTACAACTCGAAGCGCACACCGCGCCGCATCAAGTGCATTATCCTCACGGTGTGGCTCATCGCAGCCGTCATCTCGCTGCCGCCCCTCATCTACAAGGGCGACCAGGGCCCCCAGCCCCACGGGCGCCCCCAGTGCAAGCTCAACCAAGAGGCCTGGTACATCTTAGCCTCCAGCATCGGCTCTTTCTTTGCACCCTGCCTCATCATGATCCTTGTCTACCTACGCATCTACCTGATTGCCAAACGCAGCCAC---CGCAGAGGGCCGGGGGCCAAAGGCCGGCCAGGCCCTGGTGAGGCGAAACAGTCCCGTCCT---GTCCCT------GGGGGC---ACTTCAGCCTCGGCCAAGGTGCCAACCCTGGCCTCTCCTCTGTCTTCTACTGGAGAGGCCAATGGACACCCCAAGCCCACTGGGGAG------------AAAGAGGAAGGAGAGGCCCCTGAAGAGCCTGGGAGCAGGGCCTTGCCCCCCAGCTGGACTGCCCTCCCCAAGGCAGATCAGAGCCAGAAGAGG---GACCTTTGTGGGGCATCTCCAGAGGAGGAC------GCT------------------GAA------------------------GAGGAG---------------------GAAGAGGAGGAAGAGTGTGACCCTCAGTCAGCGCCAGCATCTTCTGCCTCCGTTTGCAGTCCCCCCTTGCAGAAGCCACAGGGTTCCCGGGTGCTGGCCACCCTACGTGGACAGGTGCTCCTGGGCAGGGGTGCGGGTGCTGTGGGGGGGCAGTGGTGGCGACGGCGGGCGCAGCTGACCCGAGAGAAGCGGTTCACTTTCGTACTGGCCGTGGTCATTGGGGTCTTTGTGCTCTGCTGGTTCCCCTTCTTCTTCAGCTATAGCCTGGGTGCCATCTGCCCASAGCACTGCAAGGTGCCCCATGGCCTCTTC
  Sciurusxxx    GCCATCGCGGCTGCCATCACCTTCCTCATCCTCTTCACCATCTTCGGCAACGCGCTGGTCATCCTGGCAGTGTTGACCAGCCGCTCGCTGCGCGCGCCGCAGAACCTGTTCTTGGTGTCGCTGGCTGCGGCGGACATCCTCGTGGCCACGCTCATCATCCCTTTCTCGCTGGCCAACGAGCTGCTGGGCTACTGGTACTTCCGGCGCACCTGGTGCGAGGTGTACCTGGCGCTCGACGTGCTCTTCTGCACCTCGTCCATCGTGCACCTGTGCGCCATCAGCCTGGACCGCTACTGGGCGGTGAGCCGCGCGCTGGAGTACAACTCCAAGCGCACGCCGCGCCGCATCAAGTGCATCATCCTCACCGTGTGGCTCATCGCAGCCGTCATCTCGCTGCCGCCCCTCATCTACAAGGGCGACCAGGGCCCCCAGCCCCACGGGCGCCCCCAGTGCAAGCTGAACCAAGAGGCCTGGTACATCCTAGCCTCCAGCATCGGCTCTTTCTTTGCTCCCTGCCTCATTATGATCCTCGTCTACCTTCGCATCTACCTGATTGCCAAACGCAGCCAC---CGCAGAGGTCCCGGGACCAAGGGGGGGCCGGGCACGGGTGAGTCCAAGCAGTCCCGTCCT---GTCCCT------AGGGGG---ACTCCAGCCTCTGCCAAAGTGCCAACCCTGGCCTCTCCTCTGTCTTCTMCTGGAGAGGCCAATGGACACCCCAAACCTGCTGGGGAG------------AAAGAGGAAGGGGAGGCCCCTGCAGAGCCTGGGAGCAGGGCCTTGCCCCCCAGCTGGACTGCCCTTCCCAGGGCAGAGCAGGGCCAGCAGAGG---GACCTCTGTGGGGCTTCTCCAGAGGAGGAA------GCT------------------GAA------------------------GAAGAG------------------GACGAGGAGGAGGAGGAGTGCGACCCTCAGTCGGCGCCAGCAACTTCCGCCTCGGTTTGCAGTCCACCCTTGCAGAAGCCACAGGGATCCCGGGTGCTGGCCACTCTGCGTGGCCAGGTGCTCCTGGGCAGGGGTGCGGGCGCTGTGGGTGGGCAGTGGTGGCGTCGACGGGCACAGCTGAGCCGGGAGAAGCGGTTCACCTTCGTGCTGGCCGTGGTCATCGGCGTCTTTGTGCTCTGCTGGTTCCCCTTCTTCTTTAGCTACAGCCTGGGCGCCATCTGCCCGCAGCGCTGCAAGGTGCCCCACGGC------
  Aplodontia    ---------GCAGCCATCACCTTCCTCATCCTCTTCACCATCTTCGGCAACGCGCTGGTCATCCTGGCTGTGTTGACCAGCCGCTCTCTGCGCGCACCGCAAAATCTGTTCTTGGTGTCGCTGGCCGCCGCTGACATCCTCGTGGCCACGCTCATCATCCCTTTCTCGCTGGCCAACGAGCTGCTGGGCTACTGGTACTTCCGGCGCACGTGGTGCGAGGTGTACCTGGCGCTGGACGTGCTCTTCTGCACCTCGTCCATCGTGCACCTGTGCGCCATCAGCCTGGACCGCTACTGGGCGGTGAGCCGCGCGCTGGAGTACAACTCCAAGCGCACCCCGCGCCGCATCAAGTGTATCATCCTCACCGTGTGGCTCATCGCAGCCGTCATCTCGCTGCCGCCCCTCATCTACAAGGGCGACCAGGGCCCTCAGCCCCACGGGCGCCCCCAGTGCAAGCTCAACCAAGAGGCCTGGTACATCTTAGCCTCCAGCATCGGGTCTTTCTTTGCTCCCTGCCTTATCATGATCCTAGTCTACTTGCGCATCTACCTGATTGCCAAACGCAGCCAC---CGCAGAGGTCCCGGGGCCAAAGGGGGGCCTGGCAAGGTGGTGTCCAAGCAGTCCCGACCT---GTCCCA------GGGGGG---ACTCCAGCCTCAGCCAAGGTGCCAACCCTGGCTTCTCCTCTGTCTTCTCCTGGAGAGGCCAATGGACACCCCAAACCCACTGGGGAG------------AAAGAGGAAGGGGAGACCCTTGAAGAGCCTGGGACCAGGGCCTTGCCAGCCAGCTGGACAGCACTTCCTGAGGCAGACCAGGGCCAGAAGACG---AGCTTTTGTGGGGCATCTCCAGAGGAGGAA------GGT------------------GAA------------------------GAAGAG------------GAAGAGGAGGAAGAGTGTGACCAATGTGACGGTCAGTCAGTGCCAGCATCTTCCGCCTCCGTTTGCAGTCCACCCTTGCAGAAGCCACAGGGGTCCCGGGTGCTGGCCACCCTCCGTGGCCCAGTGCTCCTGGGCAGGGGTGTGGGTGCCGTGAGTGGGCAGTGGTGGCGGCGACGGGCGCAGCTGACCCGGGAGAAGCGGTTTACCTTCGTGCTGGCTGTGGTCATTGGAGTCTTTGTACTCTGCTGGTTCCCCTTCTTCTTCAGCTACAGCCTGGGGGCCATCTGCCCACAGCGCTGCAAGGTGCCCCATGGC------
  CastorXXXX    GCCATCGCAGCGGTCATCACCTTCCTCATCCTCTTCACCATTTTCGGCAACTCACTGGTCATTCTGGCTGTGTTGACCAGCCGCTCGCTGCGCGCGCCGCAAAACCTGTTCCTGGTGTCGCTGGCTGCTGCAGACATCCTGGTGGCCACACTCATCATCCCTTTCTCGCTGGCCAACGAGCTGCTAGGCTACTGGTATTTCCGGCGCACATGGTGCGARGTGTACCTGGCGCTCGACGTGCTCTTCTGTACTTCATCCATCGTGCACCTGTGCGCCATCAGCCTGGACCGCTACTGGGCAGTGAGCCGCGCGCTGGAGTACAACTCCAAGCGCACCCCGCGCCGCATCAAGTGCATCATTCTTACTGTGTGGCTCATTGCAGCGGTCATTTCGCTGCCGCCCCTCATCTACAAGGGCGACCAGGGCCCACAGCCCCACGGACGTCCCCAGTGCAAGCTCAACCAAGAGGCCTGGTATATCTTGGCCTCCAGCATCGGGTCTTTCTTTGCACCTTGCCTCATCATGATCCTGGTCTATTTGCGTATCTACCTGATTGCCAAACGCAGCAAC---CGCAGAGGTCCCAGGRCCAAGAAAGGTCCTGGGGAGGGTGAGTCTAAGCAGTCCTGTCCAACTGTGCCT------GGGAGG---GCTCCTGCCTCAGCTAAGGTGCCAACCCTGGTCTCTTCTCTGTCTTCTACTGGAGAGGCTAATGGACACCCCAAGCCACCTGGTGAG------------AAGGAGGAGGGGGAGACCCCTGAAGATCCTGGGGCCAGGGCCTTGACACCTAGCTGGGTTGCCCTTCCAAACTCAGGCCAGGGCCAGAAGAAG---GGTGTTTGTGGGGCATCTGCAGAGGAGGAA------CCT------------------GAA------------------------GAGGAG---------GAAGAAGAGGAGGAGGAGGAAGAAGAATGTGAACCTCAGGCAGTGCCAGTGTCTCCTGCCTCAGTTTGCAGCGCCCCCTTGCAGCAGCCACAGGGTTCCCGGGTTCTGGCCACCCTCCGTGGCCAGGTGCTCCTGGGCAGGGGTGTGGGTGTTGTGGGTGGGCAGTGGTGGCGACGTCGGGCACAGCTGACCCGGGAGAAGCGGTTCACCTTTGTACTGGCTGTGGTCATCGGTGTCTTTGTACTCTGCTGGTTCCCCTTCTTCTTCAGCTACAGCCTGGGTGCCATCTGCCCGCAGCACTGYAAGGTGCCCCATGGCCTCTTC
  Anomalurus    GCCATTGCGGCGGTCACCACCTTCCTCATCCTCTTCACCATTTTCGGCAACGCGCTGGTCATTCTGGCTGTGTTGACCAGCCACTCGCTGCGCGCACCGCAAAACCTGTTCCTGGTGTCCCTGGCCGCCGCTGACATCCTGGTGGCCACGCTCATCATCCCTTTCTCGCTGGCCAACGAACTGCTGGGCTACTGGTACTTCTGGAGCACGTGGTGCGAGGTATACCTGGCGCTCGACGTGCTCTTCTGTACCTCGTCCATCGTGCACCTGTGCGCCATCAGTCTGGACCGATACTGGGCGGTGAGCCGCGCCCTGGAGTACAACTCCAAGCGCACCCCGCGCCGCATCAAACGCATCATCCTCATTGTGTGGCTCATCGCAGCCGTCATCTCGCTTCCTCCTCTCATCTACAAGGGCGACCAGGGCCCCCAGCCACGCGGGCGCCCCCAATGCAAGCTCAACCAAGAGGCGTGGTACATCTTGGCCTCCAGCATCGGATCTTTCTTTGCTCCCTGCCTCATCATGATCCTCGTCTACCTGCGCATCTACGTGATTGCCAAACGCAGCAAC---CGCAGAGGTCCCAGAACCAACGGGCGCCCTGGGCAGGGTGAGTCCAAGCAGTTCCCTCCT---GTCCCT------GGGGGG---GCTCCAGCTTCAGCCAAGGTGCCAACCCTATCCTCTCCTCTGTCTTCTGCCGGAGAGGCCAATGGACACCCCAAACCCCCTGGGGAG------------AAGGAGGACGGGGAGACCCCTGAAGACCCTGGGGCCAGGGCCTTGCCATCCAGCTGGGCTGCCCTTCCCAACTCAGGCCAGGGCCAGAAGAAG---GGTGCTTGTGGGGCSTCTGCAGAGGAGGAA------GCT------------------GAA------------------------GAGGAG------------GAAGAGGAGGAGGAGGAGGAGGAATGTGAACCTCAGGCAGTGCCAGTGTCTCCTGCCTCAGTTTGCAGCCAACCCTTGCAGCAGCCACAGGGGTCCCGGGTGCTGGCTACTCTCCGTGGCCAGGTGCTCCTGGGCAGGCATGTGGGTACTGCAGGTGGGCAGTGGTGGCGTCGGCGGGCACAGCTGAGCCGGGAGAAGCGGTTCACCTTTGTGCTGGCTGTGGTCATTGGCGTCTTTGTCCTTTGCTGGTTCCCCTTCTTCTTCAGCTACAGCCTGGGTGCCATCTGCCCACAGCACTGCAAGGTGCCTCATGGCCTCTTC
  PedetesXXX    ---------------------------------------------------------------------------------------------------------------------------------------------------------------------------------------------------------------------------------------------------------------------------------------------------------------------------------------------------CGCCGCATCAAATGCATCATCCTCACTGTGTGGCTCATCGCAGCTGTCATCTCGCTGCCGCCCCTCGTCTACAAGGGTGACCAGGGCCCCCAGCTCCACGGACGCCCTCAATGCAAGCTCAACCAAGAGGCCTGGTACATCTTGGCCTCCAGCATCGGATCTTTCTTTGCTCCCTGCCTCATCATGATCCTTGTCTACCTGCGCATCTATGTGATTGCCAAACGCAGCAAC---CGCAGAGGTCCCAGAGCCAGCCAGGGCCCTAGGCAGGGTGAGTCCAAGCAAGCCTGTACT---GTCCCT------GAAGGG---GCTCCAGCTTCAGCCAAGGTGCCAGCTCTGGCCTCTCCTCTGTCTTCTCCTGGAGAGGCCAATGGACACCCCAAACCCTTCGGGGAG------------AAGGACGAGGGGGAGACCTCCGAAGATCCTGGGGCCAGGGCCTTGCCACCCAGCTGGACTGTCCTTCCCAAGTTAGGCCAGGACCAGAAGAAG---GGCACTTGTGGGGCATCTGCAGAAGAGGAA------GCT------------------GAA------------------------GAGGAG------GAAGAGGAGGAGGAAGAAGAGGAGGAAGAATGTGAACCTCAGGCAGTGCCAGTGTCTCCTGCCTCAGCTTGCAGCCCACCCTTGCAGCAGCCACAGGGATCCCGGGTTCTGGCTACCCTACGTGGCCAAGTGCTTCTGGGCAGAGGTGTGGGTGCTGTGAGTGGGCAGTGGTGGCGTCGACGGGCACAGCTGACCCGGGAGAAGCGGTTCACCTTCGTGCTAGCTGTGGTCATCGGTGTCTTTGTCCTCTGCTGGTTCCCCTTCTTCTTTAGCTACAGCCTGGGCGCCATCTGCCCACAGCACTGCAAGGTGCCTCATGGCCTCTTC
  Massoutier    GCCATCGCGGCCGTCATCACCTTCCTCATCCTCTTCACCATCTTCGGCAACGCTCTGGTCATCCTGGCTGTGCTGACCAGCCGCTCCTTGCGCGCACCACAAAACCTGTTCCTGGTGTCGCTGGCTGCCGCTGACATCCTGGTGGCCACGCTCATCATCCCCTTCTCGCTGGCCAACGAGCTGCTGGGCTACTGGTACTTTCGGCGCACGTGGTGCGAGGTGTACCTGGCGCTGGACGTGCTGTTCTGCACCTCTTCCATCGTGCACCTGTGTGCCATCAGCCTGGACCGCTACTGGGCCGTGAGCCGCGCGCTGGAGTACAACTCCAAGCGCACGCCGCGCCGCATCAAGTGCATCATCCTGACCGTGTGGCTCATCGCAGCCGTCATCTCGCTGCCGCCCCTCATCTACAAGGGCGACCAGGGCCCCCAGCCTCACGGGCGCCCGCAGTGCAAACTCAACCAGGAGGCCTGGTACATCTTGTCCTCCAGCATCGGCTCTTTCTTCGCTCCCTGCCTCATCATGATCCTGGTCTACCTGCGCATCTACCTGATTGCCAAGCGCAGCCAC---CGCCGAGGTCCCAGGACCCAAGGGGGTCCCAGGGAGGGGAAGTCCAAGCAGTCCTGTTCT---GTCCCC------GGGGGG---GCCCCAGCCTCAGCCAAGATGCCAACTGCAGCCTCTCCTCTGTCTTCTGCCGGAGAAGCCAATGGACACCCCAAGCCCACTGGCGAG------------AGGGAGGAG---GAGACCGTGGAAGATGCTGGGACCAGGGCCCTGCCACCCAGCTGGGCTGCCCCACCCAGCTCAGGCCAGGGCCAGAAAGGA---GGGGTCCGTGGGGCATCCGCGGAGGAGGAA------GCT------------------GAC------------------------CGGGAG---------------------GAGGAAGACGAGGAGTGTGAACCCCAGGCCGTGCCCACGTCCCCGGCATCGGTTTGCAGCCCACCTTTGCAGCGGCCTCAGGGTTCCCGGGTACTGGCCACCCTGCGTGGCCAGGTGCTCCTGAGCAGAGGTGTGGGCACTGTGAGTGGGCAGTGGTGGCGCCGGCGGGCCCAGCTGAGCCGGGAGAAGCGCTTCACCTTCGTGCTGGCCGTGGTCATCGGAGTGTTTGTGCTCTGCTGGTTCCCCTTCTTCTTCAGCTACAGCCTGGGTGCTATCTGCCCTCAGCACTGCAAGGTGCCCCACGGCCTCTTC
  Ctenodacty    GCCATCGCGGCCGTCATCACCTTCCTCATCCTCTTCACCATCTTCGGCAACGCTCTGGTCATCCTGGCTGTGCTGACCAGCCGCTCCCTGCGCGCACCGCAAAATCTGTTCCTGGTGTCGCTGGCTGCTGCTGACATCCTGGTGGCCACGCTCATCATCCCCTTCTCGCTGGCCAACGAGCTGCTGGGCTACTGGTACTTTCGGCGCACGTGGTGTGAGGTGTACCTGGCGCTGGACGTGCTGTTCTGCACCTCTTCCATTGTGCACCTGTGTGCCATCAGCCTGGACCGCTACTGGGCGGTGAGCCGCGCGCTGGAGTACAACTCCAAGCGCACCCCGCGCCGCATCAAGTGCATCATCCTGACCGTGTGGCTCATCGCAGCCGTCATCTCGCTGCCGCCCCTCATCTACAAGGGCGACCAGGGCCCCCAGCCTCACGGGCGCCCGCAGTGCAAGCTCAACCAGGAGGCCTGGTACATCTTGGCCTCCAGCATCGGCTCTTTCTTCGCTCCCTGCCTCATCATGATCCTGGTCTACCTGCGCATCTACCTGATTGCCAAGCGCAGCCAC---CGCCGAGGTCCCAGGACCCAAGGGGGTCCCAGGGAGGGGAAGTCCAAGCAGTCCTGTCCT---GTCCCC------GGGGGG---GCCCCAGCCTCAGCCAAGATGACAACTGTAGCCTCTCCTCTGTCTTCTGCCGGAGAAGCCAATGGACACCCCAAGCCCACTGGCGAG------------AGGGAGGAGGAGGAGACCGCGGAAGAAGCTGGGACCAGGGCCCTGCCACCCAGCTGGGCTGCCCCACCCAGCTCAGGCCAGGGCCAGAAGGGA---GGGGTCCATGGGGCATCCGCGGAGGAGGAA------GCT------------------GAC------------------------AGGGAG---------------------GAGGAAGATGAGGAGTGTGAACCCCAGGCCGTGCCCACGTCCCCGGCATCGGTTTGCAGCCCACCTTTGCAGCAGCCTCAGGGTTCCCGGGTACTGGCCACCCTGCGTGGCCAGGTGCTTCTGAGCAGGGGTGTGGGCACTATGGGTGGGCAGTGGTGGCGCCGACGGGCCCAGCTGAGCCGGGAGAAGCGCTTCACCTTCGTGCTGGCCGTGGTCATCGGAGTGTTTGTGCTCTGCTGGTTCCCCTTCTTCTTCAGCTACAGCCTGGGTGCTATCTGCCCTCAGCACTGCAAGGTGCCCCAYGGCCTCTTC
  Thryonomys    GCCATCGCGGCGGTCATCACCTTCCTCATCCTCTTCACCATCTTCGGCAATGCGTTGGTCATCTTGGCTGTGCTGACCAGCCGCTCCCTGCGCGCGCCGCAGAACCTGTTCCTGGTGTCACTGGCTGCCGCTGACATCCTGGTGGCTACGCTCATTATCCCCTTCTCGCTGGCCAACGAGCTGCTGGGTTACTGGTACTTCTGGCGCACGTGGTGTGAGGTGTACTTGGCGCTCGATGTGCTCTTCTGCACCTCGTCCATCGTGCACCTGTGCGCCATCAGCCTGGACCGCTACTGGGCAGTGAGCCGCGCGCTGGAGTACAACTCCAAGCGCACCCCGCGCCGTATCAAGGGCATCATCCTCACCGTGTGGCTCATCGCAGCTGTCATCTCGCTGCCACCTCTCATCTACAAGGGGGACCAGAGGCCGCAGCCCCTCGGGCGCCCCCAGTGCAAGCTCAACCAAGAGGCGTGGTACATCCTGGCCTCCAGTGTGGGGTCTTTCTTCGCTCCCTGCCTCATCATGATCCTGGTTTACCTGCGCATCTGCCTGATCGCCAAGCGCAGCCAC---CGCAGAGGTCCCAGGGCCAAGGGGGGCCCTGGGCAAGGTGAGTCCAAGCAGTCCCGTCCT---GTCCCA------GGGGGT---GCACCAGCCTTGGCCAAGGCGCCACCCCTGGCCTCACCCCTGTCTTCGGCTGGAGAGGCCAATGGACATCCCAGTCTCACTGGGAAG------------AAAGAAGAGAGGGAAACCCCTGAAGATCCTGGGACCAGGACTCGCTCACCTGGCTGGGCTGCACTGCCCACCTCAGGGCAGGGCCAGAAGCAG---AGTGTTGGTGTGGCACCGGTGGAGGAGGAA------GCT------------------GAA------------------------GAGGAG---------------------GAGGAGGAGGAGGAGTGTGAGCCTCAGGCAGTGCCAGCCTCTCCTGCCCCAGGGTGCAGCTCATCCCTGCAGCAGCCACAGGGGTCCCGGGTGCTGGCCACCCTTCGTGGCCAGGTGCTGCTGGGCAGGGGCATGGGTGCTGTGGGTGGGCAGTGGTGGCGTCGGCGGACCCAGCTGACCCGGGAGAAGCGGTTCACCTTCGTGCTGGCTGTGGTCATCGGCGTCTTTGTGCTGTGCTGGTTCCCCTTCTTCTTCAGCTACAGCCTGGGAGCCATCTGTCCCCAGCACTGCAAGGTACCCCACGGCCTCTTC
  PetromusXX    GCCATCGCGGCGGTCATCACCTTCCTCATCCTCTTCACCATCTTCGGCAACGCGCTGGTCATCTTGGCCGTGCTGACCAGCCGCTCCCTGCGCGCGCCGCAGAACCTGTTCCTGGTGTCGCTGGCCGCCGCTGACATCCTGGTGGCCACTCTCATTATCCCCTTCTCTCTGGCCAACGAGCTGCTGGGCTACTGGTACTTCTGGCGCACGTGGTGTGAGGTGTACCTGGCGCTGGACGTGCTCTTCTGCACCTCGTCCATCGTGCACTTGTGCGCCATCAGCCTGGACCGCTACTGGGCGGTGAGCCGCGCGCTGGAGTACAACTCCAAGCGCACCCCGCGCCGCATCAAGGGCATCATCCTCACCGTGTGGCTCATCGCGGCCGTCATCTCCCTGCCGCCCCTCATCTACAAGGGCGACCAGGGCGCGCAGCCACATGGGCGCCCCCAGTGCAAGCTCAACCAAGAGGCGTGGTACATCCTGGCCTCCAGCGTGGGGTCTTTCTTTGCCCCCTGCCTCATCATGATCCTAGTGTACCTGCGCATCTACCTGATCGCCAAGCGCAGCCAC---CGCAGAGGTCCCAGGGCCAAGGGGGGCCCTGGGGAAGGTGAGTCCAAGCGGCCCCGTGCT---GTCCCA------GGGGGG---GCTTCAGCCTCAGCCAAGGCGCCACCCCTGGCCTCACCTCTGTTTTCGGCTGGAGAGGCCAATGGACACCCCAATCCCACCGGGGAC------------AGAGAGGAGAGGGAGACCCCCGAAGATCCTGGGACCAGGACGCTGTCACCTGGCTGGGCTGCACTGCCCGCCTCAGGGCAGGGCCAGAAGAAG---GGTGTCAGTGTGGCACCTGTGGAGGAGGAA------GCT------------------GAA------------------------GAGGAG---------------------GAGGAGGAGGAGGAGTGTGAGCCTCAGGCAGTGCCGGCCTCTGCTGTCCCGGGGTGCAGCTCGTCCCTGCAGCAGCCACAGGGGTCCCGGGTGCTGGCCACCCTTCGTGGCCAGGTGCTGCTGGGCAGGGGTGTGGGTGCTGTGGGTGGGCAGTGGTGGCGTCGGCGGACCCAGATGACCCGGGAGAAGCGGTTCACCGTCGTGCTGGCCGTGGTCATCGGCGTCTTTGTGCTGTGCTGGTTCCCCTTCTTCTTCAGCTACAGCCTAGGAGCCATCTGTCCCCAGCACTGCAAGGTGCCCCACGGCCTCTTC
  Bathyergus    GCCATCGCGGCGGTCATCACCTTCCTCATCCTCTTCACCATCTTCGGCAACGCACTGGTCATCCTGGCTGTGCTGACCAGCCGTTCCCTGCGCGCACCGCAGAACCTGTTCCTGGTGTCGCTAGCCGCCGCGGACATCCTGGTGGCCACGCTCATTATCCCCTTCTCGCTGGCCAACGAGCTGCTGGGCTATTGGTACTTCCGGCGCACGTGGTGCGAGGTGTACCTGGCGCTCGACGTGCTCTTCTGCACCTCGTCCATCGTGCACCTTTGCGCCATCAGCCTGGACCGCTACTGGGCTGTGAGCCGCGCGCTGGAGTACAACTCCAAGCGCACCCCGCGCCGCATCAAGTGCATCATCCTCACCGTGTGGCTCATTGCGGCTGTCATCTCGCTGCCGCCCCTCATCTACAAGGGAGACCAGGGTCCGCAGCCTCACGGKCGCCCGCAGTGCAAGCTCAACCAAGAGGCATGGTACATCTTGTCTTCCAGCATCGGGTCTTTCTTTGCTCCCTGCCTCATCATGATCCTGGTTTACCTGCGCATCTACCTGATTGCCAAGCGCAGCCAC---CGCAGAGGTCCCAGGGCCAAGGGGGGCCCTGGACAAGGTGAGTCCAAGCAGTCTYGTCCT---GTCCTT------GGGGGG---GCTCCAGCCTCAGCCAAGGTACCACCCCTGCACTCGCCTCTGTCATCTGCYGGAGAGGCCAATGGACACCCCAAGCCCAATGGGGAG------------AAGGAGGAGGAGGAGACTGCTGAAGATCCTGAGACCAGGACTCTGCCACCCAGCTGGGCTGAGCTGCCCACCTCAGGCCAGGGCCAGAAGAAG---GGTGYTGGTGTGACACCCGCAGAGGAGGAA------GCC------------------GAA------------------------------------------------------GAGGAGGAGGAGTGTGAGCCTCAGGCGGTGCCAGTCTCTCGTGCCTCTGTGTGCAGCCCATCTCTGCAGCAGCCACAGGGCTCCCGGGTGTTGGCTACCCTGCGTGGCCAGGTGCTGCTGGGCAGGGGTTCGGGTGCTGTGGGTGGGCAGTGGTGGCGTCGGCGGACCCAGATGACCCGGGAGAAGCGGTTCACCTTTGTGCTGGCTGTGGTCATCGGTGTCTTTGTGCTGTGCTGGTTCCCCTTCTTCTTCAGCTATAGCCTGGGCGCCATCTGTCCTCAGCACTGCAAGGTGCCCCATGGCCTCTTC
  Heteroceph    ---------------ATCACCTTCCTCATCCTCTTCACCATCTTCGGCAACGCGCTGGTCATTCTGGCTGTGCTGACCAGCCGCTCCCTGCGCGCACCACAGAACCTGTTCCTGGTGTCGCTAGCCGCCGCGGACATCCTGGTAGCCACGCTCATTATCCCCTTCTCGCTGGCCAACGAGCTGCTGGGGTACTGGTACTTCCGGCGCACGTGGTGCGAGGTGTACCTGGCGCTCGACGTGCTCTTCTGCACCTCGTCCATCGTGCACCTGTGCGCCATCAGCCTGGACCGCTACTGGGCGGTGAGCCGAGCGCTGGAGTACAACTCCAAGCGCACCCCGCGCCGCATCAAGTGCATCATCCTCACCGTGTGGCTCATCGCGGCCGTCATTTCGCTGCCGCCCCTCATCTATAAGGGAGACCAGGGCCCACAGCCCCATGGCCGCCCCCAATGCAAGCTCAACCAAGAGGCATGGTACATCTTGGCCTCCAGCATCGGGTCTTTCTTTGCTCCCTGCCTCATCATGATCCTGGTTTACCTGCGCATCTATCTGATTGCCAAGCGCAGCCAC---CGCAGAGGTCCCAGGGACAAGGGGGGCCCTAGAGAAGGTGAGTCCAAGCAGTCTCATCCT---GTCCCT------GGGGGG---GCTCCAACCTCAGCCAAGGTGCCACCCCTGGCCTCGCCTCTGTCTTCTGCTGGAGAGGCCAATGGACACCCCACGCCCACTGGGGAG------------AAGGAGGAGGGGGAGACTGCTGAAGATCCTGGGACCAGGACTCTGCCATCCAGCTGGGCTGCTCTGCCCACCTCAGGCCAGGGCCAGAAGAAG---GGAGTCAGTGTGGCACTCGCAGAGGAGGAA------GCT------------------GAA------------------------------------------------------GAGGAGGAGGAGTGTGAGCCACAGGTGGTGCCAGTCTCTCCTGCCTTGGTGTGCAGCCCATCCCTGCAGCAGCCACAAGGCTCCCGGGTACTGGCCACCCTGCGTGGTCAGGTGCTGCTGGGCAGGGGTGTGGGTGCTGTGGGTGGGCAGTGGTGGCGTCGGCGGACCCAGATGACCCGAGAGAAGCGGTTCACCTTCGTGCTGGCTGTGGTCATCGGTGTCTTTGTGCTGTGCTGGTTCCCCTTCTTCTTTAGCTACAGCCTGGGTGCCATCTGTCCCCAGCACTGCAAGGTGCCCCAGGGCCTCTTC
  TrichysXXX    GCCATCGCGGCGGTCATCACCTTCCTCATCCTCTTCACCATCTTCGGCAACGCGCTGGTCATCCTGGCTGTGCTGACCAGCCGCTCCCTGCGCGCACCGCAGAACCTGTTCCTGGTGTCGCTGGCCGCCGCTGATATCCTGGTGGCCACGCTCATTATCCCCTTCTCGCTGGCCAACGAGCTGCTGGGCTACTGGTACTTCCGGCGCACGTGGTGCGAGGTGTACCTGGCCCTCGACGTGCTCTTCTGTACCTCGTCCATCGTGCATCTGTGCGCCATCAGCCTGGACCGCTACTGGGCCGTGAGCCGCGCGCTGGAGTACAACTCTAAGCGCACCCCGCGCCGCATAAAGTGCATCATCCTCACCGTGTGGCTCATAGCAGCCGTCATCTCGCTACCGCCCCTCGTCTACAAGGGCGACCAGGGGCCCCAGCCCCACGGGCGCCCCCAGTGCAAGCTCAACCAAGAGGCATGGTACATCTTGGCCTCCAGCATCGGATCTTTTTTTGCTCCCTGCCTCATCATGATCCTGGTTTACCTGCGCATCTACCTGATTGCTAAGCGCAGCCAC---CGCAGAGGTCCCAGGGCCAAGAGGGGCCCCGGGGAGGGTGAGTCCAAACAGTCTTGTCCT---GTCCCT------GGCAGG---GCTCCAGCCACAGACAAGGTGCCAACCCTGGCCTCGCCTCCATCTTCTGCTGGAGAGGCCAACGGACGCCCCAAGCCCACTGGGGAG------------AAGGAGGAGGGGGAGACCCCTGAAGATCCTGGGACCAGGCCTCTGCCACCCAGCTGGGCTGCCCTGCCCTCCTCAGGCCAGGACCAGAAGAAG---GGTTACGGTGTGGCACCTGCGGAGAAGGGA------GCC------------------GAA------------------------GAGGAG------------------GAGGAGGAGGAGGAGGAGTGTGAGCCTCAGGCAGTGGCAGTCTCTCCTGCTTCGGGGTGCAGCCCAACCCTGCAGCAGCCACAGGGGTCCAGGGTGCTGGCCACCCTGCGTGGCCAGGTGCTGCTGGGCAGGGGTGTGGGTGCTGTGGGTGGGCAGTGGTGGCGTCGGCGGACCCAGATGACCCGGGAGAAGCGGTTCACCTTTGTGCTGGCTGTGGTCATCGGTGTCTTTGTGCTGTGCTGGTTCCCCTTCTTCTTCAGCTACAGCCTGGGTGCCATCTGTCCTCAGCACTGCAAGGTGCCCCACGGCCTCTTC
  HystrixXXX    NNNNNNNNNNNNNNNNNNNNNNNNNNNNNNNNNNNNNNNNNNNNNNNNNNNNNNNNNNNNNNNNNNNNNNNNNNNNNNNNNNNNNNNNNNNNNNNNNNNNNNNNNNNNNNNNNNNNNNNNNNNNNNNNNNNNNNNNNNNNNNNNNNNNNNNNNNNNNNNNNNNNNNNNNNNNNNNNNNNNNNNNNNNNNNNNNNNNNNNNNNNNNNNNNNNNNNNNNNNNNNNNNNNNNNNNNNNNNNNNNNNNNNNNNNNNNNNNNNNNNNNNNNNNNNNNNNNNNNNNNNNNNNNNNNNNNNNNNNNNNNNNNNNNNNNNNNNNNNNNNNNNNNNNNNNNNNNNNNNNNNNNNNNNNNNNNNNNNNNNNNNNNNNNNNNNNNNNNNNNNNNNNNNNNNNNNNNNNNNNNNNNNNNNNNNNNNNNNNNNNNNNNNNNNNNNNNNNNNNNNNNNNNNNNNNNNNNNNNNNNNNNNNNNNNNNNNNNNNNNNNNNNNNNNNNNNNNNNNNNNNNNNNNNNNNNNNNNNNNNNNNNNNNNNNNNNNNNNNNNNNNNNNNNNNNNNNNNNNNNNNNNNNNNNNNNNNNNNNNNNNNNNNNNNNNNNNNNNNNNNNNNNNNNNNNNNNNNNNNNNNNNNNNNNNNNNNNNNNNNNNNNNNNNNNNNNNNNNNNNNNNNNNNNNNNNNNNNNNNNNNNNNNNNNNNNNNNNNNNNNNNNNNNNNNNNNNNNNNNNNNNNNNNNNNNNNNNNNNNNNNNNNNNNNNNNNNNNNNNNNNNNNNNNNNNNNNNNNNNNNNNNNNNNNNNNNNNNNNNNNNNNNNNNNNNNNNNNNNNNNNNNNNNNNNNNNNNNNNNNNNNNNNNNNNNNNNNNNNNNNNNNNNNNNNNNNNNNNNNNNNNNNNNNNNNNNNNNNNNNNNNNNNNNNNNNNNNNNNNNNNNNNNNNNNNNNNNNNNNNNNNNNNNNNNNNNNNNNNNNNNNNNNNNNNNNNNNNNNNNNNNNNNNNNNNNNNNNNNNNNNNNNNNNNNNNNNNNNNNNNNNNNNNNNNNNNNNNNNNNNNNNNNNNNNNNNNNNNNNNNNNNNNNNNNNNNNNNNNNNNNNNNNNNNNNNNNNNNNNNNNNNNNNNNNNNNNNNNNNNNNNNNNNNNNNNNNNNNNNNNNNNNNNNNNNNNNNNNNNNNNNNNNNNNNNNNNNNNNNNNNNNNNNNNNNNNNNNNNNNNNNNNNNNNNNNNNNNNNNNNNNNNNNNNNNNNNNNNNNNNNNNNNNNNNNNNNNNNNNNNNNNNNNNNNNNNNN
  Chinchilla    GCCATCGCGGCAGTCATCACCTTCCTCATCCTCTTCACCATCTTCGGCAACGCGCTGGTCATCCTGGCTGTGCTGACCAGCCGCTCCCTGCGTGCGCCGCAGAACCTGTTCCTGGTGTCGCTGGCTGCCGCTGACATCCTGGTGGCCACGCTTATTATCCCTTTCTCGCTGGCCAACGAGCTGCTGGGCTACTGGTACTTCCGGCGCACGTGGTGCGAGGTGTACCTTGCGCTCGACGTGCTCTTCTGTACGTCGTCCATCGTGCATCTGTGCGCCATCAGCCTGGACCGCTACTGGGCGGTGAGCCGCGCGCTGGAGTACAACTCCAAGCGCACCCCGCGCCGCATCAAGTGCATCATCCTCACCGTGTGGCTCATAGCGGCCGTCATCTCGCTGCCGCCCCTCATCTACAAGGGCGACCAGGGCCCCCAGCCCCACGGGCGTCCCCAGTGCAAGCTCAACCAAGAAGCGTGGTACATCCTGGCCTCCAGCATCGGATCTTTCTTTGCTCCCTGCCTCATCATGATCCTGGTTTACCTGCGCATCTACCTGATTGCCAAGCGCAGCCAC---CGCAGAGGTCCCAGGGCCAAGGGTGGCCCTGGGGAGGGTGAGTCAAACCAGTCTCGTCCT---GTCCCT------GGGGGG---GCTCCAGTCTCAGCCAAGGTGCCACCCCTGGCCTCACCTCCGTCTTCTGCTGGAGAGGCCAACGGACACCCCACGCCCACTGGGGAG------------AAGGAGGAGGAGGAGACCCCTGAAGATCTTGGGACCGTGACTCTGCCACCCCGCTGGGCTGCACTGCCCACCTCAGGCCAGGGCCAGGAGAAG---GGTGTCCGCTTGGCACCTGAGGAGGAAGCT------GAA------------------GAG------------------------------------------------------GAGGAGGAGGAGTGTGAGCCTCAGGCCTCGCCAGTCTCTCCTGCCTCCGTGTGCAGCCCACCCCCGCAGCAGCCACAGGGCTCCCGGGTGCTGGCCACCCTGCGTGGCCAGGTGCTGCTGGGCAGGGGCATGGGTGCTGTGGGTGGGCAGTGGTGGCGTCGGCGGACCCAGATGACCCGGGAGAAGCGGTTCACCTTCGTGCTGGCAGTGGTCATCGGTGTCTTTGTGCTGTGCTGGTTCCCCTTCTTCTTCAGCTACAGCCTGGGTGCCATCTGCCCCCAGCACTGCAAGGTGCCCCACGGCCTCTTC
  DinomysXXX    GCCATCGCGGCAGTCATCACCTTCCTCATCCTCTTCACCATCTTCGGCAACGCGCTGGTCATCCTGGCTGTGCTGACCAGCCGCTCCCTGCGCGCACCGCAGAACCTGTTCCTGGTGTCACTTGCCGCCGCTGATATCCTGGTGGCCACGCTTATTATCCCCTTCTCGCTGGCCAACGAGCTGCTGGGCTACTGGTACTTCCGGCGCACGTGGTGCGAGGTGTACCTTGCGCTCGATGTGCTCTTCTGTACGTCGTCCATCGTGCATCTGTGCGCCATCAGCCTGGACCGCTACTGGGCGGTGAGCCGCGCCCTGGAGTACAACTCCAAGCGCACCCCGCGCCGCATCAAGTGCACCATCCTCACTGTGTGGCTCATAGCGGCCGTCATCTCGCTGCCGCCCCTCATCTACAAGGGCGACCAAGGCCCCCAGCCCCACGGGCGCCCCCAGTGCAAGCTCAACCAAGAAGCGTGGTACATCTTGGCCTCCAGTATCGGATCTTTCTTTGCTCCCTGCCTCATCATGATCCTGGTTTACCTGCGCATCTACTTGATCGCCAAGCGCAGCCAC---CGCAGAGGTCCCAGAGCCAAGGGCAGCCCTGGGGAGCGTGAGTCAAACCAGTCTCGTCCT---GTCCTT------GGGGGG---GCTCCAGTCCCAGCCAAGGTGCCACCCCTGGCCTCATCTCCCTCTTCTGTTGGAGAGGCCCACGGACACGCCAAGCGCACTGGGGAG------------AAGGAGGAGGAGGAGACTCCTGAGGATCTTGGGACCATGACTCTGCCACCCTGCTGGACTGCACTGCCCACCACAGGCCAGGGCCAGGAGAAT---GGTGTCAGCGTGGCACCTGTGGAGGAGGAA------GCT------------------GAA------------------------GAG------------------------GAGGAGGAGGAGGGGTGTAAGCCTGAGGCACTGGCAGTCTCTCCTGCCTTGGCGTGCAGCCCACCCCCGCAGCAGCCACAGGGCTCCCGGGTGCTGGCCACACTGCGTGGCCAGGTGCTGCTGGGCAGGGGCATGGGTGCTGTGGGTGGGCGGTGGTGGCGTCGGCGGACCCCGATGACCCGGGAGAAGCGGTTCACCTTCGTGCTGGCTGTGGTCATTGGTGTCTTTGTGCTGTGCTGGTTCCCCTTCTTCTTCAGCTATAGCCTGGGTGCCATCTGCCCCCAGCACTGCAAGGTGCCCCATGGCCTCTTC
  EchimysXXX    GCCATCGCGGCAGTTATCACCTTCCTCATCCTCTTTACCATCTTTGGCAACGCGCTGGTCATCTTGGCTGTGCTGACCAGCCGCTCCTTACGCGCACCGCAGAACCTGTTTCTGGTGTCGCTGGCCGCTGCCGACATCCTGGTGGCCACGCTCATTATTCCCTTCTCGCTGGCCAACGAGCTGCTGGGCTACTGGTACTTCTGGCGCACGTGGTGCGAAGTGTACCTTGCGCTCGACGTGCTCTTCTGTACCTCGTCCATAGTGCATTTGTGCGCCATCAGTCTGGACCGCTACTGGGCCGTGAGCCGTGCGCTGGAGTACAACTCCAAGCGCACCCCGCGCCGCATCAAGTGCATCATCCTCACCGTGTGGCTCATAGCAGCCATCATCTCGCTGCCACCTCTCATCTACAAGGGCGACCAGGGTCCCCAACCCCATGGGCGCCCCCAGTGCAAACTCAACCAAGAGGCTTGGTACATCTTGGCCTCCAGCATCGGATCTTTCTTCGCTCCCTGCCTCATCATGATCCTGGTTTATCTGCGCATCTACCTGATTGCCAAGCGCAGCCAC---CGCAGAGGTCCCAGGGCCAAGGGTGGCCCTGGGGAGTGTGAGCCAAACCAGTCTCGTCCT---GCCCCC------GGGCGG---CCTCCAGCTTCAGCCAAGGTGCCACCCTTGGCCTCACCACTGTCATCTSCTGGAGAGGCCAATGGAAACCCCAAGTCCACTGGGGAG------------AAGGAGGAGGGAGAGACCCCTGAAGATCCTGGGACCAGGTCTCTGCCCCCCAGCTGGGCTGCAATGCCCACCTCAGGCCAGAGTCAGAAGAAG---GGTGTCGGCATGGCGACTGCAGAGGAGGAA------GCT------------------GAA------------------------------------------------------GAGGAGGAGGAATGTGAGCCTCAGGCAGTGCCAGTCTCTCCTGCCTCGGTGTGCAGCCCGCCCCTGCAGCAGCCACAGGGGTCCCGGGTGCTGGCCACCCTGCGTGGCCAGGTGCTGCTGGGCAGGGGTGTGGGTGCTGTGGGTGGACAGTGGTGGCGTCGTCGGACCCAGATGACCCGGGAGAAGCGGTTCACCTTTGTGCTGGCCGTGGTCATTGGTGTCTTTGTGCTGTGCTGGTTCCCCTTCTTCTTCAGCTATAGCCTGGGCGCCATCTGTCCCCAGCACTGCAAGGTGCCCCATGGCCTCTTC
  Abrocomaxx    GCCATCGCGGCAGTCATCACCTTCCTCATCCTCTTTACCATCTTTGGCAACGCGCTGGTCATCCTGGCTGTGCTGACCAGCCGCTCCCTGCGCGCACCGCAGAACCTGTTTCTGGTGTCGCTGGCTGCCGCCGACATCCTGGTGGCCACGCTCATTATTCCCTTCTCCCTGGCCAACGAGCTGCTGGGCTATTGGTATTTCCGGCGCACGTGGTGCGAAGTGTACCTTGCGCTCGACGTGCTCTTCTGTACCTCGTCTATCGTGCATTTGTGCGCCATCAGTCTGGACCGCTACTGGGCTGTGAGCCGCGCGCTGGAGTACAACTCTAAGCGCACTCCGCGCCGCATCAAGTGCATCATCCTCACGGTGTGGCTCATAGCGGCCKTCATCTCGCTGCCACCACTCGTCTACAAGGGTGACCAGGGCCCCCAGCCCCATGGGCGCCCCCAGTGCAAACTCAACCAAGAGGCGTGGTACATTTTGGCCTCCAGCATCGGATCTTTCTTTGCTCCTTGCCTCATCATGATCCTGGTTTACCTGCGCATCTATCTGATTGCCAAGCGCAGCCAC---CGCAGAGGTCCCAGAGCCAAGGGAGGCCTTGGGGAGGGTGAGTCAAACCAGTCTCGTCCT---GCCCCT------GGGCGG---CCTCCAGCCTCAGCCAAGGTGCCACCCCTGGCCTCACCACTGTCTTCTGCTGGAGAGGCCAATGGAAACCCGAAGCCCATTGGGGAG------------AAGGAGGAGGGGGAGTCCCCTGAAGATCCTGGGACCAGGTCTCTGCCACCCTGCTGGGCTGCAATGCCCACCTCAGACCAGGGCCAGAAGAAG---GGTGTTGGCATAGCACCTGCAGAGGAGGAA------GCT------------------GAA------------------------------------------------------GAGGAGGAGGAATGTGAACCTCAGGCAGCACCGGTCTCTCCTGCCTCAGTGTGTAGCCCGCCCCTGCAGCAGCCACAGGGGTCCCGGGTGCTGGCCACCCTGCGTGGCCAGGTGCTGCTGGGCAGGGGCGTGGGTGCTGTGGGTGGGCAGTGGTGGCGTCGTCGGACCCAGATGACCCGGGAGAAGCGGTTCACCTTTGTGCTGGCCGTGGTCATCGGTGTCTTTGTGCTGTGCTGGTTCCCCTTCTTCTTCAGCTATAGCCTGGGTGCCATCTGTCCCCAGCACTGCAAGGTGCCCCATGGCCTGTCC
  CapromysXX    GCCATCGCGGCAGTCATCACCTTCCTCATCCTCTTTACCATCTTCGGCAACGCGCTGGTCATCCTGGCTGTGCTGACCAGCCGCTCCCTACGCGCACCGCAGAACCTGTTTCTGGTGTCGCTGGCCGCGGCCGACATCCTGGTAGCCACCCTSATTATTCCCTTCTCTCTGGCCAACGAGCTGCTGGGCTACTGGTATTTCTGGCGCACGTGGTGCGAAGTGTACCTTGCGCTCGACGTGCTCTTCTGTACCTCGTCTATCGTGCATTTGTGCGCCATCAGTCTGGACCGCTACTGGGCCGTGAGCCGTGCCCTGGAGTACAACTCCAAGCGCACCCCGCGCCGCATCAAGTGCATCATCCTCACCGTGTGGCTCATAGCAGCCACCATCTCGCTGCCACCTCTCATCTACAAGGGCGACCAGGGTCCCCAACCCCATGGCCGCCCCCAGTGCAAACTCAACGAAGAGGCTTGGTACATCTTGGCCTCCAGTATCGGATCTTTCTTTGCTCCCTGTCTCATCATGATCCTGGTTTACCTGCGCATCTACCTGATTGCCAAGCGCAGCCAC---CGCAGAGGTCCCAGGGCCAAGGGTGGCCCTGGGGAGGGTGACCCAAAGCAGTCTCATCCT---GCCCCA------GGGCGG---CCTCCAGCTTCAGCCAAGGTGCCACCCTTGGCCTCACCACTGTCTTCTGCTGGAGAGGCCAATGGAAACCCCAAGTCCACTGGGGAG------------AAGGATGAGGGGGAGACCCCTGAAGAACCTGGGACCGGGTCTCTGCCACCCAGCTGGGCTGCAATGCCCCCCTCAGGCCAGAGCCATAAGAAG---GGTGTTGGCAAGGCACCTTCGGAGGAGGAA------GCT------------------GAR------------------------------------------------------GAGGAGGAGGAATGTGAGCCTCCGGGAGTGCCGGTCTCTCCTGCCTCGGTGTGCAGCCCACCCCTGCAGCAGCCACAGGGGTCTCGGGTGCTGGCCACCCTGCGTGGCCAGGTGCTGCTGGGCAGGGGTGTGGGTGCTGTGGGTGGACAGTGGTGGCGTCGCCGGACCCAGATGACCCGGGAGAAGCGGTTCACCTTTGTGCTGGCYGTGGTCATTGGTGTCTTTGTGCTGTGCTGGTTCCCCTTCTTCTTCAGCTATAGCCTGGGTGCCATCTGTCCCCAGCACTGCAAGGTGCCCCATGGCCTGTTC
  OctodonXXX    ---ATCGCAGCAGTCATCACCTTCCTCATTCTCTTTACCATCTTCGGCAACGCGCTGGTCATCCTGGCTGTGCTGACCAGCCGCTCCCTGCGCGCACCGCAGAACCTGTTTCTGGTGTCGCTGGCTGCCGCCGACATCCTGGTGGCTACGCTTATTATTCCCTTCTCGCTGGCCAACGAGCTGCTGGGCTACTGGTATTTCTGGCGCACGTGGTGCGAAGTGTACCTTGCGCTCGACGTGCTCTTCTGTACCTCGTCTATCGTGCATTTGTGCGCCATCAGTTTGGACCGCTATTGGGCCGTGAGCCGCGCGCTGGAGTACAACTCCAAGCGCACCCCGCGCCGCATCAAGTGCATCATCCTCACCGTGTGGCTCATAGCGGCCATCATCTCGCTGCCACCTCTCGTCTACAAGGGCGACCAGGGTCCCCAGTCCCATGGACGCCCTCAATGCAAACTCAACCAAGAGGCTTGGTACATCTTGGCCTCCAGCATCGGATCTTTCTTTGCTCCCTGCCTCATCATGATCCTGGTTTACCTGCGCATCTACCTGATTGCCAAGCGCAGCCAC---CGCAGAGGTCCCAGGGCCAAGGGTGGCCCTGGGGAGGGTGAGTCAAACCAGTCTCGTCCT---GCCCCT------GGGCAG---CCTCCAGCCCCAGCCAAGGTGCCACCCTTGACCTCACCACTGTCTTCTGCCGGAGAGGCCAATGGAAACCACAAGCCCATTGGGGAG------------AAGGAGGAGGGAGAGGCCCCTGAAGACCCTGGGAACAGGTCTCTGCCACCCAGCTGGGCTGCAATGCCCACCTCAAGCCAGGGCCAGAAGGGT------GTCGGCATAGCACCTTCGGAGGAGGAA------GCT------------------GAA------------------------------------------------------GAGGAGGAGGAACGTGAGCCTCAGGCAACGCCAGTCTCTCCTGCCTCGGTGTGCAGCCCGCCCCTGCAGCAGCCACAGGGGTCCCGGGTGCTGGCCACCCTGCGTGGTCAGGTGCTGCTGGGCAAGGGCATGGGTGCTGTGGGTGGGCAGTGGTGGCGTCGTCGGACCCAGATGACTCGGGAGAAGCGGTTTACTTTTGTGCTGGCCGTGGTCATTGGTGTCTTTGTGCTGTGCTGGTTCCCCTTCTTCTTCAGCTATAGCCTGGGTGCCATCTGTCCCCAGCACTGCAAGGTACCCCATGGCCTCTTC
  CaviaXXXXX    GCCATCGCGGCGGTCATCACCTTCCTCATCCTCTTCACCATCTTCGGCAACGCGCTGGTCATCCTGGCTGTGCTAACCAGCCGCTCCCTGCGCGCACCGCAGAACCTGTTCCTGGTGTCGCTGGCCGCCGCTGACATCTTGGTGGCCACGCTCATTATCCCCTTCTCGCTAGCCAACGAGCTGCTGGGTTACTGGTACTTCTGGCGCACGTGGTGTGAGGTGTACCTCGCACTCGACGTGCTCTTCTGTACCTCGTCAATCGTGCACCTGTGCGCCATCAGCCTGGATCGCTACTGGGCCGTGAGCCGCGCGCTGGAGTACAACTCCAAGCGCACCCCGCGCCGCATCAAATGCATCATCCTCACCGTGTGGCTCATAGCAGCCGTCATCTCGCTGCCGCCTCTCATCTACAAGGGCGACCAGGGCCCCCAGCCCCGCGGCTCCCCCCAGTGCAAGATCAACCAAGAGGCGTGGTACATCTTGGCCTCCAGCATCGGAAGTTTCTTTGCCCCCTGCCTCATCATGATCCTGGTGTACCTGCGCATTTACCTGATTGCCAAGCGCAGCAAC---CGCAGGGGTCCCAGGGCCAAAGGCGGCCCAGGGGAGGGGCAGTCAAAGGAGTCTCGTCCC---TTACCC------GGAGGG---GCTCCAGCCTCTGCCAAGGTGCCACCCCTGGCCTCACCTCTGTCTTCTACTGGAGAGGCCAATGGACACCCCAAGCCTACTGGGGAG------------AAGGAGGAGGGGGAGACCTCTGAAGACCCTGGGGCCAGGACTCTGCCACCCAGCTGGGCTGCACTGCCCACCTCAGGCCAGGGCCAGAAGAAG---GCTGTGGTCCTGGCACCTGCAGAGGAGGAA------GCT------------------GAG------------------------GAAGAG------------------GAGGAGGAAGGGGATGAGTGTGAGCCTCAGGCAGCGCCAGGCTTGCCTGCCTCTATGTGCAGCCCATCCCTGCAGCAGCCACAGGGGTCCCGGGTGCTCGCCACCCTGCGTGGTCAGGTGCTGCTGGGCAGGGGCGTGGGTGCTGTGGATGGGCAGTGGTGGCGTCGGCGGACCCAGATGACCCGGGAGAAGCGGTTCACCTTCGTGCTGGCTGTGGTCATTGGTGTCTTTGTGCTGTGCTGGTTCCCCTTCTTCTTCACCTACAGCCTGGGTGCCATCTGTCCCCAGCACTGCAAGGTGCCCCATGGCCTCTTC
  Hydrochoer    GCCATCGCGGCGGTCATCACCTTCCTCATCCTCTTCACCATCTTCGGCAACGCGCTGGTCATCCTGGCTGTGCTGACCAGCCGCTCCCTGCGCGCGCCGCAGAACCTGTTCCTGGTGTCGCTGGCCGCCGCTGACATCTTGGTGGCCACGCTCATTATCCCCTTCTCGCTAGCCAACGAGCTGCTGGGTTACTGGTACTTCTGGCGCACGTGGTGCGAGGTGTACCTCGCGCTAGACGTGCTCTTCTGTACCTCGTCTATCGTGCACCTGTGCGCCATCAGCCTGGACCGCTACTGGGCCGTGAGCCGCGCGCTGGAGTACAACTCCAAGCGCACCCCGCGCCGCATCAAGGGCATCATCCTCACCGTGTGGCTCATAGCTGCCGTCATCTCGCTGCCGCCCCTCGTCTACAAGGGCGACCAGGGCCCCCAGCCCCGCGGGCTACCCCAATGCAAGATCAACCAAGAGGCGTGGTACATCTTGGCCTCCAGCATCGGATCTTTCTTTGCTCCCTGCCTCATCATGATCCTGGTTTACCTGCGCATTTACCTGATTGCCAAGCGCAGCCAC---CGCAGAGGTCCCAGGGCCAAGGGTGGCCCTGGGGAGGGGGAGTCAAAGCAGTCTCGTCCT---GGCCCT------GAGGGG---GCTCCAGCCTCTGCCAAGGTGCCAACCCTGGCCTCGCCTCTGTCTTCTACTGGAGAGGCCAATGGACGCCCCAGGTCCACTGGGGAG------------AAGGAGGCGGAGGAGACCTCTGAAGACCCTGGAGCCAGGACTCTGCCACCCAGCTGGGCTGCACTGCCCACCTCGGGTCAGGGCCAGAAGAAG---GCTGTGGTCGTGGCACCTGCAGAGGAAGCCGAGGGGGAAGAGGAGGAGGAGGAAGAGGAG---------------------GAGGAGGAG------------------GAAGAGGACGGGGAAGAGCGCGAGCCTCAGGCAGCGCCAGTCTCTCCTGCCTCGGTGTGCAGCCCACCCCTGCAGCAGCCACAGCGGTCCCGGGTGCTCGCCACCCTGCGTGGCCAGGTGCTGCTGGGCAGGGGTGTGGGTGCTGTAGGCGGGCAGTGGTGGCGTCGGCGGACCCAGATGACCCGGGAGAAGCGGTTCACCTTCGTGCTGGCTGTGGTCATCGGTGTCTTTGTGCTGTGCTGGTTCCCCTTCTTCTTCACCTATAGCCTGGGTGCCATCTGTCCCCAGCACTGCAAGGTGCCCCAT---------
  AgoutiXXXX    GCCATCGCGGCGATCATCACCTTCCTCATCCTCTTCACCATCTTCGGCAACGCGCTGGTCATCCTGGCTGTGCTGACCAGCCGCTCGCTGCGCGCACCGCAGAACCTGTTCCTGGTGTCGCTGGCCGCCGCTGACATCCTGGTGGCCACGCTCATTATCCCCTTCTCGCTAGCCAACGAGCTGCTGGGCTACTGGTACTTCCGGCGCACGTGGTGCGAGGTGTACCTCGCGCTCGACGTGCTCTTCTGTACCTCGTCCATCGTGCATCTGTGCGCCATCAGCCTGGACCGCTACTGGGCCGTGAGCCGCGCGCTGGAGTACAACTCCAAGCGCACCCCGCGCCGCATCAAGTGCATCATCCTCACCGTGTGGCTCATAGCGGCCGTCATCTCGCTGCCGCCCCTCATCTACAAGGGTGACCAGGGCCCCCAGCCCCGCGGGCTCCCCCAGTGCAAGCTCAACCAAGAGGCGTGGTACATCTTGGCCTCCAGCATCGGATCTTTCTTTGCTCCCTGCCTCATCATGATCCTGGTTTACCTGCGCATCTACCTGATTGCCAAGCGCAGCCAC---CGCAGAGGTCCCAGGGCCAAG---------------GGTGAGTCAAACCAGTCTCGTCCT---GGCCCT------GGTGGG---GCTCCAGCCTCGGCCAAAGTGCCACCCCTGGCCTCACCTCTGTCTTCTACCGGAGAGGCCAAYGGACACCCCAAGCCCACTGGGGAG------------AAGGAGGAGGGGGAGACCCCTGAAGACCCTGGGACCAGGACTCTGCCACCCGGCTGGGCTGCACTGCCCACCTCACGCCAGGGCGGGAAGAAG---GTGGTCGTTGTGGCACCTGTGGAGGAGGAA------GCCGGAGAGGAGGAGGAGGAGGAG---------------------GAAGAGGAG------------------GAGGAAGAGGAGGAGGAGTGTGAGCCTCAGGCAGCGCCAGCCTCTCCTGCCTCGGTGTGCAGCCCGCCCCTGCGGCAGCCACAGGGGTCCCGGGTGCTCGCCACCCTGCGTGGCCAGGTGCTGCTGGGCAGGGGCGTGGGTGCTGTGGGTGGGCAGTGGTGGCGTCGGCGGACCCAGCTGACCCGGGAGAAGCGGTTCACCTTCGTGCTGGCTGTGGTCATCGGTGTCTTTGTGCTGTGCTGGTTCCCCTTCTTCTTCAGCTACAGCCTGGGAGCCATCTGTCCCCAGCACTGCAAGGTGCCCCATGGC------
  ErethizonX    GCCATCGCGGCGGTCATCACTTTCCTCATTCTCTTTACCATCTTCGGCAACGCGCTGGTCATCCTGGCTGTGCTGACCAGCCGCTCCCTGCGCGCACCGCAGAACCTGTTCCTGGTGTCGCTGGCTGCCGCTGACATCCTCGTGGCCACGCTCATTATCCCCTTCTCGCTAGCCAACGAGCTGCTGGGCTACTGGTACTTCCGGCGCACGTGGTGCGAGGTGTACCTTGCGCTCGACGTGCTCTTCTGTACCTCGTCCATCGTGCATCTGTGCGCCATCAGCCTGGACCGCTACTGGGCCGTGAGCCGCGCGCTGGAGTACAACTCCAAGCGCACCCCGCGCCGCATYAAGTGCATCATCCTCACCGTGTGGCTCATAGCGGCCGTCATCTCGCTGCCGCCCCTCATCTACAAGGGCGACCAGGGCCCCCAGCCCCACGGGCGCCCCCAATGCAAGCTCAACCAAGAGGCATGGTACATCTTGGCCTCCAGCATCGGATCTTTCTTTGCTCCCTGCCTCATCATGATCCTGGTTTACCTGCGCATCTACCTGATTGCCAAGCGCAGCCAC---CGCAGAGGTCCCAGGGCCAAGGGCGGCCCTGGGGAGGGTGAGTCAAACCAGTCTCGTCCT---GTCCCT------GGGGGG---GCTCCAGCCTCGGCCAAGGTGCCACCCCTGGCCTCGCCTCTGTCTTCTGCTGGAGAGGCCAACGGACACCCCAAGCCCACTGGGGAG------------CAGGAGGAGGGGGAGACTCYTGAAGATCCTGGGACCAGGACTCTGCCACCTAGCTGGGCTGCACTGCCCACCTCAGGCCAGGGCGAGAAGAAG---GGTGTTGGCGTGGCACCTGTGGAGGAGGAA------GCT------------------GGA------------------------GAGGAA------------GAGGAGGAGGAGGAGGAGGAGGAATGTGAGCCTCAGGCAGTACCAGTCTCTCCTGCCTCGGTGTCCAGCCCTCCCCTGCAGCAGCCACAGGGGTCCCGGGTGCTGGCCACTCTGCGTGGCCAGGTGCTGCTGGGCAGGGGCATGGGTGCTGTGGGTGGGCAGTGGTGGCGTCGGCGGACCCAGATGACCCGGGAGAAGCGGTTCACCTTCGTGCTGGCTGTGGTCATCGGTGTCTTTGTGCTGTGCTGGTTCCCCTTCTTCTTCAGCTACAGCCTGGGTGCCATCTGTCCCCAGCACTGCAAGGTGCCCCACGGCCTCTTC
  Oryctolagu    GCCATCGCGGCGGTCATCACCTTCCTCATCCTCTTCACCATCTTCGGCAACGCTCTGGTCATCCTGGCTGTGTTGACCAGCCGCTCGCTGCGTGCCCCGCAAAACCTGTTCCTGGTGTCGCTGGCCGCGGCCGACATCCTGGTGGCCACGCTCATCATCCCCTTCTCGCTGGCCAACGAGCTGCTGGGCTACTGGTACTTCCGGCGCACGTGGTGCGAGGTGTACCTGGCACTCGATGTGCTCTTCTGCACGTCGTCCATCGTGCACCTGTGCGCCATCAGCCTGGACCGCTACTGGGCCGTGAGCCGGGCTTTGGAGTACAACTGCAAGCGCACCCCGCGGCGGATCAAGTGTATCATCCTCACCGTGTGGCTCATCGCCGCCGCCATCTCGCTGCCCCCCCTCATCTACAAGGGCGACCAGGGCCCCCAGCCCCACGGCGCCCCGCAGTGCAAGCTCAACCAAGAGGCCTGGTACATCTTGTCCTCCAGCTTGGGCTCCTTCTTTGTGCCCTGTCTCATCATGATCCTCGTCTACCTGCGTATCTACCTGATCGCCAAACGCAGCCAC---CGCAGAGGTCCCAGAGCCAAGGGGGGTCCCGGGGAGGGAGAGTCCAGGCAGGCCTGCCCT---GTCCCT------GGGGGC---CCTTCTGCCTCTGCCAAGCTGCCAACCCTGGCCACTCCTGTGGCTTCTGCCAGCGAGGCCAATGGACCCTCCAAGCCTGCTGGGGAG------------AAGGAGGAAGGGGAGACCCCCGAAGACCCTGGGACCCAGGCCTTGCCGCCCGGCTGGGCCACCCTTCCCAACTCAGGCCAGGGCCAGAAAGAG---GGTGTTTCGGGTGCATCTCTGGAGGAAGAA------GCT------------------GAA------------------------GAGGAG---------------GAGGAGGAGGAGGAGGAGGAGGACGAGCCTCAGGCAGTGCCAGTGTCTCCTGCCTCAGTGGGCAGCCCACCCTTGCAGCAGCCGCAGGGCTCCCGGGTGCTGGCCACCCTCCGTGGCCAGGTGCTCGTGGGCCGGGGCGTGGGTGCCATGAGCGGGCAGTGGTGGCGTCGCCGGGCGCAGCTGAGCCGGGAGAAGCGTTTCACCTTCGTGCTGGCCGTGGTCATCGGCGTCTTTGTGCTCTGCTGGTTCCCCTTTTTCTTCAGCTACAGCCTGAGTGCCATCTGCCCGCAGCAGTGCCGGGTGCCCCACGGCCTCTTC
  LepusXXXXX    GCCATCGCGGCGGTCATCACCTTCCTCATCCTCTTCACCATCTTCGGCAACGCTCTGGTCATCCTGGCTGTGTTGACCAGCCGCTCGCTGCGTGCCCCGCAAAACCTGTTCCTGGTGTCGCTGGCCGCGGCCGACATCCTGGTGGCCACGCTCATCATCCCCTTCTCGCTGGCCAACGAGCTGCTGGGCTACTGGTACTTCCGGCGCACGTGGTGCGAGGTGTACCTGGCGCTCGATGTGCTCTTCTGCACGTCGTCCATCGTGCACCTGTGTGCCATCAGCCTGGACCGCTACTGGGCCGTGAGCCGGGCCCTGGAGTACAACTGCAAACGCACCCCGCGGCGGATCAAGTGCATCATCCTCACCGTGTGGCTCATCGCCGCCGCCATCTCGCTGCCCCCCCTCATCTACAAGGGCGACCAGGGCCCCCAGCCCCACGGGCGCCCGCAGTGCAAACTCAACCAGGAGGCCTGGTACATCTTGTCCTCCAGCTTCGGCTCCTTCTTCGCGCCGTGTCTCATCATGATCCTTGTCTACCTGCGCATCTACCTGATCGCCAAACGCAGCCAC---CGCAGAGGTCCCAGAGCCAAGGGGGGCCCCGGGGAGGGAGAGTCCAGGCAGGCCTGCCCT---GTCCCT------GGGGGC---CCTTCTGCCTCTGCCAAGCTGCCAACCCTGGTCACTCCTGTGGCTTCTGCCAGCGAGGCCAATGGACCCTCCAAGCCTGCTGGGGAG------------AAGGAGGAAGGGGAGACCCCCGAAGACCCTGGGACCCAGGCCTTGCCGCCCGGCTGGGCCACCCTTCCCAATTCAGGCCAGGGCCAGAAAGAG---GGCGTTTCGGGCGCATCTCTGGAGGAAGAA------GCT------------------GAA------------------------GAGGAGGAGGARGAGGAGGAGGAAGAGGAGGAGGAGGAGGAAGATGAGCCTCAGGCAGTGCCAGTGTCTCCTGCCTCAGTGGGCAGCCCACCCTTGCAGCAGCCACAGGGCTCCCGGGTGCTGGCCACCCTCCGTGGCCAGGTGCTCGTGGGCCGGGGCGTGGGTGCCGTGAGCGGGCAGTGGTGGCGTCGCCGGGCGCAGCTGAGCCGGGAGAAGCGTTTCACCTTCGTGCTGGCTGTGGTCATCGGCGTCTTTGTGCTCTGCTGGTTCCCTTTCTTCTTCAGCTACAGCCTGAGTGCCATCTGCCCGCAGCAGTGCCGGGTGCCCCACGGCCTCTTC
  OchotonaXX    GCCATCGCGGCGGTCATCACTTTCCTCATCCTCTTCACCATCTTCGGCAACGCTCTGGTTATCCTGGCCGTGTTGACCAGCCGCTCGCTGCGTGCCCCGCAAAACCTGTTCCTGGTGTCGCTGGCCGCTGCCGACATCTTGGTGGCCACGCTCATCATCCCCTTCTCACTGGCCAACGAGCTACTGGGCTACTGGTACTTTCGGCGAACATGGTGTGAGGTATACCTGGCGCTCGACGTGCTCTTCTGCACATCCTCCATCGTGCACCTGTGTGCCATCAGCCTGGACCGCTACTGGGCCGTGAGCCGGGCTCTGGAGTACAACTGCAAGCGCACGCCGCGCCGGATCAAGTGCATCATACTCACGGTGTGGCTCATCGCGGCTGCCATCTCGCTGCCGCCTCTTATCTACAAGGGCGACCAGGGCCCCCAGCCCCACGGGCGCCCCCAGTGCAAGCTCAACCAGGAGGCCTGGTACATCTTGTCCTCCAGCATTGGTTCTTTCTTTGCTCCCTGCCTCATCATGATTCTCGTTTACCTGCGCATCTACGTGATCGCCAAACGCAGCCAC---CGCAGAGGTCCTCGGGCCAAGGGGAGCCCCGGGGAGGGTGAGCCCAAGAAGGTCTGCTCT---GTCCCT------GGCAGTGGGCCCTCCACCCCAGCCAAGCTGCCAGCTCCAGCCACTCCTGTGGCTTCTGCCAGTGAGACCAAAGGATGCTCCACGTTGTCTGAAAAAGAAGAGGAGAGGGAGAAGGAGGGGGAGACCCTTGAAGACCCTGGGACTCAGGCCTTGCCACTTAGCTGGGCTACCCTTCCAAACTCAGGCCGAGGCCAGAAGGAG---GGCGTTTCTGGGGTGTCTCTGGAGGAAGAA------GCC------------------GAG------------------------GAAGAG---GAAGAGGAGGAGGAGGAAGAGGAGGAAGAGGAATATGAGCCAGGGACAGAGCCAGTGCCTGCTGCCTCAGCTTGTAGCCCACCCCTGCAGCAGCCACAGGGCTCGCGGGTGCTGGCCACCCTGCGGGGCCAGGTGCTTGTGGGCAGGGCAGTCAGTGCCATGGGCGGGCAGTGGTGGCGGCGCCGGACACAGCTGACCAGGGAGAAGCGGTTCACCTTCGTTCTGGCAGTGGTCATCGGGGTCTTTGTGCTCTGCTGGTTTCCTTTCTTCTTCAGCTATAGCCTGGGCGCCATCTGCCCACAGCACTGCCGGGTGCCCCATGGCCTCTTC
  HomoXXXXXX    GCCATAGCGGCGGCCATCACCTTCCTCATTCTCTTTACCATCTTCGGCAACGCTCTGGTCATCCTGGCTGTGTTGACCAGCCGCTCGCTGCGCGCCCCTCAGAACCTGTTCCTGGTGTCGCTGGCCGCCGCCGACATCCTGGTGGCCACGCTCATCATCCCTTTCTCGCTGGCCAACGAGCTGCTGGGCTACTGGTACTTCCGGCGCACGTGGTGCGAGGTGTACCTGGCGCTCGACGTGCTCTTCTGCACCTCGTCCATCGTGCACCTGTGCGCCATCAGCCTGGACCGCTACTGGGCCGTGAGCCGCGCGCTGGAGTACAACTCCAAGCGCACCCCGCGCCGCATCAAGTGCATCATCCTCACTGTGTGGCTCATCGCCGCCGTCATCTCGCTGCCGCCCCTCATCTACAAGGGCGACCAGGGCCCCCAGCCGCGCGGGCGCCCCCAGTGCAAGCTCAACCAGGAGGCCTGGTACATCCTGGCCTCCAGCATCGGATCTTTCTTTGCTCCTTGCCTCATCATGATCCTTGTCTACCTGCGCATCTACCTGATCGCCAAACGCAGCAAC---CGCAGAGGTCCCAGGGCCAAGGGGGGGCCTGGGCAGGGTGAGTCCAAGCAGCCCCGACCC---GACCAT------GGTGGG---GCTTTGGCCTCAGCCAAACTGCCAGCCCTGGCCTCT---GTGGCTTCTGCCAGAGAGGTCAACGGACACTCGAAGTCCACTGGGGAG------------AAGGAGGAGGGGGAGACCCCTGAAGATACTGGGACCCGGGCCTTGCCACCCAGTTGGGCTGCCCTTCCCAACTCAGGCCAGGGCCAGAAGGAG---GGTGTTTGTGGGGCATCTCCAGAGGATGAA------GCT------------------GAA------------------------GAGGAG---------GAAGAGGAGGAGGAGGAGGAGGAAGAGTGTGAACCCCAGGCAGTGCCAGTGTCTCCGGCCTCAGCTTGCAGCCCCCCGCTGCAGCAGCCACAGGGCTCCCGGGTGCTGGCCACCCTACGTGGCCAGGTGCTCCTGGGCAGGGGCGTGGGTGCTATAGGTGGGCAGTGGTGGCGTCGAAGGGCGCACGTGACCCGGGAGAAGCGCTTCACCTTCGTGCTGGCTGTGGTCATTGGCGTTTTTGTGCTCTGCTGGTTCCCCTTCTTCTTCAGCTACAGCCTGGGCGCCATCTGCCCGAAGCACTGCAAGGTGCCCCATGGCCTCTTC
  MacacaXXXX    GCCATCGCGGCGGTCATCACCTTCCTCATCCTCTTCACCATCTTCGGCAACGCGCTGGTCATCCTGGCTGTGTTGACCAGCCGCTCGCTGCGCGCCCCTCAGAACCTGTTCCTGGTGTCGCTGGCCGCCGCCGACATCCTGGTGGCCACGCTCATCATCCCTTTCTCGCTGGCTAACGAGCTCCTCGGCTACTGGTACTTCTGGCGCACGTGGTGCGAGGTGTACCTGGCGCTGGACGTGCTCTTCTGCACCTCGTCCATCGTGCACCTGTGCGCCATCAGCCTGGACCGCTACTGGGCCGTGAGCCGCGCGCTGGAGTACAACTCCAAGCGCACCCCGCGCCGCATCAAGTGCATCATCCTCACCGTGTGGCTCATCGCCGCCGTCATCTCGCTGCCGCCCCTCATCTACAAGGGTGACCAGGGCCCCCAGCCGCGCGGGCGCCCCCAGTGCAAGCTCAACCAGGAGGCCTGGTACATCCTGGCCTCCAGCATCGGATCGTTCTTTGCTCCTTGCCTCATCATGATCCTTGTCTACCTGCGCATCTACCTGATCGCCAAACGCAGCAAC---CGCAGAGGTCCCAGGGCCAAGGGGGGGCCTGGGCAGGGTGAGTCCAAGCAGCCCCGACCC---AACCGT------GGTGGG---GCTTTGGCCTCAGCCAAGCTGCCAGCCCTGGCTTCTCTGGCTTCTGCC---AGAGAGGTCAATGGACACTCGAAGTCCACTGGGGAG------------AAGGAGGAGGGGGAGACCTCTGAAGATACTGTGACCCGGGCCTTGCCACCCAGTTGGGCTGCCCTTCCCGACTCAGGCCAGGGCCAGAAGGAA---GGTGTTTGTGGGGCATCTCCAGAGGATGAA------GCT------------------GAA------------------------GAG------------------------GAGGAGGAGGAAGAGTGTGAACCCCAGGAAGGGCCAGTGTCTGCGGCCTCAGCTTGCAGCCCCCCGCTGCAGCAGCCACAGGGCTCCCGGGTGCTGGCCACCCTACGTGGCCAGGTGCTCCTGGGCAGGGGCGTGGGTGCTATAGGTGCGCAGTGGTGGCGTCGACGGGCACAGCTGACCCGGGAGAAGCGCTTCACCTTCGTGCTGGCCGTGGTCATTGGCGTTTTTGTGCTCTGCTGGTTCCCCTTTTTCTTCAGCTACAGCCTGGGCGCCATTTGCCCGAAGCACTGCAAGGTGCCCCATGGCCTCTTC
  LemurXXXXX    GCCATCGCGGCGGCCATCACCTTCCTCATCCTCTTCACCATCTTCGGCAACTCGCTGGTTATCCTGGCTGTGTTGACCAGCCGCTCGCTGCGCGCCCCGCAAAACCTGTTCCTGGTGTCGCTGGCCGCCGCCGACATCCTAGTGGCCACGCTCATCATCCCTTTCTCGCTGGCCAACGAGCTGCTGGGCTACTGGTACTTCCGGCGCACATGGTGCGAGGTGTACCTGGCGCTCGACGTGCTCTTTTGTACCTCGTCCATCGTGCACCTGTGCGCCATCAGCCTGGATCGCTACTGGGCCGTGAGCCGCGCGCTGGAGTACAACTCCAAACGCACCCCGCGCCGCATCAAGTGCATCATCCTCACCGTGTGGCTCATCGCAGCTGTCATCTCGCTGCCNCCCCTCATCTACAAGGGCGACCAGGGCCCCCAGCCCCGCGGGCGCCCCCAGTGCAAGCTCAACCAAGAGGCATGGTACATCCTGTCCTCCAGCATCGGATCTTTCTTTGCTCCCTGCCTCATCATGATCCTTGTCTACCTGCGCATCTACCTGATCGCCAAACGCAGCCAC---CGCAGAGGTCCTAGGGCCAAGGGGGGGCCTGGGAAGGGTGAGTCCAAGCAGCNGCGACCC---GTCTCT------GGRGGC---GCTTTGGCCTCAGCCAAGTTGCCAACCCTGGCCTCTACTCTGGCTTCTTCGGGAGAGGCCAAGGGACACTCCAAGACCACTGGGGAG------------AAGGAGGAAGGGGAGACCCCTGAAGATGCGGGGAGCCGGCCCTTGCCATGTAGCTGGGCTGCCCTTTCCAACTCAGGCCAGGGCCAGAAGGAG---GGTGTTTTTGGGGCATCTCCAGAGGAGGAA------GCT------------------GAA------------------------GAGGAA---------------GAGGAGGAGGAGGAGGAAGRGTGTGAGCCTAAGGCAGTGCCGGTGTCTCCTGCCTCAGTTTGCAGCCCACCCCTGCAGAAGCCACAGGGCTCCCGGGTGCTGGCCACCCTACGTGGCCAGGTGCTCCTGGGAAGGGCTGTGGGTGTTGTGGGTGGGCAGTGGTGGCGTCGACGGGCACAGATGACACGGGAGAAACGGTTCACCTTCGTGCTGGCGGTGGTCATCGGTGTCTTTGTCCTCTGCTGGTTCCCCTTCTTCTTCAGCTATAGCCTGGGTGCCATCTGCCCAAAGCACTGCAAGGTGCCC------------
  Cynocephal    GCTATCGCGGCGGTCATCACCTTCCTCATCCTCTTCACCATCTTCGGCAACGTGCTGGTCATCTTGGCTGTGTTGACGAGCCGTTCGCTGCGTGCCCCGCAAAACCTGTTCCTGGTGTCGCTGGCCGCCGCCGACATCCTGGTGGCCGCGCTCATCATCCCTTTCTCGCTGGCCAACGAGCTGCTGGGCTACTGGTACTTCTGGCGCACGTGGTGCGAGGTGTACCTGGCGCTGGACGTGCTCTTCTGTACCTCGTCCATCGTGCACCTGTGCGCCATCAGCCTGGACCGCTACTGGGCGGTGAGCCGCGCTCTGGAGTACAACTCCAAGCGCACCCCGCGCCGCATCAAGTGCATCATCCTTACCGTGTGGCTCATCGCAGCCGTCATTTCGCTGCCGCCCCTCATCTACAAGGGCGATCAGGGCCCGCAGCCTCTGGGGCGCCCCCAGTGCAAGCTCAACGAAGAGGCCTGGTACATCCTGGCCTCCAGCATCGGATCTTTCTTCGCTCCCTGCCTCATTATGATCCTCGTCTACCTGCGCATTTATATGATCGCCAAACGCAGCAAC---CGCAGAGGTCCCAGGGCCAGGGGGGGCCCTGGGGAGGGTGAGTCCAAGCAGCGCCGCCCT---GGCCCT------GGGGGG---GCCTTGGCTTCAGCCAAGCTGCCAGCCCAGGCCTCTCCGCTGGCTTCTGCGGGAGAGGCCAATGGACAGTCCAAACCCACTGGGGAG------------AAGGAGGAGGGGGAGATCTCTGAAGATCCTGGGACCCAGACCTTGCCACCCAGCTGGACTGCTCTTCCCAACTCAGGCCAGGGCCAGAAGGAG---GGTGTTTGTGGGGCGTCTCCAGGGGAGGAG------GCT------------------GAG------------------------GAG---------------------------GCTGAGGAGGAGTGTGAGCCCCAGGCCGTGCCAGTGTCTTCTGCCTCAATTTGCAGCCCACCCCTGCAGCAGCCGCAGGGCTCCCGGGTGCTGGCCACCCTACGTGGCCACGTGCTCCTGGGCAGGGGTGTGGGTGCTGTGGGCGGGCAGTGGTGGCGTCGGCGGGCGCAGCTGAGTCGGGAGAAGCGGTTCACCTTCGTGCTGGCCGTGGTCATCGGCGCCTTTGTGCTCTGCTGGTTCCCCTTCTTCTTCAGCTACAGCCTGGGCGCCATCTGCCCTCAGCGCTGCAAGGTACCCCATGGCCTCTTC
  TupaiaXXXX    GCCATCGCGGCGGTCATCACTTTCCTCATCCTCTTCACCATCTTCGGCAACGCGCTGGTCATCCTGGCTGTGCTGACCAGCCGCTCCCTCCGCGCCCCGCAAAACCTTTTCCTGGTGTCGCTGGCGGCCGCCGACATCCTGGTGGCTACACTCATCATCCCTTTCTCTCTGGCCAACGAGCTGCTGGGCTACTGGTACTTCCGGCGCACGTGGTGCGAGGTGTACCTGGCGCTCGATGTGCTCTTCTGCACCTCGTCCATCGTGCACCTGTGCGCCATCAGCCTGGACCGCTACTGGGCCGTGAGCCGCGCGCTCGAGTACAACTCCAAGCGCACCCCGCGCCGCATCAAGTGCATCATCCTCACCGTGTGGCTCATCGCAGCCGTCATCTCGCTGCCGCCCCTCATCTACAAGGGCGACCAGGGCCCCCAGCCCCGAGGGCGCCCCCAGTGCAAGCTCAACCAAGAGGCCTGGTACATCTTGGCCTCCAGCATCGGCTCTTTCTTTGCTCCCTGCCTCATCATGATACTTGTCTACCTGCGCATCTATCTGATCGCCAAACGCAGCAAC---CGCAGAGGTCCCAGGGTCAAGCGGGGTCCTTGGCAGGGTGGGTCCAAGCAGCCCCGCCCT---GTCCCT------GGCCGG---GCTTCAGCCTCAGCCAAGCTACCAACCCTGGCCTCTTCTCTGGCTACGGCGGGAGAGGCCAATGGGCACTCCAAGCCTCCTGGGAAC------------AGGGAGGACGGGGAGACCCCTGAAGATCCTGGGACACGGGTCTTGCCACCCAGCTGGGCTGCTCTTGCCAGCTCAGGCCAGGGCCAGAAGGAG---GGTGTTCGTGAGGCTTCTGCAGAAGAGGAG------GAG------------------GAA------------------------GAGGAG---------GAAGAGGAGGAGGAAGAGGAGGAAGGGTGTGAACCTCCGGAAGTGCCTGTGTCTCCTGCCTCGGTTTGCAGCCCACCCCTGCAGCAACCACAAGGCTCCCGCGTGCTGGCCACCCTTCGTGGCCAGGTGCTCCTGAGCAGGGGCGTGGGTGCTGCGAGTGGGCAGTGGTGGCGCCGCCGGGCGCACCTGACCCGGGAGAAGCGCTTCACCTTCGTGCTGGCTGTGGTCATTGGTGTCTTTGTACTCTGCTGGTTCCCCTTCTTCTTCAGCTACAGCCTGGGCGCCATCTGCCCGCAGCACTGCAAGGTGCCCCACGGCCTCTTC


[CB1 char:1276-2364]
  MusXXXXXXX    AAATTAGGATACTTCCCACAGAAATTCCCTCTAACTTCCTTCAGGGGTAGTCCCTTCCAAGAAAAGATGACGGCAGGAGACAACTCCCCGTTGGTTCCAGCAGGAGACACAACC---AACATTACAGAGTTCTATAACAAGTCTCTCTCATCGTTCAAGGAGAACGAGGACAACATCCAGTGTGGGGAGAATTTTATGGACATGGAGTGCTTCATGATTCTGAATCCCAGCCAGCAGCTGGCCATCGCTGTCCTGTCCCTCACCCTGGGCACCTTCACGGTTCTGGAGAACCTGCTGGTGCTATGTGTCATCCTTCACTCCCGCAGTCTCCGATGCAGGCCTTCCTACCACTTCATTGGCAGCCTGGCGGTGGCCGATCTCCTGGGAAGTGTCATCTTTGTCTACAGCTTTGTTGACTTCCACGTGTTCCACCGCAAAGATAGTCCCAATGTGTTTCTGTTCAAACTGGGTGGGGTTACCGCCTCCTTCACAGCATCTGTGGGCAGCCTGTTCCTCACGGCCATCGACAGGTACATATCCATTCACAGGCCTCTGGCCTATAAGAGGATCGTCACCAGGCCCAAGGCCGTAGTGGCCTTTTGCTTGATGTGGACTATTGCAATAGTAATTGCTGTGTTGCCTCTCCTGGGCTGGAACTGCAAGAAGCTGCAATCTGTTTGCTCAGACATCTTCCCACTCATTGATGAAACCTACCTGATGTTCTGGATCGGAGTCACCAGTGTGCTGTTGCTGTTCATTGTGTATGCATACATGTACATTCTCTGGAAGGCTCACAGCCACGCAGTTCGCATGATCCAGCGTGGAACCCAGAAAAGCATCATCATTCACACCTCAGAAGATGGCAAGGTGCAGGTGACACGGCCTGACCAAGCCCGCATGGACATTAGGCTGGCCAAAACCCTGGTTCTGATCCTGGTGGTGTTGATCATCTGCTGGGGCCCTCTGCTTGCGATCATGGTGTATGATGTCTTTGGGAAGATGAACAAGCTTATCAAGACGGTGTTTGCCTTCTGTAGTATGCTCTGCCTGCTGAACTCCACCGTGAACCCCATCATCTATGCTCTGAGG
  RattusXXXX    AAATTAGGATACTTCCCACAGAAATTCCCTCTAACTTCCTTCAGGGGTAGTCCCTTCCAAGAAAAGATGACCGCAGGAGACAACTCCCCGTTGGTCCCAGCAGGAGACACAACA---AACATTACAGAGTTCTATAACAAGTCTCTCTCGTCGTTCAAGGAGAATGAGGAGAACATCCAGTGTGGGGAGAACTTTATGGACATGGAGTGCTTTATGATTCTGAATCCCAGCCAGCAGCTGGCCATCGCTGTACTGTCCCTCACACTGGGCACCTTCACGGTTCTGGAGAACCTACTGGTGCTGTGTGTCATCCTGCACTCCCGCAGTCTCCGATGCAGGCCTTCCTACCACTTCATCGGCAGCCTGGCAGTGGCCGACCTCCTGGGAAGTGTCATTTTTGTGTACAGCTTTGTTGACTTCCATGTATTCCACCGTAAAGACAGCCCCAATGTGTTTCTGTTCAAACTGGGTGGGGTTACAGCCTCCTTCACAGCTTCTGTGGGCAGCCTGTTCCTCACAGCCATCGACAGGTACATATCCATTCACAGGCCTCTGGCCTATAAGAGGATCGTCACCAGGCCCAAGGCCGTTGTGGCCTTTTGCCTGATGTGGACTATCGCAATAGTAATCGCTGTGTTGCCTCTCCTGGGCTGGAACTGCAAGAAGCTGCAATCTGTTTGCTCGGACATTTTCCCACTCATTGACGAGACCTACCTGATGTTCTGGATTGGGGTGACCAGTGTGCTGCTGCTGTTCATTGTGTACGCGTACATGTACATTCTCTGGAAGGCTCACAGCCATGCGGTCCGCATGATTCAGCGTGGGACCCAGAAGAGCATCATCATCCACACGTCAGAAGACGGCAAGGTGCAGGTGACCCGGCCTGACCAAGCCCGCATGGACATTAGGCTGGCCAAAACCCTGGTTCTGATCCTGGTGGTGTTGATCATCTGCTGGGGCCCTCTGCTTGCGATCATGGTGTATGACGTCTTCGGGAAGATGAACAAGCTTATCAAGACGGTGTTTGCCTTCTGCAGTATGCTCTGCCTGCTGAACTCCACCGTGAACCCCATCATCTATGCTCTGAGG
  Mesocricet    AAATTAGGATACTTCCCTCAGAAGTTCCCTCTGACTTCCTTCAGGGGTAGTCCCTTCCAAGAGAAGATGACTGCAGGAGACAACTCCCAGTTGGTGCCAGTGGTAGACACAACA---AACATCACAGAATTCTACAACAAGTCCCTCTCGTCATACAAGGAGAATGAGGAGAACATCCAGTGTGGGGAGAACTTTATGGACATGGAGTGCTTCATGATTCTGAACCCCAGTCAGCAGCTGGCCATTGCCGTGCTGTCCCTCACGCTGGGCACCTTCACGGTTCTGGAGAACCTTCTGGTGCTGTGTGTCATCCTGCATTCCCGCAGTCTCCGATGCAGGCCTTCCTACCACTTCATTGGTAGTCTGGCAGTGGCCGACCTCCTGGGGAGCGTCATTTTTGTCTACAGCTTTGTTGACTTCCATGTGTTCCATCGTAAAGACAGCCCCAATGTGTTTCTGTTCAAACTGGGTGGGGTCACAGCCTCTTTCACAGCTTCTGTGGGCAGCCTGTTCCTCACAGCCATTGACAGGTACATATCCATTCACCGGCCTCTGGCCTATAAGAGGATCGTCACCAGACCCAAGGCCGTAGTAGCCTTTTGCCTGATGTGGACTATTGCAATAGTAATTGCTGTGCTGCCTCTCCTTGGCTGGAACTGCAAGAAGCTGCAATCTGTTTGCTCGGACATTTTCCCACTCATTGATGAAACCTACCTGATGTTCTGGATTGGACTCACCAGCGTGCTGTTGCTGTTCATTGTGTATGCGTACATGTACATTCTCTGGAAGGCTCACAGCCATGCAGTCCGCATGATTCAACGTGGAACCCAGAAGAGCATCATCATCCACACATCAGAAGATGGCAAGGTGCAGGTGACCCGGCCCGACCAAGCTCGCATGGACATTAGGCTGGCCAAAACCCTGGTCCTGATCCTGGTGGTGTTGATCATCTGCTGGGGCCCTCTGCTTGCAATCATGGTATATGATGTCTTTGGAAAGATGAATAAGCTTATCAAGACGGTGTTTGCCTTCTGTAGTATGCTCTGCCTGCTGAACTCCACCGTGAACCCCATCATCTACGCTCTGAGG
  Tachyoryct    AAATTAGGATACTTTCCACAGAAATTCCCTCTAACTTCTTTCAGAGGTAGTCCCTTCCAAGAAAAGATGACCGCAGGAGACAACCCCCAGCTGGTCCCCACA---GACCCAGTG---AACATTACAGAATTCTACAACAAGTCTCTTTCCTCGTACAAGGAGAATGAGGAGAACATCCAGTGTGGGGAGAACTTTATGGACATGGAGTGCTTCATGATTCTGAACCCCAGCCAGCAGCTGGCCATTGCTGTGCTGTCCCTCACACTGGGCACCTTCACGGTTCTGGAGAACCTGCTAGTGCTGTGCGTCATCCTGCACTCCCGCAGCCTCCGCTGCAGGCCTTCCTACCACTTCATTGGCAGCCTGGCAGTGGCCGACCTCCTGGGAAGCGTCATTTTTGTCTACAGCTTCGTCGACTTCCACGTGTTCCACCGTAAAGACAGCCCCAACGTGTTTCTGTTCAAACTGGGTGGGGTCACTGCTTCCTTCACCGCTTCCGTAGGCAGCCTGTTCCTCACAGCCATTGACAGGTACATCTCTATTCACAGGCCCCTGGCCTATAAGAGAATCGTCACCAGGCCCAAGGCCGTGGTGGCCTTTTGCTTGATGTGGACTATCGCGATAGTCATTGCTGTGCTGCCTCTCCTGGGCTGGAACTGCAAGAAGCTGCAATCCGTTTGCTCCGACATTTTCCCGCTCATTGACGAAACCTACTTGATGTTCTGGATCGGGGTCACCAGTGTGCTGTTGCTGTTCATCGTATACGCCTACATGTACATTCTCTGGAAGGCTCATAGCCATGCAGTGCGCATGATCCAACGTGGAACGCAGAAGAGCATCATCATCCATACATCAGAGGATGGCAAGGTACAGGTTACCCGGCCAGACCAGGCCCGCATGGACATTAGGCTGGCCAAGACCCTGGTCCTGATCCTGGTGGTGTTGATCATCTGCTGGGGGCCCCTGCTTGCAATCATGGTGTATGATGTCTTTGGGAAGATGAACAAGCTCATTAAGACAGTGTTCGCCTTCTGCAGTATGCTCTGCCTGCTGAACTCCACCGTGAACCCGATCATCTAT---------
  Nannospala    AAATTAGGATACTTCCCACAGAAATTCCCTCTAACTTCCTTCAGAGGTAGTCCCTTCCAAGAAAAGATGACTGCAGGAGACAACCCCCAGCTGGTCCCCACA---GATCCAACA---AACATTACAGAATTCTACAACAAGTCTCTTTCATCATACAGGGAGAATGAAGAAAACATCCAGTGTGGGGAGAACTTTATGGACATGGAGTGCTTCATGATTCTGAACCCCAGCCAGCAGCTGGCCATCGCTGTGCTGTCCCTCACACTGGGCACCTTCACAGTCCTGGAGAACCTGCTAGTGCTGTGTGTCATCCTGCACTCCCGCAGCCTCCGTTGCAGGCCTTCCTACCACTTCATTGGCAGCCTGGCAGTGGCCGACCTCCTGGGAAGCGTCATTTTTGTCTACAGCTTCGTCGACTTCCACGTGTTCCACCGTAAAGACAGCCCCAATGTGTTTCTGTTCAAACTAGGTGGGGTCACAGCCTCCTTCACGGCTTCTGTAGGCAGCCTGTTCCTCACAGCCATTGACAGGTACATATCTATTCACAGGCCCCTGGCCTATAAGAGAATCGTCACCAGGCCCAAGGCCGTGGTGGCTTTTTGCCTGATGTGGACTATCGCAATAGTAATTGCTGTGCTGCCTCTCCTGGGCTGGAACTGCAAGAAGCTGCAATCAGTTTGCTCTGACATTTTCCCACTCATCGACGAAACCTACCTGATGTTCTGGATTGGGGTCACCAGTGTGCTGTTGCTGTTCATTGTATACGCATACATGTACATTCTCTGGAAGGCTCATAGCCATGCAGTGCGCATGATACAACGTGGAACCCAGAAGAGCATCATCATCCATACATCAGAGGATGGCAAGGTGCAGGTGACCCGGCCAGACCAAGCCCGCATGGATATTAGGCTGGCCAAGACCCTGGTCCTGATCCTGGTGGTATTGATCATCTGCTGGGGCCCTCTGCTTGCAATCATGGTGTATGATGTCTTTGGGAAGATGAACAAGCTCATTAAGACGGTGTTTGCCTTTTGCAGTATGCTCTGTCTGCTGAACTCCACCGTCAACCCCATCATCTATGCTCTG---
  RhizomysXX    AAATTAGGATACTTCCCACAGAAATTCCCTCTAACTTCTTTCAGAGGTAGTCCCTTCCAAGAAAAGATGACTGCAGGAGACAACGCCCAGCTGGTCCCCACA---GACCCAGTG---AACATTACAGAATTCTACAACAAGTCTCTTTCGTCATACAAGGAGAATGAGGACAACATCCAGTGTGGGGAGAACTTTATGGACATGGAGTGCTTCATGATTCTGAACCCCAGCCAGCAGCTGGCCATTGCTGTGCTTTCCCTCACACTGGGCACCTTCACGGTTCTGGAGAACCTGCTAGTACTGTGTGTCATCCTGCACTCCCGCAGCCTCCGCTGCAGGCCTTCCTACCACTTCATTGGCAGCCTGGCAGTGGCCGACCTCCTGGGAAGCGTCATTTTTGTCTACAGCTTCGTCGACTTCCATGTGTTCCACCGTAAAGACAGCCCCAACGTGTTTCTGTTCAAACTGGGTGGGGTCACTGCCTCCTTCACCGCTTCTGTAGGCAGCCTGTTCCTCACAGCCATTGACAGGTACATCTCTATTCACAGGCCCCTGGCCTATAAGAGAATCGTCACCAGGCCCAAGGCCGTGGTGGCCTTTTGCTTGATGTGGACTATTGCCATAGTCATTGCTGTGCTGCCCCTCCTGGGCTGGAACTGCAAGAAGCTGCAATCAGTTTGCTCCGACATTTTCCCGCTCATTGACGAAACCTACTTGATGTTCTGGATCGGGGTCACCAGTGTGCTGTTGCTGTTCATCGTGTATGCATACATGTACATTCTCTGGAAGGCTCATAGCCATGCGGTGCGCATGATCCAACGTGGAACCCAGAAGAGCATCATCATCCATACATCAGAGGATGGCAAGGTACAGGTCACCCGTCCAGACCAGGCCCGCATGGACATTAGGCTGGCCAAGACCCTGGTCCTGATCCTGGTAGTGTTGATCATCTGCTGGGGCCCCCTGCTTGCAATCATGGTGTATGATGTCTTTGGGAAGATGAACAAACTCATTAAGACTGTGTTCGCCTTCTGCAGTATGCTCTGTCTGCTGAACTCCACCGTGAACCCGATCATCTATGCTCTGAGG
  Acomysxxxx    AAATTAGGATACTTTCCACAGAAGTTTCCTCTGACTTCCTTCAGGGGTAGTCCCTTCCAAGAGAAGATGACAGCGGGAGACAACTCCCAGTTGGTCCCAGCAGTAGACGCAACA---AACATGACAGAATTCTACAACAAGTCTCTCTCATCATTCAAAGAGAATGAGGAAAGCATTCAGTGTGGGGAGAACTTCATGGATATGGAGTGCTTTATGATACTGAACCCCAGCCAGCAGCTGGCCATCGCCGTGCTCTCCCTCACGCTGGGCACCTTCACAGTTCTGGAGAACCTGCTGGTGCTGTGCGTCATCCTGCACTCCCGCAGTCTCCGGTGCAGGCCTTCCTACCACTTTATCGGTAGCCTGGCGGTGGCCGACCTCCTGGGAAGTGTCATTTTTGTCTACAGCTTTGTTGACTTCCATGTGTTCCACCGCAAAGACAGCCCCAATGTGTTTCTGTTCAAACTGGGTGGGGTGACAGCCTCCTTCACGGCCTCTGTGGGCAGCCTGTTCCTCACGGCCATCGACAGGTACATATCCATCCACAGGCCGCTGGCCTATAAGAGGATCGTCACCAGGCCCAAGGCCGTAGTCGCCTTCTGCCTGATGTGGACTATTGCCATAGTRATTGCTGTGCTGCCCCTCCTGGGCTGGAACTGCAAGAAGCTGCARTCTGTTTGCTCGGACATCTTCCCGCTCATCGATGAGACCTACCTGATGTTCTGGATTGGGGTCACCAGCGTGCTGTTGCTGTTCATWGTGTAYGCGTACATGTACATCCTCTGGAAGGCCCACAGCCACGCAGTCCGCATGATCCAACGCGGAACCCAGAAGAGCATCATCATCCACACATCAGAAGACGGCAAAGTACAGGTGACCCGGCCCGACCAAGCCCGCATGGACATTAGGCTGGCTAAAACCCTGGTCCTGATCCTGGTGGTGCTGATCATCTGCTGGGGCCCTCTGCTTGCCATCATGGTGTACGATGTCTTCGGGAAGATGAACAAGCTCATCAAGACAGTGTTTGCCTTCTGCAGTATGCTCTGCCTGCTTAACTCCACCGTCAACCCCATCATCTATGCTCTGAGG
  Gerbillusx    AAACTAGGATACTTCCCACAGAAATTCCCTCTAACTGCCTTCAGGGGCAGTCCCTTCCAGGAGAAGATGACTGCCGGAGACAGCGCCCAGCTGGGYCCAGCCGTAGACACAACA---AACATCACCGAGTTCTACAACAAGTCTCTCTCGTCCTACAAGGAGAATGAGGAGAACATCCAGTGTGGGGAGAACTTTATGGACATGGAGTGCTTCATGATCCTGAACCCCAGCCAGCAGCTGGCCATCGCCGTGCTGTCTCTCACGCTGGGCACCTTCACRGTTCTGGAGAACCTGCTGGTGCTGTGCGTCATCCTGCATTCCCGCAGCCTCCGGTGCAGGCCCTCCTATCACTTCATCGGCAGCCTGGCGGTGGCCGACCTCCTGGGAAGCGTCATTTTTGTCTACAGCTTTGTTGACTTCCATGTGTTCCACCGGAAAGATAGCCCCAACGTGTTTCTGTTCAAACTGGGTGGCGTTACAGCCTCCTTCACCGCCTCTGTGGGCAGCCTGTTCCTCACAGCCATCGACAGGTACATATCCATCCACAGGCCTCTGGCCTACAAGAGGATCGTCACCAGGCCCAAGGCCGTGGTCGCCTTTTGCCTGATGTGGACCATTGCGATAGTCATTGCTGTGCTGCCTCTCCTGGGCTGGAACTGCAAGAGGCTGCAATCCGTTTGCTCGGACATTTTCCCTCTCATTGATGAAACCTACCTGATGTTCTGGATTGGAGTCACCAGCGTGCTGTTGCTCTTCATTGTGTATGCATACATGTACATCCTCTGGAAGGCTCACAGCCACGCAGTCCGCATGATTCAACGTGGAACCCAGAAGAGCATCATAATCCACACATCAGAAGATGGCAAGGTGCAGGTAACCCGGCCCGACCAGGCCCGCATGGACATTAGGCTGGCTAAAACCCTGGTCCTCATCCTGGTGGTACTGATCATCTGCTGGGGGCCCCTGCTGGCAATCATGGTCTACGACGTCTTTGGGAAGATGAATAAGCTCATCAAGACGGTGTTTGCCTTCTGCAGTATGCTYTGCCTGCTGAACTCCACCGTGAACCCCATCATCTACGCTCTGAGG
  Microtusxx    AAACTAGGATACTTCCCGCAGAAATTCCCGCTGACTTCCTTCCGGGGTAGTCCCTTCCAAGAAAAGATGACCGCAGGAGACAACTCCCAGTTGGTCCCGGTGGTAGACGCCACC---AACATTACAGAGTTCTACAACAAGTCTCTCTCTTCGTACAAGGAGAATGAGGAAAACATCCAGTGTGGAGAGAACTTTATGGACATGGAGTGCTTTATGATCCTGAACCCTAGCCAGCAGCTGGCCATTGCTGTGCTGTCCCTCACACTGGGCACCTTCACGGTTCTGGAGAACCTGCTGGTGCTGTGTGTCATCCTGCACTCCCGCAGTCTCCGATGCAGGCCTTCCTACCACTTCATTGGCAGTCTGGCCGTGGCTGACCTCCTGGGCAGCGTCATTTTTGTCTACAGCTTTGTTGACTTCCATGTCTTCCACCGTAAAGACAGCCCCAATGTGTTTCTGTTCAAACTGGGTGGGGTCACGGCCTCCTTCACAGCCTCTGTGGGCAGCCTCTTCCTCACAGCCATCGACAGGTACATATCCATTCACAGGCCTCTGGCCTATAAGAGGATCGTCACTAGGCCCAAGGCCGTAGTGGCCTTCTGCCTGATGTGGACTATTGCGATAGTAATTGCCGTGTTGCCTCTCCTTGGCTGGAACTGCAAGAAGCTGCAATCTGTCTGCTCGGACATCTTCCCGCTCATTGATGAAACCTACCTGATGTTCTGGATCGGAGTCACCAGCGTGCTGTTGCTGTTCATTGTGTATGCATACATGTACATTCTCTGGAAGGCTCACAGCCATGCAGTCCGTATGATCCAACGTGGAACCCAGAAGAGCATCATCATCCACACGTCAGAAGACGGCAAGGTGCAGGTGACCCGGCCCGACCAAGCCCGCATGGACATTAGGCTGGCCAAAACGCTGGTCCTGATTCTGGTGGTGTTGATCATCTGCTGGGGCCCCCTGCTTGCGATCATGGTGTATGATGTCTTTGGGAAGATGAATAAGCTCATCAAGACGGTGTTTGCCTTCTGTAGCATGCTCTGCCTGCTGAACTCCACCGTGAACCCCATCATCTACGCTCTGAGG
  DipusXXXXX    AAACTAGGATACTTCCCACAGAAATTCCCTCTAACATCCTTCAGGGGCAGTCCCTTCCAAGAAAAGATGACTGCAGGCGACAACCCCCAGCTGGTTCCA------GACCCAGCA---AACCTCACAGAATTCTATAACAAGTCTCTCTCGTCATACAAGGAGAATGAGGAAAACATCCAGTGTGGGGAGAACTTCATGGACATGGAGTGTTTCATGATTCTGAACCCCAGCCAGCAGCTGGCCATTGCTGTGCTGTCCCTCACACTGGGCACCTTCACAGTCCTGGAGAACCTTCTGGTGCTGTGTGTCATCCTGCACTCACGCAGCCTCCGCTGCCGGCCTTCCTACCACTTCATTGGCAGCCTGGCAGTGGCTGACCTCCTGGGCAGCGTCATTTTTGTCTATAGCTTTGTCGACTTCCATGTGTTCCACCGTAAGGATAGCCCCAATGTGTTTCTGTTCAAACTGGGTGGGGTCACGGCCTCCTTTACAGCCTTCGTAGGCAGCCTGTTCCTTACGGCCATCGACAGGTACATATCTATTCACAGGCCCCTGGCCTATAAGAGGATCGTCACCGGCCCNNAAGCTGTGGTGGCCTTTTGCCTGATGTGGACCATC---------ATTGCTGTGCTGCCCCTCCTCGGCTGGAACTGCAAGAAGCTTCAGTCTGTGTGCTCTGACATCTTCCCACTCATTGACGAGACCTACCTGATGTTCTGGATTGGGGTCACCAGTGTGCTGCTGCTGTTCATCGTGTACGCCTACATGTTCATCCTCTGGAAAGCGCACAGCCACGCCGTCCGCATGATTCAACGTGGAACCCAGAAGAGCATCATCATTCACACGTCCGAGGATGGCAAGGTACAGGTGACCCGCCCTGACCAGGCCCGCATGGACATTAGGCTGGCTAAAACCCTGGTCCTGATCCTGGTGGTTTTGATCATCTGCTGGGGCCCTCTGCTTGCGATCATGGTATATGATGTCTTTGGGAAGATGAACAAGCTCATTAAGACAGTGTTTGCCTTCTGCAGTATGCTCTGCCTCCTGAACTCCACCGTGAACCCCATCATCTATGCTCTGAGG
  Jaculusxxx    AAACTAGGATACTTCCCACAGAAATTCCCTTTAACATCCTTCAGGGGCAGTCCCTTCCAAGAAAAGATGACTGCAGGCGACAACCCCCAGCTGGTCCCA------GACCCAGCA---AACCTCACAGAATTCTACAACAAGTCTCTCTCGTCATACAAGGAGAATGAGGAGAACATCCAGTGTGGGGAGAACTTCATGGACATGGAGTGCTTCATGATTCTGAACCCCAGCCAGCAGCTGGCCATCGCTGTGCTGTCCCTCACACTGGGCACCTTCACGGTCCTGGAGAACCTGCTGGTGCTCTGTGTCATCCTGCACTCACGCAGCCTCCGCTGCCGGCCTTCCTACCACTTCATTGGCAGCCTGGCAGTGGCTGACCTCCTGGGCAGCGTCATTTTTGTCTACAGCTTTGTCGACTTCCATGTGTTCCACCGTAAGGATAGCCCCAATGTGTTTCTGTTCAAACTGGGTGGCGTCACGGCCTCCTTCACGGCCTCCGTAGGCAGCCTGTTCCTCACAGCCATCGACAGGTACATATCTATTCACAGGCCCCTGGCCTATAAGAGGATCGTCACCAGGCCCAAGGCCGTGGTGGCCTTTTGCCTGATGTGGACCATCGCAATTGTCATTGCTGTGCTGCCACTCCTCGGCTGGAACTGCAAGAAGCTTCAGTCTGTGTGCTCTGACATCTTCCCACTCATTGACGAGACCTATCTAATGTTCTGGATCGGGGTCACCAGTGTGCTGCTGCTGTTCATTGTGTATGCCTATATGTTCATCCTCTGGAAAGCTCACAGCCACGCCGTCCGCATGATTCAGCGTGGAACCCAGAAGAGCATCATCATTCACACGTCCGAGGATGGCAAGGTACAGGTGACCCGCCCTGACCAGGCCCGCATGGACATTAGGCTAGCCAAAACTCTGGTCCTGATCCTGGTGGTTTTGATAATCTGCTGGGGCCCTCTGCTTGCGATCATGGTATATGATGTCTTTGGGAAGATGAACAAGCTCATTAAGACAGTGTTTGCCTTCTGCAGTATGCTCTGCCTCCTGAACTCCACCGTGAACCCCATCATCTATGCTCTGAGG
  Dipodomysx    AAATTAGGGTACTTCCCGCAGAAATTCCCTCTGACCTCCTTCAGGGGCAGTCCCTTCCAAGAAAAGATGACTGCAGGAGACAGTCCCCAGTTGGTCTCA------GACCCAGCC---AACCTTACAGAATTCTTCAACAAGTCCCTGTCGTCCTACAAGGAGAATGACGAGAACATCCAGTGTGGGGAGAACTTCATGGACATGGAGTGCTTCATGATCCTCAACCCCAGTCAGCAGCTGGCCATCGCCGTACTGTCCCTCACACTGGGCACCTTCACGGTTCTGGAGAACCTGCTCGTGCTGTGTGTCATCCTCCACTCCCGCAGCCTCCGCTGCAGGCCTTCCTACCACTTCATCGGCAGCCTGGCCGTGGCAGACCTGCTGGGGAGTGTCATATTTGTCTACAGCTTCGTTGACTTCCACGTGTTCCACCGCAAAGACAGCCCCAACGTGTTTCTGTTCAAACTGGGTGGGGTCACGGCCTCCTTCACCGCCTCTGTAGGCAGCCTGTTCCTCACCGCCATCGACAGGTACATCTCCATTCACAGGCCACTGGCCTATAAAAGGATTGTCACCAGGCCCAAGGCTGTGGTGGCTTTCTGCCTGATGTGGACCATCGCTATCGTGATTGCCGTGCTGCCTCTYCTGGGCTGGAACTGTAAGAAGCTGAAATCCGTGTGCTCAGACATTTTCCCGCTCATTGACGAAACCTACCTGATGTTCTGGATTGGGGTCACCAGTGTGCTGCTTCTGTTCATCGTGTATGCGTACATGTACATCCTCTGGAAGGCTCACAGCCACGCGGTCCGCATGATTCAGCGTGGAACCCAGAAGAGCATTATAATCCACACATCAGAGGATGGCAAGGTACAGGTGACCCGGCCGGACCAGGCCCGCATGGACATTAGGCTGGCCAAGACCCTCGTCCTGATCCTGGTAGTTTTGATCATCTGCTGGGGCCCTCTGCTTGCGATCATGGTGTACGACGTCTTCGGGAAGATGAACAAGCTCATTAAGACGGTATTTGCCTTCTGCAGCATGCTCTGCCTGCTGAACTCCACCGTGAATCCTATCATCTACGCTCTGAGA
  ThomomysXX    AAACTAGGGTACTTCCCACAGAAATTCCCTCTGACAGCGTTCAGGGGCAGTCCCTTCCAAGAAAAGATGACTGCGGGAGACAGTCCCCCTTTGGTCTCA------GACCCAGCG---AACCTGACCGAATTCTACAACAAGTCCCTGTCGTCCTACAAGGAGAACGACGAGAACATCCAGTGTGGGGAGAACTTCATGGATATGGAGTGCTTCATGATCCTCAACCCCAGCCAGCAGCTGGCCATTGCCGTGCTGTCCCTCACGCTGGGCACCTTCACCGTTCTGGAAAACCTGCTAGTGCTGTGTGTCATCCTTCACTCCCGTAGCCTCCGCTGCCGGCCTTCCTACCACTTCATCGGAAGCCTGGCCGTGGCAGACCTGCTGGGCAGTGTCATCTTCGTCTACAGCTTCGTGGACTTTCACGTGTTCCACCGCAAAGACAGCCCCAACGTGTTTCTCTTCAAACTGGGCGGGGTCACGGCCTCCTTCACCGCCTCTGTGGGCAGCCTCTTCCTCACGGCCATCGACAGATACATATCCATTCACAGGCCTCTGGCCTATAAGAGGATTGTCACCAGGCCCAAGGCCGTGGTGGCTTTCTGTCTGATGTGGACCATAGCCATTGTGATTGCCGTGCTGCCTCTGCTGGGCTGGAACTGTAAGAAGCTGAAGTCCGTGTGCTCAGACATTTTCCCCCTCATCGATGAGACCTATCTGATGTTCTGGATCGGGGTCACCAGCGTGCTGCTGCTGTTCATTGTGTACGCCTACATGTACATTCTCTGGAAGGCTCACAGCCATGCAGTCCGCATGATTCAGCGGGGAACCCAGAAGAGCATTATCATCCACACATCTGAGGATGGCAAGGTACAGGTGACCCGGCCAGATCAAGCCCGTATGGACATCAGACTGGCCAAGACCCTCGTCCTGATCCTGGTTGTTCTGATCATCTGCTGGGGCCCTCTGCTCGCGATCATGGTGTACGACGTCTTTGGGAAGATGAACAAGCTCATCAAGACGGTGTTTGCCTTCTGCAGCATGCTCTGCCTGCTCAACTCCACCGTGAACCCTATCATTTATGCTCTGAGG
  Geomysxxxx    AAACTAGGGTACTTCCCGCAGAAATTCCCTCTGACAGCGTTCAGGGGCAGTCCCTTCCAAGAAAAGATGACTGCGGGAGACAGTCCCCCCTTGGTCTCA------GACCCAGCG---AACCTGACTGAATTCTACAACAAGTCCCTGTCGTCCTACAAGGAGAATGACGAGAACATCCAGTGTGGGGAGAACTTCATGGATATGGAGTGCTTCATGATCCTCAACCCCAGCCAGCAGCTGGCCATCGCCGTGCTGTCCCTCACACTGGGCACCTTCACCGTTCTGGAAAACCTGCTAGTGCTGTGTGTCATCCTTCACTCCCGTAGCCTCCGCTGCCGGCCTTCCTACCACTTCATTGGAAGCCTGGCCGTGGCTGACCTGCTGGGCAGTGTCATCTTCGTCTACAGCTTCGTGGACTTTCACGTGTTCCACCGCAAAGACAGCCCCAACGTGTTTCTCTTCAAACTGGGCGGGGTCACGGCCTCCTTCACCGCCTCAGTGGGCAGCCTCTTCCTCACGGCCATCGACAGGTACATATCCATTCACAGGCCTCTGGCCTATAAGAGGATTGTCACCAGGCCCAAGGCCGTGGTGGCTTTCTGCCTGATGTGGACCATAGCCATTGTGATTGCCGTGCTGCCTCTCCTGGGCTGGAACTGTAAGAAGCTGAAATCCGTGTGCTCAGACATTTTCCCCCTCATCGATGAAACCTATCTGATGTTCTGGATCGGGGTCACCAGCGTGCTGCTGCTCTTCATTGTGTACGCCTACATGTACATTCTCTGGAAGGCTCACAGCCATGCAGTCCGCATGATTCAGCGGGGAACCCAGAAGAGCATTATCATCCACACATCCGAGGATGGCAAGGTACAGGTGACCCGGCCAGATCAAGCCCGTATGGACATCAGACTGGCCAAGACCCTCGTCCTGATCCTGGTAGTTCTGATCATCTGCTGGGGCCCTCTGCTCGCGATCATGGTGTACGACGTCTTTGGGAAGATGAACAAGCTCATCAAGACGGTGTTTGCCTTCTGCAGCATGCTCTGCCTGCTCAACTCCACCGTGAACCCTATCATCTACGCTCTGAGG
  Eliomysxxx    AAACTAGGGTACTTTCCACAGAAATTCCCGTTAACTTCCTTTAGGGGCAGTCCCTTCCAAGAAAAGATGACTGCGGGGGACGGCCCCCAGTTAGTCCCCGTG---GACCCGGCG---AACATTACAGAATTCTACAACAAGTCTCTCTCATCCTTCAAGGAGAATGAAGAGAACATCCAGTGCGGGGAGAACTTCATGGACATGGAATGCTTCATGATTCTGAACCCCAGCCAGCAGCTGGCCATCGCCGTGCTGTCCCTCACGCTGGGCACCTTCACGGTCCTGGAGAACCTGCTGGTGCTCTGCGTCATCCTCCACTCCCGCAGCCTCCGCTGCCGGCCTTCCTACCACTTCATCGGCAGCCTGGCAGTGGCAGACCTCCTGGGGAGTGTCATCTTTGTCTACAGTTTTGTCGACTTCCACGTGTTCCACCGCAAAGATAGCCCCAACGTGTTTCTGTTCAAGCTGGGCGGCGTCACGGCCTCCTTCACCGCCTCTGTGGGCAGCCTGTTCCTCACGGCCATCGACAGGTACATCTCTATCCACAGGCCCCTGGCCTATAAGAGGATCGTCACCAGGCCCAAGGCTGTGGTGGCCTTTTGTCTGATGTGGACCATCGCCATCGTCATTGCCGTGCTGCCCCTCTTGGGCTGGAATTGCAAGAAACTGAAATCCGTCTGCTCGGACATTTTCCCTCTCATCGATGAGACCTATCTGATGTTCTGGATCGGGGTCACCAGCGTGCTGCTGCTGTTCATCGTGTACGCCTACATGTACATCCTCTGGAAAGCCCACAGCCACGCGGTGCGCATGATCCAGCGCGGAACACAGAAGAGCATCATCATCCACACGTCAGAGGACGGCAAGGTCCAGGTGACCCGGCCGGACCAAGCCCGCATGGACATTCGCCTGGCCAAGACCCTGGTCCTCATCCTGGTGGTTTTGATCATCTGCTGGGGCCCTCTGCTTGCGATCATGGTGTACGACGTCTTCGGGAAGATGAACAAGCTCATTAAGACGGTGTTCGCCTTCTGCAGCATGCTGTGCCTGCTCAATTCCACCGTGAACCCCATCATCTACGCTCTGCGG
  Glisxxxxxx    AAACTAGGGTACTTCCCACAGAAATTCCCTCTAACTTCCTTTAGGGGCAGTCCCTTCCAAGAAAAGATGACTGCGGGGGACAGCCCCCAGTTAATCTCTGTG---GACCCGGCG---AACATTACAGAATTCTACAACAAGTCTCTCTCATCCTTCAAGGAGAATGAGGAGAACATCCAGTGCGGGGAGAACTTCATGGACATGGAGTGCTTCATGATTCTGAACCCCAGCCAGCAGCTGGCCATAGCCGTGCTGTCCCTCACGCTGGGCACCTTCACGGTCCTGGAGAACCTGCTGGTGCTGTGCGTCATCCTCCACTCCCGCAGCCTCCGCTGCCGGCCTTCCTACCACTTCATCGGCAGCCTGGCAGTGGCAGACCTCCTGGGGAGCGTCATCTTTGTCTACAGTTTCGTCGACTTCCATGTGTTCCACCGCAAAGATAGCCCCAACGTGTTTCTGTTCAAACTGGGCGGGGTCACGGCCTCCTTCACCGCCTCGGTGGGCAGCCTGTTCCTCACGGCCATCGACAGGTACATCTCTATTCACAGGCCCCTGGCCTATAAGAGGATCGTCACCAGGCCCAAGGCTGTGGTGGCCTTTTGCCTGATGTGGACCATAGCGATCGTCATTGCCGTGCTGCCCCTCCTGGGCTGGAATTGCAAGAAACTGAAGTCCGTCTGCTCAGACATTTTCCCTCTCATCGACGAGACCTACCTGATGTTCTGGATCGGGGTTACCAGCGTGCTGCTGCTGTTCATCGTGTACGCATACATGTACATTCTCTGGAAAGCTCACAGCCACGCGGTGCGCATGATCCAGCGCGGAACGCAGAAGAGCATCATCGTCCACACGTCAGAGGACGGCAAGGTCCAGGTGACCCGGCCGGACCAAGCCCGCATGGACATTCGCCTGGCCAAGACCCTGGTCCTCATCCTGGTGGTTTTGATCATCTGCTGGGGCCCCCTGCTTGCCATCATGGTGTACGACGTCTTCGGGAAGATGAACAAGCTCATTAAGACGGTGTTCGCCTTCTGCAGTATGCTGTGCCTGCTCAACTCCACCGTGAACCCCATCATCTACGCTCTGCGG
  DryomysXXX    AAACTAGGGTACTTTCCACAGAAATTCCCTTTAACTTCCTTTAGGGGCAGTCCCTTCCAAGAAAAGATGACTGCGGGGGACAGCCCCCAGTTAGTCCCCGTG---GACCCGGCG---AACATTACAGAATTCTACAACAAGTCTCTCTCATCCTTCAAGGAGAATGAAGAGAACATCCAGTGTGGGGAGAACTTCATGGACATGGAATGCTTCATGATTCTGAACCCCAGCCAGCAGCTAGCCATCGCCGTGCTGTCCCTCACGCTGGGCACCTTCACGGTCCTGGAGAACCTGCTGGTGCTCTGTGTCATCCTCCACTCCCGCAGCCTCCGCTGCCGGCCTTCCTACCACTTCATAGGCAGCCTGGCAGTGGCAGATCTCCTGGGGAGTGTCATCTTTGTCTACAGTTTCGTCGACTTCCACGTGTTCCATCGCAAAGATAGCCCCAACGTGTTTCTGTTCAAGCTGGGTGGAGTCACGGCCTCCTTCACCGCCTCCGTGGGCAGCCTGTTCCTCACGGCCATCGACAGGTACATCTCTATCCACAGGCCCCTGGCCTATAAGAGGATCGTCACCAGGCCCAAGGCCGTGGTGGCATTTTGTCTGATGTGGACCATCGCCATCGTCATTGCCGTGCTGCCCCTCTTGGGCTGGAATTGCAAGAAACTGAAATCCGTCTGCTCGGACATTTTCCCTCTCATTGATGAGACCTACCTGATGTTCTGGATCGGGGTCACCAGCGTGCTGCTGCTGTTCATCGTGTATGCCTACATGTACATTCTCTGGAAAGCCCACAGCCACGCGGTGCGCATGATCCAGCGTGGAACACAGAAGAGCATCATCATCCACACGTCAGAGGATGGCAAGGTCCAGGTGACCCGGCCGGACCAAGCCCGCATGGACATTCGCCTGGCCAAGACCCTGGTCCTCATCCTGGTGGTTTTGATCATCTGCTGGGGCCCTCTGCTTGCGATCATGGTGTACGACGTCTTCGGGAAGATGAACAAGCTCATTAAGACGGTGTTCGCCTTCTGCAGTATGCTGTGCCTGCTCAATTCCACCGTGAACCCCATCATCTACGCTCTGCGG
  Marmotaxxx    AAATTAGGGTACTTCCCACAGAAATTTCCTTTAACTTCTTTTAGGGGCAGTCCCTTCCAAGAAAAGATGACTGCAGGAGACAACGCCCAGTTAGTCCCAGTA---GACCCGGGAAACAACATTACAGAATTCTACAACAAGTCGCTCTCATCCTACAAGGAGAATGAGGAGAATATCCAGTGTGGGGAGAACTTCATGGACATGGAGTGCTTCATGATTCTGAACCCCAGCCAACAGCTGGCCATCGCCGTGCTGTCCCTCACACTGGGCACCTTCACGGTTCTGGAGAACCTGCTGGTGCTCTGTGTCATCCTCCACTCCCGTAGCCTCCGCTGCAGGCCTTCCTATCACTTCATTGGCAGCCTGGCAGTGGCAGACCTTCTGGGGAGTGTCATTTTCGTCTACAGCTTCGTTGACTTCCACGTGTTCCACCGCAAAGATAGCCCCAACGTGTTTCTCTTCAAACTGGGCGGGGTCACAGCCTCCTTCACTGCCTCTGTAGGCAGCCTGTTCCTCACGGCCATCGACAGGTACATATCTATTCACAGGCCCCTGGCCTATAAGAGAATCGTCACCAGGCCCAAAGCCGTGGTGGCCTTTTGCCTGATGTGGACCATCGCGATTGTAATTGCTGTGCTGCCTCTCCTGGGTTGGAACTGCAAGAAACTGCAATCTGTCTGCTCAGATATTTTCCCACTGATTGATGAAACCTACCTGATGTTCTGGATCGGGGTCACCAGCGTGCTGCTGCTGTTCATTGTGTATGCATACATGTATATTCTCTGGAAAGCTCACAGCCACGCAGTCCGCATGATTCAACGTGGAACTCAGAAAAGCATCATCATCCACACGTCAGAGGATGGCAAGGTACAGGTGACCCGGCCGGACCAAGCCCGCATGGACATTAGACTGGCCAAGACCCTGGTCCTGATCCTGGTAGTTTTGATCATCTGCTGGGGCCCTCTGCTCGCGATCATGGTGTACGATGTCTTCGGGAAGATGAACAAGCTCATTAAGACGGTGTTTGCCTTCTGCAGTATGCTCTGCCTGCTGAACTCCACCGTGAACCCCATCATCTATGCTCTGAGG
  Sciurusxxx    AAATTAGGGTACTTCCCACAGAAATTTCCTTTAACTTCTTTTAGGGGCAGTCCCTTCCAAGAAAAGATGACTGCAGGAGATAATGCCCAGTTGGTCCCAGTA---GACCCGGGAAACAACATTACAGAATTCTACAACAAGTCTCTCTCATCCTACAAGGAGAATGAGGAGAATATCCAGTGTGGGGAGAACTTCATGGACATGGAGTGCTTCATGATTCTGAACCCCAGCCAACAGCTGGCCATTGCTGTGCTGTCCCTCACGCTGGGCACCTTCACGGTTCTGGAGAACCTGCTGGTGCTGTGTGTCATCCTCCACTCCCGTAGCCTCCGCTGCAGGCCTTCCTATCACTTCATTGGCAGCCTGGCAGTGGCAGACCTTCTGGGGAGTGTCATTTTTGTCTACAGCTTCGTTGACTTCCACGTGTTCCACCGCAAAGATAGCCCCAACGTGTTTCTCTTCAAACTGGGTGGGGTCACAGCCTCCTTCACTGCCTCTGTAGGCAGCCTGTTCCTCACAGCCATCGACAGGTACATATCTATTCACAGGCCCCTGGCCTATAAGAGGATCGTCACCAGGCCCAAGGCCGTGGTGGCCTTTTGCCTGATGTGGACCATAGCAATTGTTATTGCTGTGCTGCCTCTCCTGGGCTGGAACTGCAAGAAACTGCAGTCTGTCTGCTCAGACATTTTCCCACTCATCGATGAAACCTACCTGATGTTCTGGATCGGGGTCACCAGCGTGCTGCTGCTGTTCATCGTGTATGCATACATGTATATTCTCTGGAAGGCTCACAGCCACGCAGTCCGCATGATTCAGCGTGGAACTCAGAAAAGCATCATTATCCACACATCAGAGGATGGCAAGGTACAGGTCACCCGGCCAGATCAAGCCCGCATGGACATTAGACTGGCCAAGACCCTGGTTCTGATCCTGGTGGTTTTGATCATCTGCTGGGGCCCTCTGCTTGCAATCATGGTGTATGATGTCTTTGGGAAGATGAACAAGCTCATTAAGACGGTATTTGCCTTCTGCAGTATGCTCTGCCTGCTGAACTCCACCGTGAACCCCATC---------------
  Aplodontia    AAATTAGGGTACTTTCCACAGAAATTCCCTTTAACTTCTTTTAGGGGCGGTCCCTTCCAAGAAAAGATGACTGCAGGAGACAATTCCCAGTTAGTCCCAGTA---GACCCAGGGAACAACATTACAGAATTCTACAACAAGTCTCTCTCCTCCTACAAGGAGAATGAGGAGAACATCCAGTGTGGGGAGAACTTCATGGACATGGAGTGCTTCATGATTCTGAACCCAAGCCAACAGCTGGCCATTGCTGTGCTGTCCCTCACACTGGGCACCTTCACGGTTCTGGAGAACCTGCTGGTGCTGTGTGTCATCCTCCACTCCCGTAGCCTCCGCTGCAGGCCTTCCTATCACTTCATTGGCAGCCTGGCAGTGGCAGACCTTCTGGGGAGCGTCATTTTTGTCTATAGCTTCGTTGACTTCCACGTGTTCCACCGCAAAGATAGCCCCAATGTGTTTCTCTTCAAACTGGGTGGGGTCACGGCCTCCTTCACTGCCTCTGTAGGCAGCCTGTTCCTCACGGCCATTGACAGGTACATATCTATTCACAGGCCCCTGGCCTATAAGAGGATCGTCACCAGGCCCAAGGCTGTGGTGGCCTTTTGCCTGATGTGGACCATAGCAATTGTGATTGCTGTGCTGCCTCTCCTGGGCTGGAACTGCAAGAAACTGCAATCTGTCTGCTCAGACATTTTCCCACTCATCGATGAGACCTACCTGATGTTCTGGATCGGGGTCACCAGTGTGCTGCTGCTATTCATCGTATACGCGTATATGTACATTCTCTGGAAAGCTCACAGCCACGCAGTCCGCATGATTCAGCGTGGAACTCAGAAAAGCATCATTATCCACACATCGGAGGATGGCAAGGTACAGGTGACCCGGCCAGACCAAGCCCGCATGGACATTAGACTGGCCAAGACCCTGGTCCTCATCCTGGTGGTTTTGATCATCTGCTGGGGCCCTCTGCTTGCGATCATGGTGTACGATGTCTTTGGGAAGATGAACAAGCTCATTAAGACGGTGTTTGCCTTCTGCAGTATGCTCTGCCTGCTGAACTCCACCGTGAACCCCATCATCTACGCTCTGAGG
  CastorXXXX    ------GGGTACTTCCCACAGAAATTTCCTCTGACATCCTTCAGGGGCAGTCCCTTCCAAGAAAAGATGACTGCAGGAGACACTCCCCAGATGGTCCCAGCA---GACACAGGG---AACATTACAGAATTCTACAACAAGTCTCTGTCATCCTACAAGGAAAATGATGAGAACATCCAGTGCGGGGAGAACTTCATGGACATGGAGTGTTTCATGATTCTGAATCCTAGCCAGCAGCTGGCCATTGCCGTGCTGTCCCTCACACTGGGGACCTTCACGGTTCTGGAGAACCTGCTGGTGCTGTGTGTCATCCTTCACTCCCGCAGCCTGCGCTGCAGGCCTTCCTACCACTTCATCGGCAGCCTGGCGGTGGCAGACCTGCTGGGCAGTGTCATTTTTGTCTACAGCTTCGTTGACTTCCATGTGTTCCACCGCAAAGACAGTCCCAATGTGTTTCTGTTCAAATTGGGTGGGGTCACGGCCTCTTTCACCGCCTCTGTAGGCAGCCTGTTCCTCACAGCCATCGACAGATACATATCTATTCACAGGCCCCTGGCCTATAAGAGGATCGTCACCAGGCCCAAGGCCGTGGTGGCCTTTTGCCTGATGTGGACCATAGCGATTGTAATCGCTGTGCTCCCTCTCCTAGGCTGGAACTGCAAGAAGCTTCAGTCTGTTTGCTCGGACATTTTCCCACTCATTGACGAAACCTACCTGATGTTCTGGATTGGGGTCACCAGCGTGCTGCTGCTATTCATCGTGTACGCGTACATGTACATCCTCTGGAAGGCCCACAGCCACGCAGTCCGCATGATTCAGCGTGGAACGCAGAAAAGCATCATCATCCACACATCAGAGGATGGCAAGGTACAGGTGACCCGGCCAGATCAAGCCCGCATGGACATTAGGCTGGCCAAGACCCTGGTCCTGATCCTGGTGGTTTTGATCATCTGCTGGGGCCCTCTGCTTGCGATCATGGTGTACGATGTCTTTGGGAAGATGAACAAGCTCATTAAGACGGTGTTCGCCTTCTGCAGTATGCTCTGCCTGCTGAACTCCACCGTGAACCCCATCATCTATGCTCTGCGG
  Anomalurus    AAATTAGGGTACTTCCCCCAGAAATTCCCTCTCACATCCTTCAGGGGCAGTCCCTTCCAAGAAAAGATGACTGCGGGAGACAGCGCCCAGCTGGTCCCAGCA---GACCCGGCA---AACATTACCGAATTCTACAACAAGTCTCTCTCATCCTACAAGGAGAACGAGGAGAACATCCAGTGTGGGGAGAACTTCATGGACATGGAGTGCTTCATGATTCTGAACCCCAGCCAGCAGCTGGCCATTGCTGTGCTGTCCCTCACACTGGGCACCTTCACGGTTCTGGAGAACCTGCTGGTGCTCTGTGTCATCCTCCACTCCCGCAGCCTCCGCTGCAGGCCTTCCTACCACTTCATTGGCAGCCTGGCGGTGGCAGACCTCCTGGGAAGCGTCATTTTTGTCTACAGCTTCGTCGACTTCCATGTGTTCCACCGCAAAGACAGCCCCAACGTGTTTCTGTTCAAACTGGGTGGGGTCACAGCCTCCTTCACGGCCTCTGTGGGCAGCCTGTTCCTCACGGCCATCGACAGGTACATATCTATCCACAGGCCCCTGGCCTATAAGCGGATCGTCACCAGGCCCAAGGCGGTGGTGGCCTTTTGTCTGATGTGGACCATCGCGATTGTCATCGCTGTGCTGCCTCTCCTGGGCTGGAACTGCAAGAAGCTGCAATCCGTGTGCTCAGACATTTTCCCACTCATTGATGAAACCTACCTGATGTTCTGGATCGGGGTCACCAGCGTGCTCCTCTTGTTCATCGTGTACGCGTACATGTACATTCTCTGGAAGGCGCACAGCCACGCAGTCCGCATGATTCAGCGTGGGACCCAGAAGAGCATCATCATCCACACGTCGGAGGATGGCAAGGTACAGGTGACCCGACCAGGCCAGGCCCGCATGGACATTCGGCTGGCCAAGACCCTAGTCCTGATCCTGGTGGTTTTGATCATCTGCTGGGGCCCTCTGCTTGCAATCATGGTGTACGATGTCTTTGGGAAGATGAACAAGCTCATTAAGACGGTGTTTGCCTTCTGCAGTATGCTCTGCCTCCTGAACTCCACCGTGAACCCCATCATCTACGCTCTGAGG
  PedetesXXX    AAATTAGGGTACTTCCCACAGAAATTCCCTCTGACATCCTACAGGGGCAGTCCCTTCCAGGAGAAGATGACTGCAGGAGACAGCCCCCAGCTGGGCCCGGCG---GACCCTGCG---AACATTACAGAGTTCTACAACAAGTCTCTGTCGTCCTATAAGGAGAACGAGGAAAACATTCAGTGTGGGGAGAACTTCATGGACATGGAGTGCTTCATGATCCTGAACCCCAGCCAGCAGCTGGCCATCGCCGTGCTGTCCCTCACACTGGGCACCTTCACGGTTCTGGAGAACCTGCTGGTGTTGTGTGTCATCCTACACTCCCGCAGCCTCCGTTGTAGGCCCTCCTACCACTTCATCGGCAGCCTGGCGGTGGCAGACCTCCTGGGCAGTGTCATTTTCGTCTACAGCTTCGTTGACTTCCACGTGTTCCACCGCAAAGATAGCCCCAATGTGTTTCTGTTCAAACTTGGGGGGGTCACGGCCTCCTTCACTGCCTCCGTGGGGAGCCTGTTCCTCACAGCCATCGACAGGTACATATCCATTCACAGGCCCCTGGCCTATAAGAGAATCGTCACCAGGCCCAAGGCCGTGGTGGCCTTTTGTCTGATGTGGACAATAGCAATCGTAATTGCCGTGCTGCCTCTCCTGGGCTGGAACTGCAAGAAGCTGCAATCTGTGTGCTCAGACATTTTCCCACTCATCGATGAAACCTACCTGATGTTCTGGATCGGGGTCACGAGCGTGCTGCTGCTGTTCATCGTGTACGCGTACATGTATATTCTCTGGAAGGCTCACAGCCATGCGGTCCGCATGATTCAGCGCGGAACCCAGAAGAGCATCATTATCCACACATCAGAGGATGGCAAGGTACAGGTGACCCGACCGGATCAAGCCCGCATGGACATTAGGCTGGCCAAGACCCTGGTCCTGATCCTGGTGGTTTTGATCATCTGCTGGGGCCCTCTGCTTGCGATCATGGTATATGATGTCTTTGGGAAGATGAACAAGCTCATTAAGACGGTGTTTGCCTTCTGTAGTATGCTCTGCCTGCTGAACTCCACCGTGAACCCCATCATCTATGCTCTGAGG
  Massoutier    AAATTAGGGTACTTCCCACAGAAATTCCCTTTAACTTCCTTCAGGGGCAGTCCCTTCCAGGAAAAGATGACTGCGGGAGACAATGCCCAGTTGGTGCCAGCA---GACTCGGCA---AACATCACAGAATTCTACAACAAGTCTCTGTCCTCCTACAAGGAGAATGAGGAGAACATCCAGTGTGGGGAGAACTTCATGGACATGGAGTGCTTCATGATTCTGAACCCCAGCCAGCAGCTGGCCATCGCCGTGCTGTCCCTCACACTGGGCACCTTCACGGTCCTGGAGAACCTGCTGGTGCTGTGTGTCATCCTCCACTCCCGCAGCCTCCGCTGCAGGCCTTCCTACCACTTCATCGGCAGCCTGGCGGTGGCAGACCTCCTCGGGAGTGTCATTTTTGTCTACAGCTTCGTTGACTTCCACGTGTTCCACCGCAAAGATAGCCCCAATGTGTTTCTGTTCAAACTGGGCGGGGTCACGGCCTCTTTCACGGCCTCTGTGGGCAGCCTGTTCCTGACAGCCATCGACAGGTATATATCTATTCACAGGCCCCTGGCCTATAAGAGGATCGTCACCAGGCCCAAGGCCGTGGTGGCCTTTTGCCTGATGTGGACCATAGCGATTGTAATAGCCGTGTTGCCTCTCCTGGGCTGGAACTGCAAGAAACTCCAGTCGGTTTGCTCAGACATTTTCCCGCTCATCGATGAAACCTACCTGATGTTCTGGATCGGGGTCACCAGCGTGCTGCTGCTGTTCATCGTGTACGCCTACATGTACATCCTCTGGAAGGCGCACAGCCACGCGGTCCGCATGATTCAGCGTGGAACCCAGAAGAGCATCATTATTCACACCTCGGAGGATGGCAAGGTGCAGGTGACTCGGCCTGACCAGGCCCGCATGGACATCAGGCTGGCCAAGACCCTGGTCCTCATCCTGGTGGTTTTGATCATCTGCTGGGGCCCTCTGCTTGCGATCATGGTGTACGATGTGTTTGGGAAAATGAACAAGCTCATTAAGACGGTGTTTGCCTTCTGCAGTATGCTGTGCCTGCTGAACTCCACCGTGAACCCCATCATCTACGCTCTGCGG
  Ctenodacty    AAATTAGGGTACTTCCCACAGAAATTCCCTTTAACTTCCTTCAGGGGCAGTCCCTTCCAGGAAAAGATGACTGCGGGGGACAATGCCCAGTTGGTGCCAGCA---GACTCGGCA---AACATCACAGAATTCTACAACAAGTCTCTGTCCTCCTACAAGGAGAATGAGGAGAACATCCAGTGTGGGGAGAACTTCATGGACATGGAGTGCTTCATGATTCTGAACCCCAGCCAGCAGCTGGCCATCGCCGTGCTGTCCCTCACACTGGGCACCTTCACGGTCCTGGAGAACCTGCTGGTGCTGTGTGTCATCCTCCACTCCCGCAGCCTCCGCTGCAGGCCTTCCTATCACTTCATCGGCAGCCTGGCGGTGGCAGACCTCCTCGGGAGTGTCATTTTTGTCTACAGCTTCGTTGACTTCCACGTGTTCCACCGCAAAGATAGCCCCAATGTGTTTCTGTTCAAACTGGGCGGGGTCACGGCCTCTTTCACGGCCTCTGTGGGCAGCCTGTTCCTGACAGCCATCGACAGGTATATATCTATTCACAGGCCCCTGGCCTATAAGAGGATCGTCACCAGGCCCAAGGCCGTGGTGGCCTTTTGCCTGATGTGGACCATAGCGATTGTAATAGCCGTGTTGCCTCTCCTGGGCTGGAACTGCAAGAAACTCCAGTCGGTTTGCTCAGACATTTTCCCGCTCATCGATGAAACCTACCTGATGTTCTGGATCGGGGTCACCAGCGTGCTGCTGCTGTTCATCGTGTACGCCTACATGTACATCCTCTGGAAGGCACACAGCCACGCAGTCCGCATGATTCAGCGCGGAACCCAGAAGAGCATCATTATTCACACCTCGGAGGACGGCAAGGTGCAGGTGACTGGGCCTGACCAGGCCCGCATGGACATCAGGCTGGCCAAGACCCTGGTCCTCATCCTGGTGGTTTTGATCATCTGCTGGGGCCCTCTGCTTGCGATCATGGTGTATGATGCTTTTGGGAAG------------------------------------------------------------------------------------------
  Thryonomys    AAACTAGGGTACTTTCCACAGAAATTTCCTTTAACTTCCTACAGGGGCAGTCCCTTCCAAGAAAAGATGACTGCAGGAGACAGTGCCCAGCTGGTCCCGGCA---GACCCAGGG---AATCTTACAGAATTCTATAACAAGTCTCTGTCATCCTACAAGGAGAACGATGAGAACATCCAGTGCGGGGAGAATTTCATGGACATGGAGTGCTTCATGATCCTGAACCCCAGCCAGCAGCTAGCCATCGCTGTGCTTTCCCTCACACTCGGCACTTTCACAGTTCTGGAGAACTTGCTGGTCCTCTGCGTCATCCTCCACTCCCGCAGCCTCCGCTGCAGGCCTTCCTACCACTTCATCGGCAGCCTGGCAGTGGCTGATCTCCTAGGGAGTGTCATTTTTGTCTACAGTTTCGTTGACTTCCACGTGTTCCACCGCAAAGACAGCCCCAATGTGTTTCTCTTCAAACTGGGTGGAGTCACGGCCTCCTTCACCGCCTCTGTGGGCAGCCTGTTTCTCACGGCCATCGACAGGTACATATCTATTCACAGGCCCCTGGCCTACAAGAGGATCGTCACTAGGCCCAAGGCTGTGGTGGCCTTTTGCTTGATGTGGACCATAGCTATTGTCATTGCTGTGCTGCCTCTCCTGGGCTGGAACTGCAAGAAGCTGCAGTCCGTTTGCTCAGACATTTTCCCGCTCATCGACGAAACTTACTTGATGTTCTGGATTGGGGTCACCAGCGTGCTGCTGCTGTTCATCGTGTACGCATATATGTACATTCTCTGGAAGGCTCACAGCCACGCAGTCCGCATGATTCAGCGTGGAACCCAGAAGAGCATCATCATCCACACCTCGGAGGATGGCAAGGTTCAGGTGACCCGGCCGGACCAAGCCCGCATGGACATTAGGCTGGCCAAGACCCTGGTCCTGATCCTGGTCGTTCTGATCATCTGCTGGGGCCCTCTGCTTGCAATCATGGTCTACGATGTCTTCGGGAAGATGAACAAGCTCATTAAGACGGTGTTTGCCTTCTGCAGTATGCTCTGCCTGCTGAACTCCACCGTGAACCCCATCATCTATGCTCTGAGG
  Petromusxx    AAATTAGGGTACTTTCCACAGAAATTTCCTTTAACTTCCTACAGGGGGAGCCCCTTCCAAGAAAAGATGACTGCAGGAGACAGTGCCCAGCTGGTCCCGGCC---GACCCCGGG---AATCTTACAGAATTCTATAACAAGTCTCTGTCGTCCTACAAGGAGAACGATGAGAACATCCAGTGCGGGGAGAACTTCATGGACATGGAGTGCTTCATGATCCTGAACCCCAGCCAGCAGCTGGCCATCGCCGTGCTTTCACTCACACTCGGCACCTTCACAGTTCTGGAGAACCTGCTGGTCCTCTGTGTCATCCTCCACTCCCGCAGCCTCCGGTGCAGGCCTTCCTATCACTTCATCGGCAGCCTGGCTGTGGCTGATCTCCTAGGAAGTGTCATTTTTGTCTACAGTTTTGTGGACTTCCACGTGTTCCACCGCAAAGATAGCCCCAATGTGTTTCTGTTCAAACTGGGCGGAGTCACGGCCTCCTTCACTGCCTCCGTGGGAAGCCTGTTTCTCACAGCCATCGACAGGTACATATCTATTCACAGGCCCCTGGCCTACAAGAGGATCGTCACGAGGCCCAAGGCTGTGGTGGCCTTTTGCTTGATGTGGACCATAGCCATTGTCATTGCCGTGCTGCCTCTCCTAGGCTGGAACTGCAAGAAGCTGCAGTCCGTCTGCTCAGACATTTTCCCACTCATCGATGAAACCTACCTGATGTTCTGGATTGGGGTCACCAGTGTGCTGCTGCTGTTCATCGTGTATGCGTACATGTACATTCTCTGGAAGGCTCACAGCCATGCAGTCCGCATGATTCAGCGTGGAACCCAGAAGAGCATCATCATCCACACGTCCGAGGATGGCAAGGTTCAGGTGACCCGGCCGGACCAAGCCCGCATGGACATTAGGCTGGCCAAGACCCTGGTCCTGATTCTGGTGGTTCTGATCATCTGCTGGGGCCCTCTACTTGCAATCATGGTATATGATGTCTTTGGGAAGATGAACAAACTTATTAAGACGGTGTTTGCCTTTTGCAGTATGCTCTGTCTGCTGAATTCCACCGTGAACCCCATCATCTATGCTCTGCGG
  Bathyergus    AAATTAGGGTACTTTCCACAGAAATTTCCCTTAACTTCCTACAGGGGCAGTCCCTTCCAAGAAAAGATGACTGCAGGAGACAATGCCCAGTTGGTCCCAGCA---GACCCAGGA---AACCTTACAGAATTCTACAACAAATCTCTGTCATCCTACAAAGAGAACGATGAGAACATCCAGTGTGGGGAGAACTTCATGGATATGGAGTGCTTCATGATCCTGAACCCCAGCCAGCAACTGGCCATCGCTGTGCTTTCACTCACGCTGGGCACTTTCACAGTTCTGGAGAACCTGCTCGTCCTCTGTGTCATCCTCCACTCCCGCAGCCTCCGATGCAGGCCTTCCTACCACTTCATCGGCAGCCTGGCCGTGGCAGATCTCCTAGGGAGTGTCATTTTTGTCTATAGCTTCATTGACTTCCACGTGTTCCACCGCAAAGATAGCCCCAATGTGTTTCTCTTCAAACTGGGTGGGGTCACAGCCTCTTTCACTGCCTCTGTGGGCAGCCTGTTCCTCACGGCCATCGACAGGTACATATCTATTCACAGGCCCCTGGCCTATAAGAGGATCGTTACTAGGCCCAAGGCTGTGGTGGCCTTTTGCTTGATGTGGACCATAGCTATTGTAATTGCCGTGCTGCCTCTCCTGGGCTGGAACTGCAAGAAATTGCAGTCAGTTTGCTCAGATATTTTCCCTCTCATTGACGAAACCTACCTGATGTTCTGGATTGGGGTCACCAGTGTGCTGCTGCTGTTCATCGTGTATGCATATATGTACATTCTCTGGAAGGCTCACAGCCATGCAGTCCGCATGATTCAGCGCGGAACCCAGAAGAGCATCATCATCCACACATCAGAGGATGGAAAGGTACAGGTGACCCGGCCGGACCAAGCCCGCATGGACATTAGGTTGGCCAAGACCCTGGTCCTGATTCTGGTGGTCCTGATCATCTGCTGGGGCCCTCTGCTTGCAATCATGGTGTATGATGTCTTTGGGAAGATGAACAAGCTCATTAAGACGGTGTTTGCCTTCTGCAGTATGCTCTGCCTGCTGAACTCCACCGTGAACCCCATCATCTATGCTCTGAGG
  Heteroceph    AAATTAGGGTACTTGCCACAGAAATTTCCTTTAACTTCCTATAGGGGCAGTCCCTTCCAAGAAAAGATGACTGCAGGAGAAAATGCCCAGTTGGTCCCGGCA---GACCCAGGG---AACCTTACAGAATTCTACAACAAGTCTCTGTCATCCTACAAGGAGAACGATGAGAACATCCAGTGTGGGGAGAACTTCATGGATATGGAGTGCTTCATGATCCTGAACCCCAGCCAGCAGCTGGCCATCGCTGTGCTTTCACTCACACTGGGCACTTTCACAGTTCTGGAGAACCTGCTGGTCCTCTGCGTCATCCTCCACTCCCGCAGCCTCCGATGCAGGCCTTCCTACCACTTCATCGGCAGCCTGGCAGTGGCAGATCTCCTAGGGAGTGTCATTTTTGTCTATAGTTTCGTTGACTTCCACGTGTTCCACCGCAAAGATAGTCCCAATGTGTTTCTGTTCAAACTGGGTGGGGTCACAGCTTCCTTCACAGCCTCTGTGGGCAGCCTGTTCCTCACAGCCATTGACAGGTACATATCTATACACAGGCCCCTGGCCTACAAGAGGATCGTTACTAGGCCCAAGGCTGTCGTGGCCTTTTGCTTGATGTGGACCATAGCTATTGTAATTGCCGTGCTGCCTCTCCTGGGCTGGAACTGCAAGAAACTGCAGTCTGTCTGCTCAGATATTTTCCCGCTCATTGACGAAACCTATCTGATGTTCTGGATTGGGGTCACCAGCGTCCTGCTGTTGTTCATCGTGTATGCGTATATGTACATTCTCTGGAAGGCTCACAGCCACGCCGTCCGCATGATTCAGCGTGGAACTCAGAAGAGCATCATCATCCACACATCGGAGGATGGCAAGGTACAGGTGACCCGGCCGGACCAAGCCCGCATGGACATTAGGCTGGCCAAGACCCTGGTCCTGATCCTGGTGGTCCTGATCATCTGCTGGGGCCCTGTGCTTGCAATCATGGTATATGATGTTTTTGGGAAGATGAACAAGCTCATTAAGACGGTGTTTGCCTTCTGCAGTATGCTCTGCCTGCTGAACTCCACCGTGAACCCCATCATCTATGCTCTGAGG
  Trichysxxx    AAATTAGGGTATTTTCCACAGAAATTTCCTTTAACTTCCTATAGGGGCAGTCCCTTCCAAGAAAAGATGACTGCAGGAGACAATGCCCAGTTGGTCCCAGCA---GACCCAGGG---AACCTTACCGAATTCTACAACAAGTCTCTGTCATCCTACAAGGAGAATGATGAGAACATCCAGTGTGGGGAGAATTTCATGGACATGGAGTGCTTCATGATCCTGAACCCCAGCCAGCAGCTGGCCATCGCTGTGCTTTCGCTCACACTGGGCACTTTCACGGTTCTGGAGAACCTGCTGGTCCTCTGCGTCATCCTGCACTCCCGCAGCCTCCGATGCCGGCCTTCCTACCACTTCATCGGCAGCTTAGCAGTGGCAGATCTCCTAGGGAGTGTCATCTTTGTCTACAGTTTTGTYGACTTCCATGTGTTCCACCGTAAAGATAGCCCCAATGTGTTTCTGTTCAAACTGGGTGGGGTCACGGCCTCCTTCACTGCCTCAGTGGGCAGCCTGTTCCTCACGGCTATCGACAGGTACATATCTATTCATAGGCCCCTGGCTTACAAGAGGATCGTCACCCGGCCCAAGGCTGTGGTAGCCTTTTGCTTGATGTGGACCATAGCTATTGTGATTGCTGTGCTGCCTCTCCTGGGCTGGAACTGCAAGAAACTGCAATCCGTTTGTTCAGACATTTTCCCRCTTATTGACGAAACCTACCTAATGTTCTGGATTGGGGTCACCAGCGTGCTGCTGCTGTTCATAGTGTATGCATACATGTACATTCTCTGGAAGGCTCATAGCCATGCGGTCCGCATGATTCAGCGTGGAACCCAGAAGAGCATCATAATCCACACATCGGAGGACGGCAAGGTACAAGTAACCCGACCGGACCAAGCCCGCATGGACATTAGGCTAGCCAAGACCCTGGTCCTGATCCTGGTGGTTTTGATCATCTGCTGGGGCCCTTTGCTTGCCATCATGGTGTATGATGTCTTTGGGAAGATGAACAAGCTCATTAAGACAGTGTTTGCCTTCTGCAGTATGCTGTGCCTGCTGAACTCCACCGTGAACCCCATCATCTAT---------
  Hystrixxxx    AAATTAGGGTACTTTCCACAGAAATTTCCTTTAACTTCCTATAGGGGCAGCCCTTTCCAAGAAAAGATGACTGCAGGAGACAATGCCCAGTTGATCCCAGCA---GACCCAGGG---AACCTTACTGAATTCTACAACAAGTCTCTGTCATCCTACAAGGAGAACGATGAGAACATCCAGTGTGGGGAGAACTTCATGGACATGGAGTGCTTCATGATCCTGAACCCCAGCCAGCAGCTGGCCATCGCCGTGCTTTCGCTCACACTGGGCACTTTCACGGTTCTGGAGAACCTGCTGGTTCTCTGCGTCATCCTCCACTCCCGCAGCCTCCGATGCCGGCCTTCCTACCACTTCATCGGCAGCCTGGCAGTGGCAGACCTCCTAGGGAGTGTCATCTTTGTCTATAGTTTTGTTGACTTCCACGTGTTCCACCGTAAAGATAGCCCCAATGTGTTTCTGTTCAAACTGGGTGGGGTCACGGCCTCCTTCACCGCCTCAGTGGGCAGCCTGTTCCTCACGGCCATTGACAGGTACATATCTATTCATAGGCCCCTGGCCTACAAGAGGATCGTCACCCGGCCCAAGGCTGTGGTGGCCTTTTGCTTGATGTGGACCATAGCTATTGTGATTGCTGTGCTGCCTCTCCTGGGCTGGAACTGCAAGAAACTGCAGTCCGTTTGTTCAGACATTTTCCCACTTATTGACGAAACCTACCTGATGTTCTGGATTGGGGTCACCAGCGTGCTGCTGCTGTTCATAGTGTACGCATACATGTACATTCTCTGGAAGGCTCACAGCCATGCGGTCCGCATGATTCAGCGTGGAACCCAGAAGAGCATCATCATCCACACGTCGGAGGATGGCAAGGTACAGGTAACCCGACCGGACCAAGCCCGCATGGACATTAGGCTGGCCAAGACCCTGGTCCTGATCCTGGTGGTTTTGATCATCTGCTGGGGCCCTCTGCTTGCCATCATGGTGTATGATGTCTTTGGGAAGATGAACAAGCTCATTAAGACGGTGTTTGCCTTCTGCAGTATGCTCTGCCTGCTGAACTCCACCGTGAACCCCATCATCTATGCTCTGAGG
  Chinchilla    AAATTAGGCTACTTCCCACAAAAATTTCCTTTAACTTCCTATCGGGGCAGTCCCTTCCAAGAAAAGATGACTGCAGGAGACAATGCCCAGCTGGTCCCAGCA---GACCCAGGG---AACCTTACAGAGTTCTACAACAAGTCTCTGTCATCCTACAAGGAGAACGACGAGAACATCCAATGTGGGGAGAACTTCATGGATATGGAGTGCTTCATGATCCTGAACCCCAGCCAGCAGCTGGCCATCGCCGTGCTTTCGCTCACACTGGGCACTTTCACAGTTCTGGAGAACCTGCTGGTCCTCTGCGTCATCCTCCACTCCCGCAGCCTCCGATGCAGGCCTTCCTACCACTTCATCGGCAGCCTGGCAGTGGCAGATCTCTTAGGGAGCGTAATTTTCGTCTACAGTTTCGTTGACTTTCACGTATTCCACCGCAAAGAAAGCCCTAATGTGTTTCTGTTTAAACTGGGTGGGGTCACAGCCTTCTTCACCGCCTCTGTGGGCAGCCTGTTCNTCACGGCCATTGATAGGTNCATATNTATTCACAGGCCCCTGGCCTACAAGAGGATCGTCACCAGGCCTAAGGCTGTGGTGGCCTTTTGCTTGATGTGG---NTAGCTATTGTAATTGCCGTGCTGCCTCTCCTGGGCTGGAACTGCAAGAAACTACAATCCGTTTGCTCAGATATTTTCCCACTCATTGACGAAACCTACCTGATGTTCTGGATCGGGGTCACCAGTGTCCTGCTGCTGTTCATCGTGTATGCGTACATGTACATTCTCTGGAAGGCTCACAGCCATGCAGTTCGCATGATTCAGCGTGGAACCCAGAAGAGCATCATTATCCACACATCGGAGGACGGCAAGGTACAGGTAACCCGGCCGGACCAAGCCCGAATGGACATTAGGCTGGCCAAGACCCTAGTCCTGATCCTGGTGGTTTTGATCATCTGCTGGGGCCCTCTCCTTGCAATCATGGTATACGATGTCTTTGGGAAGATGAACAAGCTCATTAAGACAGTGTTTGCCTTCTGCAGTATGCTCTGCCTGCTGAACTCCACCGTGAACCCTATCATCTACGCTCTGAGG
  Dinomysxxx    AAATTAGGCTACTTCCCACAAAAATTTCCTTTAACTTCCTATAGGGGCAGCCCCTTCCAAGAAAAGATGACTGCAGGAGACAATGCCCAGCTAGTCCCAGCA---GACCCAGGG---AACCTTACAGAATTCTACAACAAATCTCTGTCATCCTACAAGGAGAATGATGAGAATATCCAGTGTGGGGAGAACTTCATGGATATGGAGTGCTTCATGATCCTGAACCCCAGCCAGCAGCTGGCCATTGCCGTGCTTTCGCTCACACTGGGCACTTTCACAGTTCTGGAGAACCTGCTGGTCCTCTGCGTCATCCTGCACTCCCGCAGCCTCCGATGCAGGCCTTCCTACCACTTCATCGGCAGCCTGGCAGTGGCAGATCTCTTAGGGAGTGTCATTTTCGTCTACAGTTTCGTTGACTTCCATGTATTCCACCGCAAAGACAGCCCCAATGTGTTTCTGTTCAAACTGGGTGGGGTCACAGCCTCTTTCACCGCCTCTGTGGGCAGCCTGTTCCTCACGGCCATTGACAGGTACATATCTATTCACAGGCCCCTGGCCTACAAGAGGATCGTCACTAGGCCTAAGGCTGTGGTGGCCTTTTGCTTGATGTGGACCATAGCTATTGTAATCGCTGTGCTGCCTCTCCTAGGCTGGAACTGCAAGAAACTGCAATCCGTTTGCTCGGACATTTTCCCACTCATTGATGAAACCTACCTGATGTTCTGGATTGGGGTCACCAGCGTGCTGCTGCTGTTCATTGTGTATGCGTACATGTACATTCTCTGGAAGGCTCACAGCCACGCAGTCCGCATGATTCAGCGGGGAACCCAGAAGAGCATCATTATCCACACATCGGAGGATGGCAAGGTACAGGTAACCCGGCCAGACCAAGCCCGAATGGACATTAGGCTGGCCAAGACCCTAGTCCTCATCCTGGTTGTTTTGATCATCTGCTGGGGCCCTCTACTTGCAATCATGGTGTACGACGTCTTTGGGAAGATGAACAAGCTCATTAAGACAGTGTTTGCCTTCTGCAGCATGCTCTGCCTGCTGAACTCCACGGTGAACCCTATCATCTACGCTCTGAGG
  Echimysxxx    AAACTAGGCTACTTCCCACAGAAATTTCCTTTAACTTCCTACAGGGGCAGTCCCTTCCAAGAAAAGATGACTGCAGGAGACAATGCCCAGCTGYTCCCAGCA---GACCCAGGA---AACCTTACAGAATTCTACAACAAGTCTCTGTCATCCTACAAGGAGAATGATGAGAACATCCAGTGTGGGGAGAACTTCATGGACATGGAGTGCTTCATGATCCTGAACCCCAGCCAGCAGCTCGCCATCGCTGTGCTTTCGCTCACGCTGGGCACCTTCACAGTTCTGGAGAACCTGCTGGTCCTCTGTGTCATCCTCCACTCCCGCAGCCTCCGGTGCAGGCCTTCCTATCACTTCATCGGCAGCCTGGCAGTGGCAGATCTCTTGGGGAGCGTCATTTTTGTCTACAGTTTCGTTGACTTCCACGTGTTTCACCGCAAAGACAGCCCCAACGTGTTTCTGTTCAAACTGGGTGGGGTTACAGCCTCGTTCACTGCCTCCGTGGGCAGCCTGTTCCTCACGGCCATCGACAGGTACATATCTATTCACAGGCCCCTGGCCTACAAGAGGATCGTCACTAGGCCTAAGGCTGTGGTGGCCTTTTGCTTGATGTGGACCATAGCTATTGTAATTGCCGTGCTGCCTCTCCTAGGCTGGAACTGNAAGAAACTACAATCTGTATGCTCGGACATTTTCCCACTCATTGATGAAACCTACCTGATGTTCTGGATTGGGGTCACCAGCGTGCTGCTGCTCTTCATTGTGTATGCATACATGTACATTCTCTGGAAGGCTCACAGCCACGCAGTCCGCATGATTCAGCGTGGAACCCAGAAGAGCATCATTATCCACACATCGGAGGATGGAAAAGTACAGGTAACCCGGCCAGACCAAGCCCGCATGGACATTAGGCTGGCCAAGACCCTAGTCCTCATCCTGGTGGTTTTGATCATCTGCTGGGGCCCTCTACTTGCAATCATGGTGTACGATGTCTTCGGGAAGATGAACAAGCTCATTAAGACAGTGTTTGCCTTCTGCAGCATGCTCTGCCTGCTGAACTCCACCGTGAATCCCATCATCTATGCACTGAGG
  Abrocomaxx    AAATTAGGCTACTTCCCACAGAAATTTCCTTTAACTTCCTACAGGGGCAGTCCCTTCCAGGAAAAGATGACTGCAGGAGACAATGCCCAACTGGTCCCAGCA---GACCCAGGA---AATCTTACAGAATTCTACAACAAGTCTCTGTCATCCTACAAGGAGAATGATGAGAACATCCAGTGTGGGGAGAACTTCATGGATATGGAGTGCTTCATGATCCTGAACCCCAGCCAGCAGCTGGCCATCGCCGTGCTTTCGCTCACACTGGGCACCTTCACAGTTCTGGAGAACCTGCTGGTCCTCTGCGTCATCCTCCACTCCCGCAGCCTCCGGTGCAGGCCTTCCTACCACTTCATCGGCAGCCTGGCAGTGGCGGATCTCTTGGGAAGCGTCATTTTTGTCTACAGTTTCGTTGACTTCCACGTGTTCCACCGCAAAGACAGCCCCAATGTGTTTCTGTTCAAACTGGGTGGGGTCACGGCCTCCTTCACCGCCTCTGTGGGCAGCCTGTTCCTCACAGCCATTGACAGGTACATATCTATTCACAGGCCCCTAGCCTATAAGAGGATCGTCACTAGGCCTAAGGCTGTGGTGGCCTTTTGCTTGATGTGGACCATAGCTATTGTAATTGCCGTGCTGCCTCTCCTAGGCTGGAACTGCAAGAAACTACAATCTGTTTGCTCGGACATTTTCCCGCTCATTGATGAAACCTATCTGATGTTCTGGATTGGGGTCACCAGCGTGCTGCTGCTGTTCATTGTGTATGCATACATGTACATTCTCTGGAAGGCTCACAGCCATGCAGTCCGCATGATTCAGCGTGGAACCCAGAAAAGCATCATTATCCACACATCGGAAGATGGCAAGGTACAGGTAACCCGGCCAGACCAAGCCCGCATGGACATTAGGCTGGCCAAGACCCTCGTCCTGATCCTGGTGGTTTTGATCATCTGCTGGGGCCCTCTCCTTGCAATCATGGTCTACGATGTCTTCGGAAAGATGAACAAGCTCATTAAGACAGTGTTCGCCTTTTGCAGTATGCTCTGCCTGCTGAACTCCACCGTGAACCCCATCATCTATGCACTGAGG
  Capromysxx    AAATTAGGCTACTTCCCACAGAAATTTCCTTTAACTTCCTACAGGGGCAGTCCCTTCCAAGAAAAGATGACTGCAGGAGACAATGCCCAGCTGGTCCCAGCA---GACCCAGGA---AACCTTACAGAATTCTACAACAAGTCTCTGTCATCCTACAAGGAGAATGATGAGAACATCCAGTGTGGGGAGAACTTCATGGACATGGAGTGCTTCATGATCCTGAACCCCAGCCAGCAGCTGGCCATCGCTGTGCTTTCGCTCACNCTGGGCACCTTCACAGTTCTGGAGAACCTGCTGGTCCTCTGCGTCATCCTCCACTCCCGCAGCCTCCGGTGCAGGCCTTCCTACCACTTTATCGGCAGCCTGGCAGTGGCAGATCTCTTGGGGAGCGTCATTTTTGTCTACAGTTTCGTTGACTTCCATGTGTTCCACCGCAAAGACAGCCCCAATGTGTTTCTGTTCAAACTGGGTGGGGTCACGGCTTCCTTCACCGCCTCTGTGGGAAGCTTGTTCCTCACGGCCATCGACAGGTACATATCTATTCACAGGCCTCTGGCCTACAAGAGAATCGTCACTAGGCCTAAGGCTGTGGTGGCCTTTTGCTTGATGTGGACCATAGCTATTGTAATTGCYGTGCTGCCTCTCCTAGGCTGGAACTGCAAGAAACTACAATCGGTTTGCTCAGACATTTTCCCTCTCATTGATGAAACCTACCTGATGTTCTGGATTGGGGTCACCAGTGTGCTGCTGCTGTTCATTGTGTATGCATACATGTACATTCTCTGGAAGGCTCACAGCCATGCAGTCCGCATGATTCAGCGTGGAACCCAGAAGAGCATCATTATCCACACATCGGAGGATGGCAAGGTACAGGTAACCCGGCCAGACCAAGCCCGCATGGACATTAGGCTGGCCAAGACCCTAGTYCTYATCCTGGTGGTTTTGATCATCTGCTGGGGCCCTCTACTTGCAATCATGGTGTACGATGTCTTTGGGAAGATGAACAAGCTCATTAAGACAGTGTTCGCCTTCTGCAGTATGCTCTGCCTGCTGAACTCCACCGTGAACCCCATCATCTATGCACTGAGG
  Octodonxxx    AAATTAGGCTACTTCCCACAGAAATTTCCTTTAACCTCCTACAGGGGAAGTCCCTTCCAAGAAAAGATGACTGCAGGAGATAATGCCCAGCTGGTCCCAGCA---GACCCAGGG---AACCTTACAGAATTCTACAACAAGTCTCTGTCATCCTATAAGGAGAATGATGAAAACATCCAGTGTGGGGAGAACTTCATGGATATGGAGTGCTTCATGATCCTGAACCCCAGCCAGCAGCTGGCCATCGCTGTGCTTTCGCTCACACTGGGCACCTTCACAGTTCTGGAGAACCTACTTGTCCTCTGTGTCATCCTCCACTCCCGCAGCCTCCGATGCAGGCCTTCCTACCACTTCATCGGCAGCCTGGCAGTGGCAGATCTCTTAGGGAGCGTTATTTTTGTCTACAGTTTCGTTGACTTCCACGTGTTCCACCGCAAAGACAGCCCCAATGTGTTTCTGTTCAAACTGGGTGGGGTCACGGCCTCCTTCACTGCCTCTGTGGGCAGCCTGTTCCTCACGGCCATCGACAGGTACATATCTATTCACAGGCCCCTGGCCTACAAGAGGATCGTCACTAGGCCTAAGGCTGTGGTGGCCTTTTGCCTGATGTGGACCATAGCTATTGTAATCGCCGTGCTGCCTCTCCTAGGCTGGAACTGCAAGAAACTACAATCCGTTTGCTCGGACATTTTCCCACTCATTGATGAAACCTACCTGATGTTCTGGATCGGGGTCACCAGCGTGCTGCTGCTGTTCATTGTGTATGCATACATGTACATTCTCTGGAAGGCTCACAGCCACGCAGTCCGCATGATTCAGCGTGGAACCCAGAAGAGCATCATTATCCACACATCGGAGGATGGCAAGGTACAGGTAACCCGGCCAGACCAAGCCCGCATGGACATTAGGCTGGCCAAGACCCTAGTCCTGATCCTGGTGGTTTTGATCATCTGCTGGGGCCCGCTACTTGCAATCATGGTGTATGATGTCTTCGGGAAGATGAACAAGCTCATTAAGACAGTGTTTGCCTTCTGCAGTATGCTCTGCCTGCTGAACTCCACCGTGAACCCCATCATCTATGCACTGAGG
  CaviaXXXXX    AAATTAGGATACTTCCCACAGAAATTTCCTTTAACTTCGTATAGGGGCAGTCCCTTCCAGGAAAAGATGACCGCAGGAGACAGTGCCCAGCTGGTTCCAGCA---GACCCAGGG---AATCTTACCGAATTCTACAACAAGTCTCTGTCATCCTACAAGGAGAACGATGAGAACATCCAGTGTGGGGAGAACTTCATGGATATGGAGTGCTTCATGATCCTGAACCCCAGCCAGCAACTGGCCATTGCAGTCCTTGCACTCACGCTGGGCACTTTCACAGTTCTGGAGAACCTGCTGGTCCTCTGTGTCATCCTCCACTCCCGCAGCCTCCGATGCAGGCCTTCCTACCACTTCATCGGCAGCCTGGCAGTGGCAGATCTCTTAGGGAGTGTCATTTTTGTCTACAGTTTCGTTGACTTCCATGTGTTCCACCGAAAAGATAGCCCCAATGTGTTTCTGTTTAAACTGGGTGGAGTCACCGCCTCTTTCACCGCCTCCGTGGGCAGCCTGTTCCTCACGGCCATCGACAGGTACATATCAATTCATAGGCCCCTGGCCTATAAGAGGATCGTCACGAGGCCCAAGGCTGTGGTGGCCTTCTGCTTGATGTGGACCATAGCCATTGTAATTGCCGTGCTGCCTCTCCTAGGCTGGAACTGCAAAAAACTACAATCTGTTTGCTCAGACATTTTCCCGCTCATTGACGAAACCTACCTGATGTTCTGGATTGGGGTCACCAGTGTGCTGCTGCTGTTCATCGTGTATGCATACATGTACATTCTCTGGAAGGCTCACAGCCATGCAGTCCGCATGATTCAGCGTGGAACTCAGAAAAGCATCATCATCCACACATCAGAGGATGGCAAGGTACAGGTAACCCGGCCAGACCAAGCCCGAATGGACATTAGGCTGGCCAAGACCCTAGTCCTGATCCTGGTGGTTTTGATCATCTGCTGGGGCCCTCTGCTTGCCATCATGGTGTACGATGTCTTTGGGAAGATGAACAAGCTCATTAAGACGGTGTTCGCCTTCTGCAGTATGCTCTGCCTGCTGAACTCCACGGTGAACCCCATTATCTATGCTCTGAGG
  Hydrochoer    AAATTAGGATACGTCCCACAGAAATTTCCTCTAACTTCCTATAGGGGCAGTCCCTTCCAAGAAAAGATGACTGCAGGAGACAGTGCCCAGCTGGTTCCAGCA---GACCCCGGG---AATCTTACAGAATTCTACAACAAGTCTCTGTCATCCTATAAGGAGAATGATGAGAACATCCAGTGTGGGGAGAACTTCATGGATATGGAGTGCTTCATGATCCTGAACCCCAGCCAGCAATTGGCCATCGCCGTACTTTCACTCACACTGGGCACTTTCACAGTTCTGGAAAACTTGCTGGTTCTCTGTGTCATCCTTCACTCCCGCAGCCTCCGATGCAGGCCTTCATACCACTTCATTGGCAGCCTGGCAGTGGCAGACCTCTTAGGGAGCGTCATTTTTGTCTACAGTTTCGTTGACTTCCACGTGTTCCACCGAAAGGATAGTCCCAATGTGTTTCTGTTTAAACTGGGTGGGGTCACGGCCTCCTTCACCGCCTCCGTGGGCAGCCTGTTCCTCACAGCCATCGACAGGTACATATCAATTCACAGGCCCCTGGCCTACAAGAGGATCGTCACTAGGCCCAAGGCTGTGGTGGCCTTTTGCTTGATGTGGACCATAGCTATTGTAATTGCCGTGCTGCCTCTCCTAGGCTGGAACTGCAAGAAACTACAATCTGTTTGCTCAGACATTTTCCCGCTCATTGATGAAACCTACCTGATGTTCTGGATTGGGGTCACCAGTGTGCTGCTGCTGTTCATCGTGTATGCATACATGTACATTCTCTGGAAGGCTCACAGCCATGCGGTCCGTATGATTCAGCGTGGAACCCAGAAAAGCATCATCATCCACACATCTGAGGATGGCAAGGTACAGGTAACCCGGCCAGACCAAGCCCGAATGGACATTAGGCTGGCCAAGACCCTAGTCCTGATCCTGGTGGTTTTGATCATCTGCTGGGGCCCTCTGCTTGCCATCATGGTGTATGATGTCTTTGGGAAGATGAACAAGCTCATTAAGACGGTGTTTGCCTTCTGCAGTATGCTCTGCCTGCTGAACTCCACCGTGAACCCCATCATCTATGCTTTGAGG
  Agoutixxxx    AAATTAGGCTACTTCCCACAAAAATTTCCTTTAACTTCCTATAGGGGCAGTCCCTTCCAAGAAAAGATGACTGCAGGAGACAATGCCCAGCTCGTCCCAGCA---GACCCAGGG---AATCTTACAGAATTCTACAACAAGTCTCTGTCGTCCTACAAGGAGAATGATGAGAACATCCAGTGTGGGGAGAACTTTATGGATATGGAGTGCTTCATGATCCTGAACCCCAGCCAGCAACTGGCCATCGCCGTGCTTTCACTCACGCTGGGCACTTTCACAGTGCTGGAGAACTTGCTGGTCCTCTGCGTCATCCTCCACTCCCGCAGCCTCCGATGCCGGCCTTCATACCACTTCATCGGCAGCCTGGCAGTGGCGGATCTCTTAGGGAGTGTCATTTTTGTCTACAGTTTCGTTGACTTCCACGTGTTCCACCGAAAAGATAGCCCCAATGTGTTTCTGTTCAAACTGGGTGGGGTCACAGCCTCCTTCACTGCCTCCGTGGGCAGCCTGTTCCTCACGGCCATCGACAGGTACATATCAATTCACAGGCCCCTGGCCTACAAGAGGATCGTCACTAGGCCTAAGGCGGTGGTGGCCTTTTGCTTGATGTGGACCATAGCTATTGTAATTGCCGTGCTGCCCCTCCTAGGCTGGAACTGCAAGAAACTACAGTCTGTTTGCTCAGACATTTTCCCGCTCATTGACGAAACCTACCTGATGTTCTGGATTGGGGTCACCAGTGTGCTGCTGCTGTTCATCGTGTATGCATACATGTACATTCTCTGGAAGGCTCACAGCCACGCAGTCCGCATGATTCAGCGTGGAACCCAGAAGAGCATCATCATCCACACATCGGAGGATGGCAAGGTGCAGGTCACTCGGCCAGACCAAGCCCGAATGGACATTAGGCTGGCCAAGACCCTGGTCCTGATCCTGGTGGTTTTGATCATCTGCTGGGGCCCTCTGCTTGCCATCATGGTGTACGATGTCTTTGGGAAGATGAACAAGCTCATTAAGACGGTGTTTGCCTTCTGCAGTATGCTCTGCCTGCTGAACTCCACCGTGAACCCCATCATCTATGCTCTGAGG
  ErethizonX    CAAATAGGCTACTTCCCACAGAAATTTCCTTTAACTTCCTATAGGGGCAGTCCCTTCCAAGAAATGATGACTGCAGGAGACAATGCCCAGCTGGTCCCAGCA---GACCCAGGG---AACCTTACAGAATTCTATAACAAGTCTCTGTCATCCTACAAGGAGAATGATGAGAANATCCAGTGTGGGGAGAACTTCATGGATATGGAGTGCTTCATGATCCTGAACCCCAGCCAGCAGTTGGCCATCGCCGTGCTTTCACTCACACTGGGCACTTTCACAGTTCTGGAGAACCTGCTGGTCCTCTGCGTTATCCTCCACTCCCGCAGCCTCCGATGCAGGCCTTCCTACCACTTCATCGGCAGCCTGGCAGTGGCAGATCTTTTAGGGAGTGTCATTTTTGTCTACAGTTTCGTTGACTTCCATGTGTTCCACCGCAAAGATAGCCCCAATGTATTTCTGTTCAAACTGGGCGGAGTCACAGCCTCCTTCACTGCCTCCGTGGGCAGCCTGTTCCTCACGGCCATTGACAGGTACATATCTATTCACAGGCCCCTGGCCTACAAGAGGATCGTCACTAGGCCCAAGGCTGTGGTGGCCTTTTGCTTGATGTGGACCATAGCTATTGTAATTGCCGTGCTGCCTCTCCTAGGCTGGAACTGCAAGAAAATACAATCCGTTTGCTCAGACATTTTCCCACTCATTGATGAAACCTACCTGATGTTCTGGATTGGGGTCACCAGTGTGCTGCTGCTGTTCATCGTGTATGCGTACATGTACATTCTCTGGAAGGCTCACAGCCANNCCGTCCGCATGATTCAGCGTGGAACCCAGAAGAGCATCATCATCCACACATCAGAGGATGGAAAGGTACAGGTAACCCGGCCAGACCAAGCCCGAATGGACATTAGGCTGGCCAAGACCCTAGTCCTGATCCTGGTGGTTTTGATAATCTGCTGGGGCCTCTGC---------------------------------------------------------------------------------------------------------------------------
  Oryctolagu    ---------------------------------------TTTCGTGGAAGTCCCTTCCAAGAAAAGATGACTGCGGGAGACAACGCCCAGCTGGTCCCGGGA---GATCCATTG---AACATGACAGAGTTTTACAACAAGTCTCTCTCGTCCTACAAGGAGAACGAGGAGAACATCCAGTGTGGGGAGAACTTCATGGACATGGAATGCTTCATGATCCTGAACCCCAGCCAGCAGCTGGCCATCGCCGTGCTGTCCCTCACACTGGGCACCTTCACGGTTCTGGAGAACCTGCTGGTGCTCTGTGTCATCCTGCACTCCCGCAGCCTCCGCTGCCGGCCCTCCTACCACTTCATCGGCAGCCTGGCAGTGGCAGATCTCCTGGGGAGCGTCATTTTTGTCTACAGCTTCGTTGACTTCCACGTGTTCCACCGCAAAGACAGCCCCAACGTGTTTCTGTTCAAACTGGGTGGGGTCACGGCCTCCTTCACTGCCTCAGTGGGCAGCTTGTTCCTCACAGCCATCGACAGGTACATATCGATTCACAGGCCCCTGGCCTATAAGAGGATCGTCACCAGGCCCAAGGCTGTGGTGGCCTTTTGCCTGATGTGGACCATAGCAATTGTGATCGCTGTGCTGCCTCTCCTGGGCTGGAACTGCAAGAAACTGCAGTCCGTTTGCTCAGACATTTTCCCGCTCATTGACGAAACCTACTTGATGTTCTGGATCGGGGTGACCAGTGTGCTGCTGCTCTTCATCGTGTATGCATACATGTACATTCTCTGGAAGGCTCACAGCCATGCGGTCCGCATGATTCAGCGCGGCACCCAGAAAAGCATCATCATCCACACATCAGAGGATGGCAAGGTGCAAGTGACCCGGCCAGACCAAGCCCGCATGGACATTAGGCTGGCCAAGACCCTGGTCCTGATCCTGGTGGTGTTGATCATCTGCTGGGGCCCTCTGCTTGCGATCATGGTGTATGATGTCTTTGGGAAGATGAACAAACTCATTAAGACGGTGTTTGCATTCTGT------------------------------------------------------
  Lepusxxxxx    AAGTTAGGCTACTTCCCACAGAAATTTCCATTAACTTCCTTTCGTGGAAGTCCCTTCCAAGAAAAGATGACTGCGGGAGACAATGCCCAGCTGGTCCCAGGA---GATCCATTG---AATATGACCGAGTTTTACAACAAGTCTCTCTCATCCTACAAGGAGAACGAGGAGAACATCCAGTGTGGGGAGAACTTCATGGACATGGAATGCTTCATGATCCTGAACCCCAGCCAGCAGCTGGCCATCGCCGTGCTGTCCCTCACGCTGGGCACCTTCACGGTTCTGGAGAACCTGTTGGTGCTCTGTGTCATCCTGCACTCCCGCAGCCTCCGCTGCCGGCCCTCCTACCACTTCATCGGCAGCCTGGCAGTGGCAGATCTYCTGGGGAGCGTCATTTTTGTCTACAGCTTTGTCGACTTCCATGTGTTCCACCGCAAAGACAGCCCCAACGTGTTTCTGTTCAAACTGGGTGGGGTCACGGCTTCCTTCACTGCCTCGGTGGGCAGCCTGTTCCTCACGGCCATTGACAGGTACATATCGATTCACAGGCCCCTGGCCTATAAGAGGATCGTCACCAGGCCCAAGGCTGTGGTGGCCTTTTGCCTGATGTGGACCATAGCAATTGTGATCGCTGTGCTGCCTCTCCTGGGATGGAACTGCAAGAAACTGCAGTCCRTTTGCTCAGACATTTTCCCGCTCATTGACGAAACCTACCTGATGTTCTGGATCGGGGTGACCAGTGTGCTGCTGCTGTTCATCGTGTATGCATACATGTACATTCTCTGGAAGGCTCACAGCCATGCGGTCCGCATGATTCAGCGCGGCACCCAGAAAAGCATCATCATCCACACATCAGAGGATGGCAAGGTGCAGGTGACCCGGCCAGACCAAGCCCGCATGGACATTAGGCTGGCCAAGACCCTGGTCCTGATCCTGGTGGTGTTGATCATCTGCTGGGGCCCTCTGCTTGCGATCATGGTGTATGATGTCTTTGGGAAGATGAACAAACTCATTAAGACGGTGTTTGCGTTCTGTAGTATGCTCTGCCTGCTGAACTCCACCGTGAACCCCATCATCTATGCTCTGAGG
  OchotonaXX    ---------------------------------------TTCCGGGGAAGTCCCCTCCAAGACAAGATGACTGCAGGAGACAGCTCCCAGTTAGTCCCGGGA---GACCCGTTG---AACATGACTGAGTTCTACAACAAGTCTCTCTCCTCCTACAAGGAGAATGAGGAGAACATCCAGTGTGGGGAGAACTTCATGGACATGGAATGCTTCATGATCCTGAACCCCAGCCAGCAGCTGGCCATCGCTGTACTGTCCCTCACGCTGGGCACCTTCACAGTCCTGGAGAACCTGCTGGTGCTGTGTGTCATCCTCCACTCCCGCAGCCTCCGCTGCCGGCCCTCTTACCACTTCATCGGCAGTCTGGCGGTGGCGGATCTCCTGGGGAGCGTCATTTTTGTCTACAGCTTCGTCGACTTCCATGTGTTCCACCGCAAAGACAGCCCCAACGTGTTTCTGTTCAAACTGGGCGGGGTCACAGCTTCCTTCACTGCCTCAGTGGGCAGCCTGTTCCTCACAGCCATCGACAGGTACATATCTATTCACAGGCCCCTGGCCTACAAGAGGATCGTCACCAGGCCCAAGGCTGTGGTGGCCTTTTGCCTGATGTGGACCATAGCAATTGTGATCGCTGTGCTGCCTCTCCTGGGCTGGAACTGCAAGAAGCTGCAATCCGTTTGCTCAGACATTTTCCCGCTCATTGACGAGACCTACCTAATGTTCTGGATCGGGGTCACCAGCGTGCTGCTGCTGTTCATTGTGTATGCCTACATGTATATTCTCTGGAAGGCTCATAGCCACGCAGTCCGCATGATTCAGCGTGGCACCCAGAAGAGCATCATTATCCACACGTCAGAAGATGGCAAAGTGCAGGTGACCCGGCCAGACCAAGCCCGCATGGACATCAGGCTAGCCAAGACCCTGGTCCTGATCCTAGTGGTGTTGATCATCTGCTGGGGCCCTCTGCTTGCCATCATGGTATACGATGTCTTTGGGAAGATGAATAAACTCATTAAGACGGTGTTTGCTTTCTGT------------------------------------------------------
  HomoXXXXXX    AAATTAGGGTACTTCCCACAGAAATTCCCTTTAACTTCCTTTAGGGGAAGTCCCTTCCAAGAGAAGATGACTGCGGGAGACAACCCCCAGCTAGTCCCAGCA---GACCAGGTG---AACATTACAGAATTTTACAACAAGTCTCTCTCGTCCTTCAAGGAGAATGAGGAGAACATCCAGTGTGGGGAGAACTTCATGGACATAGAGTGTTTCATGGTCCTGAACCCCAGCCAGCAGCTGGCCATTGCAGTCCTGTCCCTCACGCTGGGCACCTTCACGGTCCTGGAGAACCTCCTGGTGCTGTGCGTCATCCTCCACTCCCGCAGCCTCCGCTGCAGGCCTTCCTACCACTTCATCGGCAGCCTGGCGGTGGCAGACCTCCTGGGGAGTGTCATTTTTGTCTACAGCTTCATTGACTTCCACGTGTTCCACCGCAAAGATAGCCGCAACGTGTTTCTGTTCAAACTGGGTGGGGTCACGGCCTCCTTCACTGCCTCCGTGGGCAGCCTGTTCCTCACAGCCATCGACAGGTACATATCCATTCACAGGCCCCTGGCCTATAAGAGGATTGTCACCAGGCCCAAGGCCGTGGTAGCGTTTTGCCTGATGTGGACCATAGCCATTGTGATCGCCGTGCTGCCTCTCCTGGGCTGGAACTGCGAGAAACTGCAATCTGTTTGCTCAGACATTTTCCCACACATTGATGAAACCTACCTGATGTTCTGGATCGGGGTCACCAGCGTACTGCTTCTGTTCATCGTGTATGCGTACATGTATATTCTCTGGAAGGCTCACAGCCACGCCGTCCGCATGATTCAGCGTGGCACCCAGAAGAGCATCATCATCCACACGTCTGAGGATGGGAAGGTACAGGTGACCCGGCCAGACCAAGCCCGCATGGACATTAGGTTAGCCAAGACCCTGGTCCTGATCCTGGTGGTGTTGATCATCTGCTGGGGCCCTCTGCTTGCAATCATGGTGTATGATGTCTTTGGGAAGATGAACAAGCTCATTAAGACGGTGTTTGCATTCTGCAGTATGCTCTGCCTGCTGAACTCCACCGTGAACCCCATCATCTATGCTCTGAGG
  MacacaXXXX    AAATTAGGGTACTTCCCACAGAAATTCCCTTTAACTTCCTTTAGGGGAAGTCCCTTCCAAGAGAAGATGACTGCGGGAGACAACCCCCAGCTAGTCCCAGCA---GACCAGGTG---AACATTACAGAATTTTACAACAAGTCTCTCTCATCCTTCAAGGAGAATGAGGAGAACATCCAGTGTGGGGAGAACTTCATGGACATAGAGTGCTTCATGGTCCTGAACCCCAGCCAGCAGCTGGCCATTGCAGTCCTGTCCCTCACGCTGGGCACCTTCACGGTCCTGGAGAACCTCCTGGTGCTGTGTGTCATCCTCCACTCCCGCAGCCTCCGCTGCAGGCCTTCCTACCACTTCATCGGCAGCCTGGCGGTGGCAGACCTCCTGGGGAGCGTCATTTTTGTCTACAGCTTCATTGACTTCCATGTGTTCCACCGCAAAGATAGCCGCAATGTGTTTCTGTTCAAACTGGGTGGGGTCACAGCCTCCTTCACTGCCTCTGTGGGCAGCCTGTTCCTCACGGCCATCGACAGGTACATATCCATTCACAGGCCCCTGGCCTATAAGAGGATCGTCACCAGGCCCAAGGCTGTGGTGGCGTTTTGCCTGATGTGGACCATAGCCATTGTGATTGCCGTGCTGCCTCTCCTGGGCTGGAACTGTGAGAAACTGCAATCTGTTTGCTCAGACATTTTCCCACACATTGATGAAACCTACCTGATGTTCTGGATCGGGGTCACCAGCGTGCTGCTTCTGTTCATCGTGTATGCGTACATGTACATTCTCTGGAAGGCTCACAGCCACGCCGTCCGCATGATTCAGCGTGGCACCCAGAAGAGCATCATCATCCACACGTCTGAGGATGGGAAGGTACAGGTGACCCGGCCAGACCAAGCCCGCATGGACATTAGGTTAGCCAAGACCCTGGTCCTGATCCTGGTGGTGTTGATCATCTGCTGGGGCCCTCTGCTTGCAATCATGGTGTATGATGTCTTTGGGAAGATGAACAAGCTCATTAAGACAGTGTTTGCATTCTGCAGTATGCTCTGCCTGCTGAACTCCACCGTGAACCCCATCATCTATGCTCTGAGG
  LemurXXXXX    ---------------------------------------TTTAGGGGAAGTCCCTTCCAAGAAAAGATGACTGCAGGAGACAGCCCCCAGTTGGTCCCAGCA---GACCAGGTG---AACATTACAGAATTTTACAACAAGTCTCTCTCATCCTACAAGGAGAATGAGGAGAACATCCAGTGCGGGGAGAACTTCATGGACATGGAGTGCTTCATGATCCTGAACCCCAGCCAGCAGCTGGCCATCGCCGTGCTGTCCCTCACGCTGGGCACCTTCACGGTTCTGGAGAACTTGCTGGTGCTCTGCGTCATCCTCCACTCCCGCAGCCTCCGCTGCAGGCCTTCCTACCACTTCATCGGCAGCCTGGCGGTGGCCGACCTCCTGGGGAGCGTCATCTTTGTCTACAGCTTCGTCGACTTCCACGTGTTCCACCGCAAAGACAGCCACAACGTGTTTCTGTTCAAACTGGGCGGGGTCACAGCCTCCTTCACTGCCTCCGTGGGCAGCCTGTTTCTCACGGCCATCGACAGGTACATTTCTATTCACAGGCCCCTGGCCTATAAGAGGATCGTCACCAGGCCCAAAGCCGTGGTGGCATTTTGCCTGATGTGGACCATAGCCATCGTGATCGCTGTGCTGCCCCTCCTGGGCTGGAACTGCAAGAAACTGAAATCCGTCTGCTCAGACATTTTTCCACTCATCGATGAAACCTACCTGATGTTCTGGATCGGGGTCACCAGCGTGCTGCTGCTGTTCATCGTGTATGCGTACATGTACATCCTCTGGAAGGCCCACAGCCACGCCGTCCGCATGATTCAGCGCGGCACACAGAAGAGCATCATCATCCACACGTCCGAGGATGGCAAGGTACAGGTGACCCGGCCGGACCAAGCCCGCATGGACATTAGGCTGGCCAAGACCCTGGTCCTGATCCTGGTGGTGTTGATCATCTGCTGGGGCCCTCTGCTTGCCATCATGGTGTACGACGTCTTCGGGAAGATGAACAAGCTCATTAAGACGGTGTTTGCATTCTGC------------------------------------------------------
  Cynocephal    AAATTAGGGTACTTCCCACAGAAATTTCCTTTAACTTCCTTTCGGGGAAGTCCCTTCCAAGAAAAGATGACTGCAGGAGACAACCCCCAGCTGGTCCCGGCA---GACCAGGTG---AACATTACAGAATTTTACAACAAGTCTCTGTCGTCCTACAAGGAGAACGAGGAGAACATCCAGTGTGGGGAGAACTTCATGGACATGGAGTGCTTCATGATTCTGAACCCCAGCCAGCAGCTGGCCATCGCTGTGCTGTCCCTCACGCTGGGCACCTTCACGGTCCTGGAGAACCTGCTGGTGTTATGTGTCATCCTCCACTCCCGCAGCCTCCGCTGCAGGCCTTCCTACCACTTCATCGGCAGCCTGGCGGTGGCAGACCTCCTGGGGAGTGTCATTTTTGTCTACAGCTTCGTTGACTTCCATGTGTTCCACCGCAAAGACAGCCCCAACGTGTTTCTGTTCAAACTGGGCGGGGTCACGGCCTCCTTCACTGCCTCCGTGGGCAGCCTGTTCCTCACGGCCATCGACAGGTACATATCTATTCACAGGCCCCTGGCCTATAAGAGGATTGTCACCAGGCCCAAGGCTGTCGTGGCATTTTGCCTCATGTGGACCATAGCCATTGTGATCGCTGTGCTGCCCCTCTCTGGGCTGGACTGCAAGAAACTGCAATCCGTTTGCTCAGACATTTTTCCGCTCATTGACGAAACCTACCTGATGTTCTGGATCGGGGTGACCAGTGTGCTGCTGCTGTTCATCGTGTACGCATACATGTACATTCTCTGGAAGGCTCATAGCCACGCAGTGCGCATGATTCAGCGCGGCACCCAGAAGAGCATCATCATCCACACATCAGAGGACGGCAAGGTACAGGTGACTCGGCCGGACCAAGCCCGTATGGACATTAGGCTGGCCAAGACGCTGGTCCTGATTCTGGTGGTGCTGATCATCTGCTGGGGCCCTCTGCTTGCCATCATGGTGTATGATGCTTTTGGGAAG------------------------------------------------------------------------------------------
  Tupaiaxxxx    AAATTAGGGTACTTCCCACAGAAATTTCCTCTAACTTCCTTTAGGGGAAGCCCCTTCCAAGAAAAGATGACTGCTGGAGACAGCCCCCAGTTGGTCCCAGCA---GACCAGGTG---AACATTACTGAATTTTACAACAAGTCCCTCTCATCCTATAAGGAAAATGAGGAGAATATCCAGTGCGGTGAGAACTTCATGGACATGGAGTGCTTCATGATCCTGAACCCCAGCCAACAGCTGGCTATCGCTGTGCTGTCCCTCACGCTGGGCACCTTCACAGTTCTGGAGAACCTGCTGGTTCTGTGCGTCATCCTGCACTCCCGCAGCCTCCGCTGCAGGCCTTCCTACCACTTCATCGGCAGCCTGGCGGTGGCCGACCTCCTGGGGAGCGTCATTTTTGTCTACAGCTTTGTTGACTTCCATGTTGTCCACCGCAAAGATAGTCCCACCGTGTTTCTGTTCAAACTGGGCGGGGTCACGGCCTCTTTCACGGCCTCCGTGGGCAGCCTGTTCCTCACGGCCATTGATAGGTACATATCTATTCACAGGCCGCTGGCCTACAAGAGGATTGTTACCAGGCCCAAAGCTGTGGTGGCATTTTGCCTGATGTGGACCATAGCAATCGTGATTGCTGTGCTGCCTCTCCTGGGCTGGAACTGCAAGAAGCTGCAATCTGTGTGCTCAGACATTTTCCCGCTCATCGACGAGACCTACCTGATGTTCTGGATCGGGGTCACCAGCGTGCTGCTGCTGTTCATTGTCTACGCATACATGTACATTCTCTGGAAGGCGCATAGCCATGCGGTCCGCATGATCCAGCGTGGCACCCAGAAGAGCATCATCATCCACACGTCAGAGGATGGCAAGGTTCAGGTGACCCGGCCGGACCAAGCCCGCATGGACATTAGGCTGGCCAAGACCCTGGTACTGATCCTGGTGGTTTTGATCATCTGCTGGGGCCCTCTGCTTGCGATCATGGTGTACGATGTCTTTGGGAAAATGAACAAGCTCATTAAGACGGTGTTTGCGTTCTGCAGTATGCTCTGCCTGCTCAACTCCACCGTGAACCCCATCATCTATGCTCTGAGG


[GHR char:2365-3288]
  MusXXXXXXX    CATGATAACTACAAACCCGACTTCTACAATGATGATTCCTGGGTCGAGTTCATTGAGCTAGATATTGATGAAGCAGATGTGGATGAGAAGACTGAAGGGTCTGACACAGACAGACTTCTAAGCAATGATCATGAGAAATCAGCTGGTATCCTTGGAGCAAAGGATGATGATTCTGGGCGTACCAGCTGTTACGACCCTGACATTTTGGATACTGATTTCCATACCAGTGACATGTGTGATGGTACCTTGAAGTTTCGTCAGTCACAGAAGTTAAATATGGAAGCTGATCTCTTGTGCCTTGATCAGAAGAATCTGAAGAACTTGCCTTAT---GATGCTTCCCTTGGCTCTCTGCATCCCTCCATTACCCAGACAGTA---GAAGAAAACAAGCCACAGCCACTTTTGAGCAGCGAAACTGAGGCAACCCACCAACTCGCCTCTACACCGATGAGTAATCCCACATCACTGGCAAACATTGACTTTTATGCCCAAGTAAGCGACATTACACCAGCAGGTGGTGATGTCCTTTCCCCAGGCCAAAAGATTAAGGCAGGGATAGCCCAAGGCAAT---ACC---CAGCGG------GAGGTGGCCACGCCCTGCCAAGAAAATTACAGCATGAACAGTGCCTACTTTTGTGAGTCAGATGCCAAAAAATGCATCGCTGTGGCCCGTCGCATGGAAGCCACGTCTTGTATAAAACCAAGCTTTAACCAAGAGGACATTTACATCACCACAGAAAGCCTTACCACTACTGCCCAGATGTCTGAGACAGCAGATATTGCTCCAGATGCTGAGATGTCTGTCCCAGACTACACCACGGTTCACACCGTGCAGTCTCCAAGGGGCCTTATACTCAACGCAACTGCTTTG---CCTTTGCCTGACAAAAAGAATTTTCCCTCCTCGTGTGGT
  RattusXXXX    CATGATAACTACAAACCCGACTTCTACAATGATGACTCCTGGGTTGAGTTCATTGAGCTGGATATTGATGAT------GCGGATGAGAAGACTGAAGAGTCAGACACCGACAGACTTCTAAGCGATGACCAGGAGAAATCAGCTGGTATCCTTGGAGCAAAGGATGACGATTCTGGACGTACCAGCTGTTATGACCCTGACATTTTGGATACCGATTTCCACACCAGTGACATGTGCGATGGTACCTCGGAGTTTGCTCAGCCGCAGAAGTTAAAAGCAGAAGCTGATCTCTTGTGCCTTGACCAGAAGAATCTGAAGAACTCGCCTTAT---GATGCTTCCCTTGGCTCTCTGCACCCCTCCATTACCCTG---ACA---ATGGAAGACAAACCACAGCCACTTCTGGGCAGTGAAACTGAGTCAACCCACCAACTCCCCTCTACACCAATGAGCAGTCCCGTGTCACTGGCAAACATTGACTTTTATGCCCAAGTAAGCGACATTACACCAGCAGGTGGTGTAGTCCTTTCTCCAGGCCAAAAGATTAAGGCAGGGTTAGCCCAGGGCAAC---ACC---CAGCTG------GAGGTGGCCGCGCCCTGCCAAGAAAATTACAGCATGAACAGTGCCTACTTCTGTGAGTCAGATGCCAAAAAGTGCATCGCTGCGGCCCCTCACATGGAGGCCACGACATGTGTAAAACCAAGCTTTAACCAAGAGGACATTTACATCACCACAGAAAGCCTTACCACTACTGCCCGAATGTCCGAGACAGCAGATACCGCTCCAGATGCTGAG---CCTGTCCCAGACTACACCACGGTTCACACCGTGAAGTCCCCAAGGGGCCTTATACTCAACGCGACTGCTTTG---CCTTTGCCTGACAAAAAGAAGTTTCTCTCCTCATGTGGC
  Mesocricet    CATGATAACTACAAATCTGACTTCTACAATGATGACTCCTGGGTTGAGTTTATTGAGCTAGATATTGACGAT------GCAGATGAAAAGACCGAAGGGTCAGACACAGACAGACTTCTAAGCAATGCCGGTGAGAAACCCCTTAGTATCCTTGGAGTCAAGGATGATGATTCTGGACGCACCAGCTGCTATGACCCTGACATTTTGGACACCGACTTCCACACCAGTGACATGTGTGATGGTACCTCAGAGTTTGCTCAGTCACAGAAGTTAAAAGAGGAAGCCAATCTCTTGTGCCTTGACCAGAAGAATCTAAAGAGCTCGCCTTAT---GGTGCTTCCCTCGGCTCTCTGCACCCCTGCATGACCTTA---ACA---GCGGAAGACAAACCACAGCCGCTTCTGAGTAGTGAAATTGAGTCAACCCACCAACCCACCTCTACACAGAAGAGCAATCCGGTTTCACTGGCAAACATCGACTTTTATGCCCAAGTAAGCGACATTACACCAGCAGGCAGTGTAGTACTTTCCCCAGGCCAAAAGATTAAGGCAGGGATAGCCCAGTGCAAC---ACA---CAGCCACAGCCGGAGGCGGCTGCACCCTGCCAAGAAAATAACAGCATGAACAGTGCCTACTTCTGTGAGGCAGATGTCAAAAAGTGCATCGCTATGGCCCCTCACTTGGAGGCCACGTCGTGTGTAAAACCAAGCTTTAACCAGGAGGACATTTACATCACCACAGAAAGCCTTACTACTGCCCGA---ATGCCGGAAACCGCAGAGCCTGCTCCGGATGCTGAGATACCTGTCCCAGACTACACCGCGGTCCACACTGTGCAGTCTCCACGGGGCCTTATACTCAACGCAACTGCTTTG---CGTTTGCCTGACAAGAAGAAGTTCCTCTCCTCGTGTGGC
  Tachyoryct    ---------------------------------------------GAGTTTATCGAGCTAGATATTGATGAC------GCTGATGAAAAGGCTGAAGGGTCAGACACAGACAGGCTGTTAAGCAATCACCATGAGAAATCACTTAGTATCCTTGGAGCAAAGGATGATGATTCTGGACGCACTAGCTGTTATGACCCTGACATTCTGGACAGTGATTTCCATGCCAATGACATGTGTGATGGTCCCTCAGAGTTTGCTCAGCCACAAAGTTTAAAAGCAGAAGCCGATCTCTTGTGCCTTGACCAGAAGAATCAAAAGCACTCACCTTCT---GATGGTTCTCCTGCCACTCAGCATGCCAGCGTTGCCCTA---ACA---GAGGAAGACAAACCACAACCACTT---ATTGGTGAAGCTGAGTCCATCCACCAACTTGCCTCTACTCAAATAAGCAATCCTTCTTCATTATCGAACATCGACTTTTATGCCCAGGTAAGCGACATAACGCCAGCAGGAAGTGTTGTCCTTTCACCAGGCCAAAAGATAAAGGCAGGAATAGCCCAGTGCAAC---ATG---CATCCA------GAGATGGTGGCACCCTGCCAAGCAAATTACAACATGGACAGCGCCTACTTCTTCGAGGCAGACGCCAAAAAGTGCATCGCAGTGGCCCCCCACATGGAAGTCAAGTCATGCGTAGACCCTAGCTTTAACCAGGAGGACTTTTACATCACCACAGAAAGCCTTACCCCTACTGCTGGAAGGTCTGAGACAGCAGAGCTTGCTCCAAGCGCTGAGATGCCTGTCCCAGACTATACCGCGGTTCACACAGTGCAGTCTCCACGGGGCCTTGTCCTCAATGCGGCTGCTTTG---CCTTTGCCTGACAAAAAAGAGTTCCTCTCATCTTGTGGC
  Nannospala    ------AACTACAANCCTGAATTCTNCANTGATGACTCCTGGGTTGAATTTATCGAGCTAGATATTGATGAT------GCTGATGAAAAGACTGAAGGGTCAGACACAGACAGACTTCTAAGCAGTCACCATGAGAAATCACTTAATATCCTTGGAGCAAAGGACGATGATTCTGGGCGCACCAGCTGTTATGACCCTGACATTCTGGACAGTGATTTCCATGCTGGTGACATGTGTGATAGTTCCTCAGAGTTTGCTCAGCTGCAAAGTTTAAAAGCAGAAGCCGATCTCTTGTGCCTTGACCAGAAGACTCAAAAGAACTCACCTGTT---GATGCTTCCCCTGCCACTCAGCATGCCAGCATCACCCTA---ACG---GAGGAAGACAAACCACAACCACTT---ATTAGTGAAGCTGAGTCAATCCACCAACTTGCTTCTACCCAGATAAGCAATCCTTCTTCACTAGCGAACATCGACTTTTATGCCCAAGTAAGCGACATAACACCAGCAGGAAGTGTTGTCCTTTCTCCAGGCCAAAAGATTAAGGCAGGAATAGCCCAGTGCAAC---ATG---CATCCG------GAGGTGGTCACACCCTGCCAAGCAAATTACAACATGGACAGCACCTACTTNTGCGAGGCAGACGCCAAAAAGTGCATCGCAGTGGCCCCTCATATGGAAGTCAAGTCCCGCGTAGACCCAAGCTTTAACCAGGAGGACTTTTACATCACCACAGAAAGCCTTACCACTACTGCTGGAAGGTCTGAGACAGCAGAGATTGCTCCAAGCGCAGAGATGCCTGTCCCGGACTATACCTCCGTTCACACAGTGCAGTCTCCAGAGGGCCTTGTACTCAATGCGACTGCTTTG---CCTTTGCCTGACAAAAAAGGGTTCCTCTCATCGTGT---
  RhizomysXX    CATGACAACTACAAACTTGAATTCTACAATGATGACTCCTGGGTTGAGTTTATCGAGCTAGATATTGATGAC------GCTGATGAAAAGACTGAAGGATCAGACACAGACAGACTTCTAAGCAATCACCATGAGAAATCACTTAATATCCTTGGAGCAAAGGATGATGATTCTGGACGCACCAGCTGTTATGACCCTGACATTCTGGACAGTGATTTCCATGCCGGTGAAACGTGTGATGGTACCTCAGAGTTTGCTCAGCTACAAAGTTTAAAAGCAGAAGCCGATCTCTTGTGCCTTGACCAGAAGAATCAAAAGTACTCACCTTCT---GATGGTTCTCCTGACACTCAGCATGCCAGCGTTGCCCTA---ACA---GAGGAAGACAAACCACAACCACTT---ATTGGTGAAGTCGAGTCCATCCACCAACTTGCCTCTACTCAAATAAGCAATCCTTCTTCACTATCGAACATCGACTTTTATGCCCAAGTAAGCGACATAACGCCAGCAGGAAGTGTTGTCCTTTCCCCAGGCCAAAAGATAAAGGCAGGAGTAGCCCAGTGCAAC---ATG---CATCCA------GAGATGGTCACACCCTGCCAAGCAAATTATAACATGGACAGCGCCTACTTCTGTGAGGCAGACGCCAAAAAGTGCATCGCAGTGGCCCCCCACATGGAAGTCAAGTCTCGCGTAGACCCTAGCTTTAACCAGGAGGACTTTTACATCACCACAGAAAGCCTTACCCCTACTGCTGGAAGGTCGGAGACAGCAGAGCTTGCTCCAAGCGCCGAGATGCTCGTCCCAGACTATACCTCGGTTCACACAGTGCAGTCTCCACGGGGCCTTGTGCTCAATGCAACTGCTTTG---CCTTTGCCTGACAAAAAAGAGTTCCTCTCATCTTGTGGC
  Acomysxxxx    CATGATAACTACAAACCTGACTTCTACAATGATGACTCCTGGGTTGAGTTTATTGAACTAGACATTGATGAT------GCAGATGAAAAGACTGAAGGGTCAGACACAGACAGACTTCTAAGCAACAACCATGAGAAATCAATTAATATCCTCGGAGCAAAAGATGATGATTCTGGGCGTACCAGCTGTTACGATCCTGATATTTTGGACACTGATTTCCACACCAATGACATGTGTGATGGTACCTCAGAGTTTGCTCAGCCACAGAAGTTAAGAGCAGAAGCTGATCTCTTGTGCCTTGACCGGAAGAATCTGAAGAACTCGCCTTCT---GATGCTTCCCTTGGCTCTCTGCACCCCTGTACTACGCCAACAGTG---GAAGAAGACAAACCACAGGCACTTGTGAGCAGTGAAACTGAGTCAACCCACCAACTGGCCTCTACCCCGATGAGCAATCCTGCTTCACTGGCAAACACTGACTTTTACGCCCAAGTAAGTGACATCACACCAGCAGGCAGTGTAGTCCTTTCCCCAGGCCAAAAGATTAAGGCGGGGATAGCCCAGTGCGAC---AACCAACAGCCA------GAGGTGGGTGCTCTCGGCCAAGAAAATTACGGCATGAACAGTTCCTACTTCTGTGAGGCAGATGCCAAAAAGTGCATCACTGTGGCCCCTCACATGGAGGCCATGTCATGTCTAAAAACAAGCTTTAACCAAGAGGACATTTACATCACCACAGAAAGCCTTACCACTACTGCACGCATGTCCAAGACAGCGGAGCTTGCTCCAGATGCGGAGATGGCTATCCCAGATTACACCGCGGTTCACACCGTGCAGTCTCCACAGGGCCTTATACTCAACGCAGCTGCTTTG---CCTTTGCCTGATAAAAAGAAGCTCCTCTCCTCCTGTGGC
  Gerbillusx    CATGATAACTACAAACCTGACTTCTACAATGATGACTCCTGGGTTGAGTTTATAGARCTAGATATTGATGAC------CCAGATGAAAAGACTGAAGGGTCAGACACAGACAGACTTCTAAGCAAAGACCATGAGAAATCAGTTAGTATCCTTGGAGCAAAAGACGATGATTCCGGACGTACCAGCTGTTATGATCCTGAAATCTTGGACACTGATTTCCACACCAGTGACATGGGTGATGGTACCTCACAGATTACTCAGTCACAGAAGTTAAGAGCGGAAGCCGATCTCTTGTGCCTTGACCAGAAGAATCTAAAAAGCTCACCTTAT---GATGCTTCCCTTGGCTCTCTGCACCCGTGCATTACTCTAGCGGTG---CAAGAAGATAAACCACAGGCACTTGTGAGCAGTGAAACTGAGTCAACCCACCAGCTGGCCTCTCCACTGACGAGCAATCCCGCTTCACTTGCTAACATTGACTTCTATGCCCAAGTAAGCGATATCACACCAGCAGGCAGTGTAGTCCTTTCCCCAGGTCAGAAGATTAAGGCAGGAATAGCCCAGTGCAAC---ACG---CAGCCA------GAGGCGGCCGCACCCTGCCAAGAAAATTACGGCATGAATAGTGCCTACTTCTGTGAGTCAGATGCCAAAAAGTGCATCGCTGTGACCCCTCACGTGGAGGCCAGGTCATGTGCGAAACCAGACTTCAACCAGGAGGACATTTATATCACCACAGAAAGCCTTACCACTGCCGCACGGATGTCCAAGACACCAGAGCTTGCCCCAGATGCTGAGGCACCTGTTCCAGACTACACCGCGGTTCACACCGTGCAGTCTCCACGGGGCCTTATACTCAACGCGACCGCTTTG---CCTTCGCCTGACAAAAAGAAGTTCCTCTCCTCTTGTGGC
  Microtusxx    CATGACAACTACAAACCTGACCTCTACAATGATGATTCGTGGGTCGAATTCATTGAGCTAGATATCGATGAC------GCCGATGAAAAGAGTGAAGGGTCGGACACAGACAGACTTCTAAGCGATGCCCATGAGAAATCACTCAACATCCTGGGGGCAAAGGACGATGATTCTGGGCGCACCAGCTGTTATGACCCTGACATTTTGGACACTGACTTCCACACCAGTGACCTGTGTGATGGTACCTCGGAGTTTGCTCAGCCACAGCAGTTAAAAGAGGAAGCCGATCTCTTGTGCCTTGACCAGAAGAATCTGAAGAACTCGTCTTAC---GGTGCTTCCCTTGGCTCTCTGCACCCCTGCGTTACCCTA---ACG---GCGGAAGACAAACCACAGCCACATCTGAGCGGTGAAACTGAGGCAACCCACCAGCCTGCCTCTACACCGATAAGCAATCCTGCTTCACTGGCAAACATCGACTTTTATGCGCAAGTAAGCGACATTACACCAGCGGGCAGTGTAGTCCTTTCGCCAGGCCAAAAGATTAAGGCAGGGATAGCCCAGTGCAAC---TCG---CAGCCACAGCCGGAAGTGGCTGCGCCCTGCCAAGAAAATCACAGCATGAACAGTGCCTACTTCTGTGAGTCAGATGCCAAAAAGTGCATCGCTGTGGCCCCTCACTCGGAGGTCACGTCATGTGTAAAGCCAAGCTTTAATCAGGAGGACATTTACATCACCACAGAGAGCCTTACCACTACTGCC---CGGATGGAGACGGCAGAGCTTGCTCCGGATGCTGAGATGCCTGTCCCAGACTACACCACTGTCCACACCGTGCAGTCTCCACGGGGCCTTATACTCAACGCAACCGCTTTG---CGTTTGCCTGACAAAAAGAAGTTCCTCTCCTCGTGTGGC
  DipusXXXXX    CATGATAACTACAAGCCTGATTTCTACAATGATGACTCTTGGGTTGAGTTTATTGAACTAGACATTGATGAC------CCTGATGAAAAGACTGAAGGCTCAGACACGGACAGACTTCTAAACAATGATCGTCAGAGATCACTTAACATCCTTGGGGCCAAGGATGATGATTCTGGGCGTACCAGCTGTTATGACCCTGACATTCTGGAAACTGATTTCCCAGCCAGTGACATGTGTGATGGTGCCTCAGGGGTTGCTCAGCCACAGAGGTTAAAAGGGGAAGCTGATCTCTTGTGCCTTGATCAGAAAAATCAAAATAACCTACCTTAT---GATGCTTCTCCTGCCACTCAGCAGCCCAGCACTACCCTA---ACA---GAGGAAGACAAACCACAACCACTTCTTACTAGTGAAACAGAGTCAACCCACCAACTTGCCTCCATGCAGATCAGCAATCCTAGTTCCCTGGCCAACATCGACTTTTATGCCCAAGTAAGTGACATTACACCAGCAGGGAGTGTAGTCCTTTCCCCAGGCCAAAAGAACAAGGCAGGGATACCCACATGTGACCTAATG---CATCCA------GAAGTGATCTCAGTCTGCCAAGCCAATTACAACCTGGACAGTGCCTACTTCTGTGAGGCAGATGCCAAAAAGTGCATTGCTGTGTCCCCTCACATGGAAGCCAAATCACATGTAGAGCCCAGCTTTAACCAGGAGGACATTTACATCACCACAGAAAGCCTTACCGCTACTGCAGGGAGGCCTGCCACAGCAGAGCTTGCTCTCAGTGCTGAGATGCCTGTCCCAGACTACACTTCCATTCACATCGTGCAGTCTCCACAGGGCCTCATACTCAATGCAACYGCCCTG------CCCTTGCCTGACAAAGAGTTCCTCTCATCTTGTGGC
  JaculusXXX    ------------------------------------------------TTTATTGAACTAGACATTGATGAC------CCTGATGAAAAGACTGAAGGCTCTGACACGGACAGACTTCTCAACAATGACCATCAGAGATCACTTAACATCCTTGGGGCCAAGGATGATGATTCTGGGCGTACCAGCTGTTATGACCCTGACATTCTGGAAACTGATTTCCCAGCCAGTGACATGTGTGATGGTGCCTCAGGGGTTGCTCAGCCACAGAGGTTAAAAGGGGAAGTTGATCTCTTGTGCCTTGATCAGAAAAATCAAAATAACCTACCTTAT---GATGCTTCTCCTGCCACTCAGCAGCCCAGCACTACCCTA---ACA---GAGGAAGACAAACCACAACCACTTCTTACTAGTGAAACAGAGTCAACCCACCAACTTGCCTCCATGCAGATCAGCAGTCCTAGTTCCCTGGCCAACATCGACTTTTATGCCCAAGTAAGTGACATTACACCAGCAGGGAGTGTAGTCCTTTCCCCAGGCCAAAAGAACAAGGCAGGGATGCCCCCATGCGACATCATG---CATCCA------GAAGTGATCTCAGTCTGCCAAGCCAATTACAACCTGGACAGTGCCTACTTCTGTGAGGCAGATGCCAAAAAGTGCATTGCTGTGGCCCCTCACATGGAAGCCAAGTCCAATGTAGAGCCCAGCTTTAACCAGGAGGACATTTACCTCACCACAGAAAGCCTTACCACGACTGCAGGGAGGCCTGCCACAGCAGAGCTTGCTCTCAGTGCTGAGATGCCTGTCCCAGACTACACTTCCATTCACATCGTGCAGTCTCCACAGGGCCTCATACTCAATGCAACTGCACTG------CCCTTGCCTGACAAAGAGTTCCTCTCATCTTGTGGC
  Dipodomysx    CATGATCATTATAAACCTGAATTCTACAATGATGACTCATGGGTTGAATTTATTGAACTAGATATTGATGAT------CTGGATGAAAAAACGGAAGGGTCAGATACAGACAGACTTCTAAACAGTGACCGTCAGAAATCACTGAATCTCCTTGGGGCAAAGGATGATGACTCTGGGCGTACCAGCTGTTATGAGCCTGATCTTCTAGAGACTGATTTCAATGCCAGTGACATAGATGATGGTACCTCAGAGGTGGCTCAGCCACAGAGGTTAAAAGGGGAAGCTGATCTCTTGTGCCTTGACCAGAAGAATCAAAATAAACCATCTTATCCTCATGCCTCCTCTGTCACTCACCGGCCTAGTGTAATCCGA---GCA---GAGGAAGACAAACCACAACCACTTCTCACTGGGGAAACTGAGTCAGCTCCCCAAGTTGTCCCTACCCAGATAAACAATCCAAGTTCACTGGCAAACATTGACTTTTATGCCCAGGTAAGCGACATTACACCAGCAGGGAGTGTGGTCCTTTCTCCAGGCCAAAGGAATAAGGCAGGGACAGCCCAGAGCAGT---GTG---CATGCA------GAAGAAGTGTCACTCTGCCAAGCAAACTTCATCGTGGACAACGCGTACTTCTGTGAGTCAGATGCCAAGAAGTGCATCCCCTCTGCCCCTCACACGGAGGTGAAGTCACTCATAGAACCTCGCTTTAACCAGGAGGACATTTACATCACCACAGAAAGCCTTACCACTACTGCCGGGAGGTCTGGGACGGTGAAACACACCCCGAGTTCTGAGTTGCCTGTCCCAGATTATACCTCCATTCACATAGTTCAGTCTCCACAAGGCCTCCTGCTCAATGCCACTGCTTTG------CCCTTGTCTGACAAAGAGTTCCTCTCCTCGTGTGGC
  ThomomysXX    CATGATCATTATAAACCTGAATTCTACAATGATGACTCATGGGTTGAATTTATTGAGATAGATATTGATGAT------CTGGATGAAAAAACTGAAGGGTCAGATACAGACAGACTTCTACACAGTGACCACCAGAAATCACTGAATCTCCTTGGGGTGAAGGATGATGACTCTGGGCGTACTAGCTGTTATGAGCCTGACCTTTTAGAGACTGATTTCAATGCTAGTGACATAGATGATGGTACCTCAGAGGTGGCTCAACCACAGAGGTTAAAAGAGGAATCTAATCCCTTGTGCCTTGATCAGAAGAATCAAAATAACTCATCTTATCCTGATGCTTCCTCTGCCACTCACCTGCCCAGTGTCAGCCTA---GCT---GAGGAAGACAAACCACAACCACTTTTGATGGGGAAAACTGAATCAACTCCCCTAGTTGTCCCTACTCAGATAAACAATCCGAGTTCACTGGCAAACATT------------------------------------------------------------------------------------------------------------------------------------------------------------------------------------------------------------------------------------------------------------------------------------------------------------------------------------------------------------------------------------------------------------------------------------------------------------
  Geomysxxxx    CATGATCACTATAAACCTGAATTCTACAATGATGACTCATGGGTTGAATTTATTGAGCTTGATATTGATGAT------CTGGATGAAAAAACTGAAGGGTCAGATACAGACAAACTTCTACACAGTGACCACCAGAAATCACTGAATCTCCTTGGGGTGAAGGATGATGACTCTGGGCGTACTAGCTGTTATGAGCCTGACCTTTTAGAGACTGATTTCAATGCTAGTGACCTAGATGATGGTACTTCAGAGGTGGCTCAACCACAGAGGTTAAAAGAGGAAGCTAATCTCTTGTGCCTTGATCAGAAGAATCGAAATAACTCATCTTATCCTGATGCTTCCTCTGCCACTCACCTGCCCAGTGTCAGCCTA---GCT---GAGGAAGACAAACCACAACCACTTTTGATGGGGAAAACTGAATCAACTCCCCAAGTTGTCCCTACTCAGATAAACAATCAGAGTTCACTGGCAAACATTGACTTTTATGCCCAGGTAAGCGACATTACACCAGCAGGGAGTGTGGTCCTTTCTCCAGGCCAAAAGAATAAGGCAGGGACACCCCAGTGTGGC---GTG---CATGTG------GAACAAGTATCACTCTGCCAAACAGACTTCATCATGGATAATGCCTACTTCTGTGAAGCTGATGCCAAGAAGTGCATCACAGAGACCCCTCACATGGAGGTCAAACCACTCACAGAACCACACTTTAACCAGGAGGAGATTTACATCACCACAGAAAGCCTTACCACTACTGCGGGGAGATCTGGGACAGCAGAACACATCCTGAGTTCTGAGGTGCCTGTTCCAGATTATACCTCCATTCACATAGTTCAATCCCCACAGGGCCTCCTGCTCAATGCCACTGCCTTG------CCCTTGTCTGACAAAGAGTTCCTCTCATCATGTGGC
  Eliomysxxx    CATGATAGCTATAAACCTGAATTCTACAATGATGACTCTTGGGTGGAGTTTATTGAGCTAGATATTGATGAC------CCTGATGAAAAGACTGAAGGCTCAGATACAGACAGGCTTCTAGGCAATGAACACCAGAAATCCCTTCATATCCTTGGGGCAAAGGATGACGACTCTGGGCGTACCAGCTGTTGCGAACCTGACATTTTAGAGACTGATTTCAATGCCAGCGATGGGAACGACAGTACCTCAGAGGTTACCCAACCACAAAGGCTAAAAGGGGAAGCCAATCTCTTGTGCCTTGACCAGAAGAACCAAAATAACTCACCTTACCACGATGCTTCTCCTGCCACCCAGCAGCCCAGTGTTATCCTA---GCA---AAGGAAGACAAACCACAACCACTTATT---GGTGAGACTGAGTCATCTCACCAGGTCGCCCCTCCTCATACAAGCAATCCTAATTCACTGGCAAACATTGATTTTTATGCCCAGGTAAGCGACATTACGCCAGCAGGGAGTGTGGTCCTTTCCCCAGGCCAGAAGAATAAGGCAGGGATAGCCCCACGYGAC---AGA---CCTCTG------GAGGTGGCMTCACTTTGCCAGATGAACTTCATCATGGACAACACCTACTTCTGTGAGGCTGATGCCAAGAAGTGCATCGCCACGGCCCCTCACATGGAGGTCAAATCCCATGTACAGCCAAGTTTTCCCCAGGAGGACGTTTACATCACCACAGAGAGCCTTGCCACTACTGCTGGGAGGTCTGGGACAGTGGAACAGGCTCCCAGTTCCCAGACGCCAGTCCCAGACTATACYTCCATCCACATAGTACAGTCTCCGCAGGGCCTCGTGCTCAATGCGACTGCTTTG------CCTGTGCGTGACAAAGAGTTCCTCTCATCGTGTGGC
  Glisxxxxxx    CATGATAGCTATAAGCCTGAGTTCTACAACGATGACTCTTGGGTGGAATTTATTGAACTAGATATTGATGAC------CTTGGTGAAAAGACTGAAGGATCAGATACAGACAGACTTCTAAGCAATGACCACCAGAAATCACTTAATATCCTTGGGGCGAAGGACGACGACTCTGGGCGCACCAGCTGTTGCGAACCTGACATTTTAGAGACTGATTTCAATGCCAGCGACGTGAGTGACAGTACCTCAGAGGTTGCCCAGCCACAAAGGTTAAAAGGGGAAGCCGATCTCTTGTGCCTTGACCAGAAGAATCAAAATAACTCACCTTACCACGATGCTTCTCCTGCCACTCAGCAGCCCAGCGTTGTCCTA---GCA---CAAGAAGACAAACCACAACCACTTATT---GGTRAAACTGAGTCAACTCACCAGGTCGCCCCTCTTCCCCCGAGCAATCCTAATTCACTGGCAAACATTGATTTTTATGCCCAGGTAAGCGACATTACACCAGCAGGGAGCGTGGTCCTTTCCCCGGGCCAGAAGAATAAGGCAGGGATAGCCCAGTGCGAC---ACG---CATCTG------GAAGTGGCCTCACTCTGCCAAGCGAACTTCATCATGGACAATGCCTACTTCTGCGAGGCGGATGCCAAGAAGTGTATCGCCATGGCCCCTCACGTGGAGGTCGAATCACGCGTACAGCCAAGCTTTCCCCACGAGGACATTTACATCACCACAGAGAGCCTTACCACTGCTGCTGGGAGGTCTGGGACAGCGGAACCGGCTCCCAATTTGGAGATGCCGGTCCCAGACTATACCTCCATCCACATAGTACAGTCTCCACAGGGCCTCGTACTCAACGCGACTGCCTTG------CCCATGCGTGACAAAGAGTTTCTCTCATCGTGTGGC
  DryomysXXX    CATGATAGCTATAAGCCTGAATTCTACAATGATGACTCTTGGGTGGAATTTATTGAGCTAGATATTGATGAC------CCTGATGAAAAGACGGAAGGATCAGACACAGACAGACTTCTAAGCAGTGACCACCAGAAATCACTTAATATCCTTGGGGCAAAGGACGACGACTCTGGGCGCACCAGTTGTTGCGAACCTGACATTTTAGAGACTGATTTCAATGTCAGAGACGGGAACGACAGTACCTCAGAGGTTGCCCAGCCACAAAGGCTAAAAGGGGAAGCCGATCTCTTGTGCCTTGACCAGAAGAATAAAAATAACTCACCTTACCACGATGCTTCTCCTGCCACCCAGCAGCCCAGTGTTATCCTA---GCA---AAAGAAGACAAACCACAACCACTTCTT---GGTGAGACTGAGTCAACTCACCAAGTCGCCCCTCCTCACATGAGCAATCCTAATGCACTGGCAAACATTGATTTTTATGCCCAGGTAAGCGACATTACGCCAGCAGGGAGTGTGGTCCTTTCCCCGGGCCAGAAGAATAAGGCAGGGATAGCCCAGTGCGAC---AGG---CAGCTG------GAAGTGGCCTCACTCTGCCAAATGGACTTCATCATGGACAACGCCTACTTCTGCGAGGCCGATGCCAAGAAGTGCATCGCCATGGCCCCTCACGTGGAGATCGAATCCCGTGTACAGCCAAGCTTTCCCCAAGAGGACATTTACATCACCACAGAGAGCCTTACCACTACTGCTGGGAGGTCTGGGACAGTGGATCAGGCTCCAAGTTCCGAGATGCCGGTCCCAGACTATACCTCCATTCATATAGTACAGTCTCCACAGGGCCTCGTGCTCAATGCGACTGCCTTG------CCCGTGCGCGACAAAGAGTTTCTCTCATCATGTGGC
  MarmotaXXX    CATGATAATTATAAACCTGAATTCTACAATGATGACTCTTGGGTTGAATTTATTGAACTAGATATTGATGAT------CCTGATGAAAAGACTGAAGGATCAGACACAGACAGACTTCTAAGCAACGGCCATCAGAAATCACTTAATGTCCTTGGGGCCAAGGATGACGACTCCGGACGAACCAGTTGTTATGAACCTGACATTCTGGAAACTGATTTCAATGCCAATGACTTAGGTGATGGTACCTCAGAGGTGGCTCAGCCACAAAGGTTAAAAGGGGAAGCCGATCTCTTGTGCCTTGACCATAAGAATCAAAATGAGTCACCTTATCATGATGCTTCCCCTGCCATTCAACAACCCAGCATCATCCTG---GCAGAGGAAGAAGACAAACCACAACCACTTCTCATTGGTGAAACTGAGTCAACTCACCAAGTTGCCCCTACTCAGATAAGCAATCCGAATTCACTGGCAAACATGGACTTTTATGCCCAGGTGAGTGACATTACACCAGCAGGGAGTGTGGTCCTTTCCCCGGGCCAAAAGAATAAGGCTGGGATAGCCCAGGGCGAC---ACG---CATCTA------GAAATGGCCTCACTCTGCCAAGCGAACTTCATCATG------------------------------------------------------------------------------------------------------------------------------------------------------------------------------------------------------------------------------------------------------------------------------------------------------
  Sciurusxxx    CATGATAACTATAAACCTGAATTCTACAATGACGACTCTTGGGTTGAATTTATTGAGCTAGATATTGATGAT------CCTGATGAAAAGACCGAAGGATCAGACACAGACAGACTTCTAAGCAACAACCCTCAGAAGTCACTTAACATCCTTGGGGCCAAGGATGATGACTCTGGACGAACCAGCTGTTATGAACCGGACATTCTGGAGACTGATTTCAATGCCAGTGACATATGTGATGGTACCTCAGAGGTGGCTCAGCCACAAAGGTTAAAAGGGGAAGCYGATCTCTTGTGCCTTGACCATAAGAATCAAAATCACTCACCTTATCAGGATGCTTCCCCGGCCACTCAGCAGCCCAGCATCATCCTG---GCA---AAGGAAGACAAACCACAACCACTTCTCATTGGTGAAGCTGAGTCAACTCACCAAGTTGCCCCTACTCAGATTAGCAATCCAAATTCACTGGCAAACATTGACTTTTATGCCCAGGTGAGCGACATTACACCAGCAGGAAGTGTGGTCCTTTCCCCGGGCCAGAAGAATAAGGCTGGGATGGCCCAGTGTGAC---ACA---CATCCA------GAAATGGCCTCACTCTGCCAAGCGAACTTCATCATGGACAACGCCTACTTCTGCGAGGCAGATGCCAAAAAGTGCATCGCTGTGGCCCCTCACGTGGAGGTTGCGTCACATGCAGAGCCAAGCTTTAACCAGGAGGATATTTACATCACCACAGAAAGCCTTACCACTACTACTGGGAGGTCTGGGACA---GAACACGCCCCAGGTCCTGAGTTGCCTGTCCCAGACTATACCTCCATTCATATAGTACAATCTCCACAGGGCCTTGTCCTCAATGCAACTGCCTTG------CCTTTGCGGGACAAAGAGTTTCTCTCATCGTGTGGC
  Aplodontia    CACGATAGCTATAAACTCGAATTCTACAATGATGACTCTTGGGTTGAATTTATTGAGCTAGATATTGATGAC------CCTGATGAGAAAACTGAAGGATCAGACACAGACAGACTTCTAAGCAGTGACCATCAGCAATCACTTAACATCCTTGGCGCAAAGGATGACGACTCTGGACGAACCAGCTGTTGTGAACCCGACATTCTGGAGACTGATTTCAATGCCAGTGACATGTGTGATGGTACCTCAGAGGTAGCTAAGCCACATAGATTAAAAGGGGAACTCGATCTCTTGTGCCTTGACCATAAGAATCAAAATAACTCATCTTACAATGACATTTCCCCTGCCACTCAGCAGCCCAGCATCATGCTG---GCA---GAGGAAGATAAACAACCACCACTTCTCATTGGTGAAAGTGAGACAACTCACCAAGTTGCCCCTACTCAGACAAGCAATCCAAATTCACTGGCAAATATTGACTTTTATGCCCAGGTAAGCGACATTACACCTGCAGGAAGTGTAGTCCTTTCCCCAGGCCAAAAGAATAAGGCAGGGATAGGCCAGTGGACC---ACA---CATCCA------GAAATGGCCTCACTCTGTCAAGCGAACTTCATCATGGACAACGCCTACTTCTGTGAGGCAGATGCAAAAAAGTGCATCGATGTGGCCCCTCATGTGGAGGTCGAGTCACGCACAGAGCCAAGCTTTAACCAGGAGGACATTTACATCAGCACAGAAAGCCTTACCACTACTGCTGGGAGGTCCGGGACAGCAGAACACACCCCAAGTTCCGAGTTGCCTGTCCCAGACTATACCTCCATCCACATCGTGCAGTCTCCACAGGGCCTCCTCCTCAACGCGACTGCCTTG------CCCTTGCGGGACAAAGAGTTTCTCTCTTCATGCGGC
  CastorXXXX    CATGATAACTATAAATCTGAATTCTACAATGATGACTCTTGGGTGGAATTTATTGAGCTAGATATCGACGAT------CCTGATGAAAAGACTGAGGGATCAGATACAGACAGACTTCTAACCAATGACCATCAGAAATCACTTAATATCCTTGGGGCAAAGGATGATGACTCTGGACGTACCAGCTGCTATGAACCTGACATCCTGGGGACTGATTTCAATGCCAGTGACTTGTGTGATGGTATCTCAGAGGTGGCTCTGCCACAAAGATTAAAAGGTGAAGCCAATCTCTTGTGCCTTGACCAGAAGAATCAAAATAATTCACCTTATCATGATGCATCCTCTGCCACTCAGCAGTCCAGTGTTATTCTA---GCA---GAGGAAGGCAAACCACAACCACTTCTTCTTGGTGAAAATGAGTCAACTCACCACGTTACCCCTACTCAAATAAGCAATCCTAATTCACTGTCAAACATTGACTTTTATGCCCAGGTAAGCGACATTACACCAGCAGGGAGTGTGGTCCTTTCTCCAAGCCAAAAAAGCAAGGCAGGTATAGCCCAGAGCAAC---ATG---CATCCA------GAAGAAGTCACACTCTGCCAAGCAAACTTCATCATGGACAACGCCTACTTCTGCGAGGCTGATGCCAAAAAATGCATCACGTTGGCCCCTCACCTGGAGGTCAAATCACACGTAGAGCCAAGCTTTAACAAGGAGGACGTTTACATCACCACGGAAAGCCTTACTGCTACTTCTGGAAGGTCTGGACCAGAAGAACATGCTTCAAGTTCTGAGACACCGGTCCCAGACTATACCTCCATTCACATAGTGCAGTCCCCACAGGGCCTGATCCTCAACGCGACCGCCTTG------CCCTTGCCTGACAAAGAGTTCCTCTCCTCGTGTGGT
  Anomalurus    CACGATAACGGTAAACCTGAATTCTACAATGATGACTCTTGGGTTGAATTTATTGAGCTAGATATCGATGAC------CCTGATGAAAAGACTGAAGGATCAGACACAGACAGACTTCTAAGCAAAGGCCATCAGAAATCACTTAATATCCTTGGGGCAAAGGACGATGACTCTGGACGTACCAGCTGTTATGAACCTGACATTCTGGAGACTGATTGCAATGCCAGTGACACGTGTGATGGTACCTCAGAGGTTGCTCAGCCACAGACATTAAAAGAAGAGGCCGATTTCTTGTGCCTTGACCAGAAGAATCAAAATAACTCACCTTATCATGATCCTTCCCCTGCCACTCAGCAGCCCAGCATCATCCTA---GGG---GAGGAAGACAAACCACAACCACTTCTTACTGATGAAACTGGGTCAACTCATCAAGGTGCCCCTGCTCAGATAAGCAATCCTACTTCACTGGCAAACATCGACTTTTATGCCCAAGTAAGTGACATTACACCAGGAGGGAGTGTGGTCCTTTCCCCGGGCCAGAAGAATAAGGGAGGGATAGCCCAGTGCAAC---ATG---CATCCA------GAAGCGGTCTCACCCTGCCAAGCAAACTTCATCATGGACAATGCCTACTTCTGCAAGTCAGATGCCAAAAAGTGCATCGCCATGGGCCCTCACATCGAGGTCAAGTCACATGTAGAGCCAAGCTTTAACCAGGAGGACATTTACATCACCACAAAAAGCCTTACCACTACTGCCGGGAGGTCAGAGACAGCAGAACACGCTCCAGGTTTTGAGATGCCTGTCCCAGACTACACCTCCATCCATATAGTGCAGTCTCCACAGGGCCTTGTGCTCAATGCGACTGCCTTG------CCCTTGCCTGACAAAGAGTTTCTCTCATCTTGTGGC
  PedetesXXX    CATGATAACTCTAAACCTGAATTCTACAATGATGACTCTTGGGTTGAATTTATTGAACTAGATATCGATGAC------TCTGATGAAAAGACTGAAGGATCAGACACAGACAGACTTCTAAGCAAAGACCATCAGAAATCACTAAATATCCTTGGGGCAAAGGATGATGACTCTGGACGTACCAGCTGTTATGAGCCTGACATTCTGGAGATTGACTGTAATGCCAGTGACATGTGTGTTGGTACCTCAGAGGTTGCTCAGCCACAAACCTTAAAGGGGAAGGCTAATCTCTTGTGCCTTGACCAGAAGAATCAACATAACTCACCTTATCATGATGCTTCCCCTGCCACTAAGCAGCCCAGCAGTACCCTA---GCA---GAGGAAGACAAACCAAAGCCACTTCTTCTTGATGAAACTGAGGCAACTCACCAACTTGTCCCCAGTCAGATAAGTAATCCTAATTCACTGGCAAACATTGACTTTTATGCCCAGGTAAGCGACATTACTCCAGGAGGGAGTGTGGTCCTTTCACCCAGCCAAAAAAATAAGGCAGGCATGGCCCCACGTGAC---ACA---CACTCA------GAAGTGGTCTCACTCTGCCAAGCAAAATTCATCATGGACAATGCCTATTTCTGCGAGGCAGATGCCAAAAAGTGCATCACTGTGGGTCCTCCCATCAACATCAAATCACATGTAGAGCCAAGCTTTAACCAGGAGGAGATTTATATCACCACAGAAAGCCTTACCACTACTGCCGGGAGGCCTGAGACAGCAGAACAGACTCCAGGTTCTGAAATGCCTGTCCCAGATTATACCTCCATTCACATAGTGCAGTCTCCGCAGGGCCTCGTGCTCAACGCGACCGCCTTG------CCCTTGCCTGACAAAGAGTTCCTCTCACCTTGTGGT
  Massoutier    CATGATAACTATAAGCCTGAATTCTACAATGACGACTCTTGGGTTGAATTTATTGAGCTAGACATTGATGAC------ACTGATGAAAAGACCGAAGAGTCAGACACAGAGAGACTTCTCAGCCTTGACCATCAGAAATCACTTAATATCCTGGGGGCAAAGGATGATGACTCTGGACGTACCAGCTGTTATGAACCCGATATTCTGGATAGTGACTTCAATGCCAGTCACATGTGTGGTGGCACTTCCGAAGTTGCTCGGCCACAAACGATAAATGGGGAAGCTGATCTCTTGTGCCTTGACCAGAAGAGACAAAGTAATTTACCTTCT---GATGCTTTGCTTGACCCTCAACAGCCCACCTTTCTCCTA---ACA---GAGACAGACAAACCACAACCACTACTTACCGATGAAACGAAGTCAACTCAGAAAATTGCTCCCACTCAGATAAGCAATCCCAGCTCACTGGTAAATATTGACTTTTACGCCCAGGTAAGCGATATTACACCAGCAGGGAATGTGGTCCTTTCCCCCGGTCAAAAGAATAAAGCAGGAATATCCCAGTGTGAT---GTG---CATCCG------GAAGTGGCCTCACTCTGCCAAGCAAACTTCATCATGGACAATTCCTACTTCTGCGAGTCAGATGCCAAAAAGTGCATCGCCATGACCCTGCCCATGCAG---GGGTCATGTGCCGATCCGGGCTTTAAGAAGGAGAGCATGTGTGTCACCCCAGAAAGCCTTACCGCTGCTGCTGGCAAGTCTGGGCTGGCAGAACAGGCTTTGAGCTGTGAGACGTCCATCCCAGACTATACCTCCATTCACATCGTGCAGTCCCCACAGGGCCTCATACTCAATGCAGCCGCCCTGCCCTCACCCTTGCCCGACAAGGAGTTTCTCTCTTCATGTGGT
  Ctenodacty    CATGATAACTATAAGCCTGAATTCTACAATGACGACTCTTGGGTTGAATTTATTGAGCTAGACATTGATGAC------ACTGATGAAAAGACAGAAGAGTCAGACACAGAGAGACTTCTCAGCCTGGACCATCAGAAATCACTTAATATCCTTGGGGCGAAGGATGATGACTCCGGACGTACCAGCTGTTATGAACCCGATATTCTGGATAGTGACTTCAATGCCAGTCACATGTGTGGTGGCACTTCTGAAGGTGCTGGGCCACAAATGATAAATGGGGAAGCTGATCTCTTGTGCCTTGACCAGAAGAGTCAAAATAATTTACCTTCT---GATGCTTTGCTTGACCCTCAACAGCCCACCTTTCTCCTA---ACA---GAGACAGACAAACCACAACCACTACTTACCGATGAAATAAAGTCAACTCAGAAAATTGCTCCCACTCAGATAAGCAATCCCAGCTCACTGGCAAATATTGACTTTTACCGCCCAGGTAAGCGATATACGCCAGCAGGGAATGTGGTCCTTTCCCCAGGTCAAAAGAATAAAGCAGGAATATCCCAGTGTGGT---GTG---CATCCG------GAAGTGGCCTCACTCTGCCAAGCAAACTTCATCATGGACAATTCCTACTTCTGCGAGTCAGATGCCAAAAAGTGCATCGCCATGACCCTGCCCGTGCAG---GGGTCATGTGCCGATCCGGGTTTTAAGAAGGAGAACATGTGTGTCACCCCAGAAAGCCTTACCGCTGCTGCTGGCAAGTCTGGGCTGGCAGAACAGGCTTTGAGCTGTGAGACATCCATCCCAGACTATACCTCCATTCACATCGTGCAGTCCCCACAGGGCCTCATACTCAATGCAGCCGCCCTGCCCTCGCCCTTGCCCGACAAGGAGTTTCTCTCTTCGTGTGGC
  Thryonomys    CATGATAATTCTAAACCTCAGTTCTACAACGATGACTCTTGGGTTGAATTTATTGAGCTAGATATTGATGAC------CCTGATGAAAAGACTGAAGGATCAGACACAGACAGACTTCTCAGCAGTGACCATCAGAAATCACTCCATATCCTTGGGGCAAAGGATGACGACTCTGGACGCACTAGCTGTTGTGAACCTGATATTCTGGAGACTGACTTCAATGCCAGTGATGTGTGTGATGGCACCTCTGAGGTTGTTCAACCAGAGAAGTTAAAAGAGGAAGCTGATCTCTTGTGCCTTGATGAGAAGAATCAAAATAATTCACCTTAT---GATGCTTCTCCTGACCCTCAGCAGGCCAGTGTTATTCCA---ACA---GAGGAAGACAAACCACAGCTACTTCTTATTGGTAAAACTGAATCAACTAACCCAGATACCCATACTCAGATAAGTAACCCTAGTTCACTGGCAAACATGGACTTTTATGCCCAGGTAAGTGACATTACACCAGGAGGGAGTGTAGTCCTTTCCCCAGGCCAAAAGAATAAAGCAGGAATGTCTCAGTGTGAT---ATG---AATCCC------GAA------------------GCAAACTTCATCAAAGATAATGCCTACTTCTTCAAGGGAGATGCCAAAAAGTGCGCTGTCATGACCCCCCACTTGGAGGTCAAGTCACATGGAGAACCAAGCTTTAATCAGGAGGAAACGTACATCACCGCAGAGAGCCTTGCCACTGCTGCTGAGAAGCCTGGGGCTGTGGAACAGCCTCCGAGCTCTGAAATGGCTCTCCCAGATTATACCTCCATTCATATAGTGCAGTCCCCACAGGGCCTCATACTCAACGCGGCTACCTTGCCCTCACCTCGGCCTGACAAAGAATTTCTCTCATCATGTGGC
  Petromusxx    CATGATAACTCTAAACCTCAGTTCTACAACGATGACTCTTGGGTTGAATTTATTGAGCTAGATATTGATGAC------CCTGATGAAAAGACTGAAGGATCAGACACAGACAGACTTCTCAGCAGTGACCATCAGAAATCACTTAAGATCCTTGGGGCAAAGGATGACGACTCTGGACGTACTAGCTGTTGTGAACCTGATATTCTGGGGACTGATTTCAATGCCAGTGATATGTGTGACGGCACCTCTGAGTTTGTTCAGCCAAACAAGCTAAAAGGGGAAGCTAATCTCTTGTGCCTTGATGAGAAAAATCAAAATAATTCATCTTAT---GATGCTTCTCCTGACCCTCAGCAGGCCAGTGTTATTCCA---ATA---GAGGAAGACAAACCACAATTACTTCTTATTGGTAAAACTGAGTCAACTAACCAAGATACCCATACTCAGATAAGCAATCCTAGTTCACTGGCAAACATGGACTTTTATGCCCAGGTAAGCGACATTACACCAGCAGGAAGTGTAGTCCTTTCCCCAGGCCAAAAGAATAAAGCAGGAATGTCCCAGTGTGAT---ATG---CACCCT------GAA------------------GCAAACTTCATCAAAGATAATGCCTACTTCTTCAAAGGAGATGCCAAAAAGTGCGCTGTCATGACCCCTCACTTCAAGGTCAAGTCACATGTAGAACCAAGCTTTAACCAGGAGGAGATGTACATCACCACAGAGAGCCTTGCCACTGTTGCTGAGAAGTCTGGGGCTGCGGAACAGCCTCTGAGCTCTGAAATGGCGCTCCCAGATTATACCTCCATTCATATAGTGCAGTCTCCACAGGGCCTCATACTCAACGCGGCTACCTTGCCTTCACCTCGGCCTGACAAAGAATTTCTCTCATCGTGTGGC
  Bathyergus    CATGATAACTCTAAACCTCAGTTCTACAACGATGACTCTTGGGTTGAATTTATTGAGCTAGATTTTGATGAC------CCTGATGAAAAAACTGAAGGATCAGATACAGACAGACTTCTCAGCAGTGACCATCAGAAATCACTTAATATCCTTGGGGCAAAGGATGATGACTCTGGACGCACTAGCTGTTATGAACCTGATATTCTGGAGACTGACTGCAATGCCAGTGATGTGTGTGTTGGCACCTCTGAGGTTGTTCGGCCAGATGAGTTAAAAGGGGAAGCTGATCTCTTGTGCCTTGATGAGAAGAATCAAAATAATTCACCTTAT---GATGCTTCTCCTGACCATCAGGAGGCCAGTGTTATTCCA---ACA---AAGGAAGACAAACCACAGCTGCTTCTTATTGGTAAAACTGAGTCAACTAACCAAGATGCCCCTACTCAGATAAGCAATCCTAGTTCACTGGCAAACATGGACTTTTATGCCCAGGTAAGCGACATTACACCAGCAGGAAGTGTAGTCCTTTCCCCAGGCCAAAAGAATAAGACAGGAATGTCCCAGTGTGAT---ACA---CACCCT------GAG------------------ACAAACTTCATCAAAGATAATGCCTACTTCTTCAAGGGAGATGCCAAAAAGTGTGCTGTCATGACCCCTCACATCGAGGTCAAGTCACATGTAGAACCAAGCTTTAACCAGGAGGATACTTACATCACCACAGAAAGCCTTACCACTGCTGCTGAGAAGTCCGGGGCTGTGGAACAGCCTCTATGCTCTGAAATGGCTCTCCCAGATTATACCTCCATTCATATAGTGCAGTCTCCACAGGGCCTCATACTCAATGCGGCTGCCTTGCCCCTGCCTTTGCCTGACAAAGAATTTCTATCATCGTGTGGA
  Heteroceph    CATGATAACTCTAACCCTCAGTTCTACAACGATGACTCTTGGGTTGAATTTATTGAGCTAGATTTTGATGGC------CCTGATGAAAAGACTGAAGGTTCAGACACAGACAGACTTCTCAGCAGTGACCATCAAAAATCACTTAATATCCTTGGAGCAAAGGATGATGACTCTGGACGTACTAGCTGCTATGAACCTGATATTCTGGAGACTGATTTCAATGCCAGTGATGTGTGTGTTGGCACCTCTGAGGTTGTTCGGCCAGACAAGCTAAAAGGGGAAGCTGATTTCTTGTGCCTTGATGAGAAGAATCAAAATAATTCACCTTAT---GATGCTTCTCCTGACCCTCAGCAGGCCAGTGTTATTCCA---ACA---GAGGAAGACAAACCACAACTACTTCTTATTGGTAAAACTGAGTCAACTAACCAAGATGCCCCTTCTCAGATAAGCAATCCTAGTTCACTGGCAAACATGGACTTTTATGCCCAGGTAAGCGACATTACACCAGCAGGAAGTGTAGTCCTTTCCCCAGGCCAAAAGAATAAGGCAGGAATGTCCCACTGTGAT---ACA---CATCCT------GAG------------------GCAAACTTCATCAAAGATAATGCCAACTTCTTCAAGGGAGATGCCAAAAAGTGCGTTGTCATGACCCCTCACATCGAGGTCAAGTCACATGTAGAACCAAGCTTTAACCAGGAGGATACTTACATCACCACAGAAAGCCTTACCACTGCTGCTGAGAAGTCTGGGGATGCAGAACAGCCTCCAAGCTCTGAAATGGCTCTCCCAGATTATACCTCCATTCATATAGTGCAGTCTCCACAGGGCCTCATACTCAACGCGGCTGCATTGTCCTTGCCTTTGCCTGACAAAGAATTTCTCTCATCGTGTGGC
  Trichysxxx    CATGATAACTCTAAGCCTCAATTCTACAACGATGACTCTTGGGTTGAATTTATTGAGCTAGATATCGATGAC------CCTGATGAAAAGACTGAAGGATCAGACACAGATAGACTTCTCAGCAGTGACCATCAGAAATCACTTAATATCCTTGGGGCAAAGGATGACGACTCTGGACGCACTAGCTGTTATGAACCTGATATTCTAGAGACTGATTTCAATGCCAGTGACGTGTGTGATGGCCCCACTGAGGTTGCTCAGCCAGATAAGTTAAAAAGGGAAGCTGATCTCTTGTGCCTTGATGAGAAGAATCAAAATAATTCACCTTAT---GATGCTTCTCCTGACCCTCAGCAGGCCAGTATTATTCCA---GCA---GAGGAAGACAAACCACAGCCACTTCTTACTAGTAAAATTGAGTCAGCTAACCAAGATGCCCCTACTCAGATAAGTAATCCTAGTTTCCTGGCAAACATGGACTTTTATGCCCAGGTAAGCGACATTACACCAGCAGGGAGTGTGGTCCTTTCCCCAGGCCAAAAGAATAAGGCAGGAATGTCCCAGTGTGAC---ATG---CAACCT------GAA------------------GCAAACTTCATCAAAGACAATGCCTACTTCTTCAAGGAAGATGCCAAAAAATGCATTGTCCTGACCCCTCACATCGAGGTCAAGTCACACGAAGAGCCACGCTTTAACCAGGAGGATACTTACATCACCACAGAAAGCCTTACCACTGCTGCTGAGAAGTCTGGGGCTGCAGAACAGGCTCCAARCTCAGAGATGCCTCTCCCCGATTATACCTCCATTCACATAGTGCAGTCTCCACAGGGCCTCATACTCAACGCGGCTGCCTTGCCCTTGCCTTTGCCTGACAAAGAATTTCTCTCATCGTGTGGC
  HystrixXXX    CATGATAACTCTAAGCCTCAATTCTACAACGATGACTCTTGGGTTGAATTTATTGAGCTAGATATTGATGAC------CCTGATGAAAAGACTGAAGGATCAGACACAGACAGACTTCTCAGCAATGATCATCAGAAATCACTTAATATCCTTGGGGCAAAGGATGATGACTCTGGACGTACTAGCTGTTATGAACCTGATATTCTGGAGACTGATTTCAATGCCAGTGACATGTGTGATGGCCCCACCGAGGTTGCTCAGCCAGATAAGTTAAAAAGGGAAGCTGATCTCTTGTGCCTTGATGAGAAGAATCAAAATAATTCACCTTAT---GATGCTTCTCCTGACCCTCAGCAGGCCAGTGTTATTCCA---GCA---GAGGAAGACAAACCACAGCCACTTCTTATTGGTAAAATTGAGTCAGCTAACCAAGATGCCCCTACTCAGATAAGTAATCCTAGTTTCCTGGTAAACATGGACTTTTATGCCCAGGTAAGCGACATTACACCAGCAGGGAGTGTGGTCCTTTCCCCAGGCCAAAAGAATAAGGCAGGAATGTCCCAGTGTGAC---GTG---CAACCA------GAA------------------GCAAACTTCATCAAAGACAATGCCTACTTCTTCAAAGGAGATGCCAAAAAATGCATTGTCCTGACCCCTCACATCAAGGTCAAGTCACACGAAGAGCCACGCTTTAACCAAGAAGATACTTACATCACCACAGAAAGCCTTACCACTGCTGCTGAGAAGTCTGGAGCTGCAGAGCAGGCTCCAAGCTCGGAGATGCCCCTCCCAGATTATACCTCCATTCACATAGTGCAGTCTCCACAGGGCCTCATACTCAACGCGGCTGCCTTGCCCTTACCTTTGCCTGACAAAGAATTTCTCTCATCGTGTGGC
  Chinchilla    CATAATAACTCTAAGCCTCAATTCTACAACGATGACTCTTGGGTTGAATTTATTGAGCTAGATATTGATGAC------CCTGACGAAAAGATTGGAGGATCAGACACAGACAGACTTCTCAGCAGTGACCATCAGAAATCACTTAATATCCTTGGGGCAAAGGATGATGACTCTGGACGTACTAGCTGTTATGAACCTGATACTCTGGAGGCTGATTTCAATGCCAGTGATATGGGTGATGGCAGCTCTGAGGTCGTTCAGCCAGACAAGTTAAAAGGGGAAGCTGATCTCTTGTGCCTTGACAAGAAGAATCAAAATAATTCACTTTGT---GATGCTTCTCCTGATCCTCAGAAAACCAGTGTTATTCCA---GCA---AAGGAAGACAAACCACAACCACTTCTTATTGGTAAAACTGAGTCAACTAACCAAGATGCCCCTACTCAGATAAGTAATCCTAGTTCACTGGCAAACATGGACTTTTATGCCCAGGTGAGTGACATTACGCCAGCAGGGAGTGTGGTCCTCTCCCCAGGCCAAAAAAATAAGGCAGGAATGTCCCAGTGTGAA---ATG---CATCCA------GAA------------------GCAAAGTTCATCAAAGACAATGCCTACTTCTTCAAGGGAGATGCCAAAAAGTGCATTGTCATGACCCCTCACATCGAGGTCAAGTCACGTGAAGAACCAAGCTTTAAAGAGGAGGACACTTACATCACCACAGAAAGCCTTATCACTGCTGCTGAGAAGTCTGGGGCTGCAGAACAGGCTCCCAGCTCTGATACGGCTCTCCCAGATTATACCTCCGTTCATATAGTGCAGTCTCCACAGGGTCTCATACTCAATGCAGCTGCCTTGCCCTTGCCTTTGCCCGACAAAGAATTTCTCTCATCATGTGGC
  DinomysXXX    CATGATAACTCTAAGCCTCAATTCTACAACGATGACTCTTGGGTTGAATTTATTGAGCTAGATATTGATGAC------CCTGATGAAAAGATTGAAGGATCAGACACAGACAGACTTCTCAGCAGTGACCATCAGAAATCACTTAATATCCTTGGGGCAAAGGACGATGACTCTGGACGTACTAGCTGTTATGAACCTGATATTCTGGAGGCCGATTTCAATGCCAGTGATATGTGTGATGGCAGCTCTGAGGTCGTTCAGCCAGACAAGTTAAAAGGGGAAGCTGATCTCTTGTGCCTGGACGAGAAGAATCAAAAGGATTCACCTTGT---GATGCGTCTCCTGATCCTCAGCAGGCCAGTGTTATTCCA---GCA---AAGGAAGACAAACCACAACCACTTCTTATTGGTAAAACTGAGTCAACTAACCAAGATGCCCCTACCCAGATAAGTAATCCTAGTTCACTGGCAAACATGGACTTTTATGCCCAAGTGAGTGACATTACACCAGCAGGGAGCATGGTCCTCTCCCCAGGCCAAAAGAATAAGGCAGGAATATCCCCTTGTGAA---ATG---CATCCA------GAA------------------GCAAACTTCATCAAAGACAATGCCTACTTCCTCAAGGGAGATGCCAAAAAGTGCATTGTCCTGACCCCTCACATCGAGGTCACCTCACAGGAAGAACCAAGTGTTAAACAGGAGGATACTTACATCACCACAGAAAGCCTTACCACTGCTGCTGAGAAGTCTGGGGCTGCAGACCAGGCTCCTAGCCCTGAAGCGGCGCTTCCAGATTATACCTCCATCCATATAGTGCAGTCGCCACAGGGTCTCATACTCAATGCAGCTGCCTTACCCTTGCCTCTGCCTGACAAAGAATTTCTCTCATCGTGCGGA
  Echimysxxx    CATGATAACTCTAAGCCTCAATTCTACAATGATGACTCTTGGGTTGAATTTATTGAGCTAGATATTGATGAC------CCAGATGAAAAGATTGAAGGATCAGACACAGACAGACTTCTCAGCAGCGACCATCAGAAATCTCTTAACATTCTCGGGGCAAAGGATGATGACTCTGGCCGTACCAGCTGCTATGAACCTGATATTCTGGAGACTGATTTCAGTGCTGGGGATGGGTGTGATGGCCCTTCTGAGGCTGTTCAGCTGGACAAGTTAAAAGGAGAAGCAGATCTCTTGTGCCTTGATGAGAAGAACCAAACTCCCTCACCTTGC---GATGCTTCTCCTGACCCTGAGCGAGCTAGCATCATCCCA---GCA---AAGGAAGACAAACCACAACTACTTTTTATTGGTAAAACTGAGTCAGCTAACCAAGGTGCCCCTACTCAGATAAGCAATCCTAGTTCACTGGCAAACATGGACTTTTATGCTCAAGTAAGCGACATTACACCAGCAGGGAGTGTGATCCTCTCACCAGGCCAAAAGAATAAGGCAGGAACCGCCCAGTGTGAA---ATG---CATCCA------GAA------------------TCAAACTTCATCAAAGACAATACCTGCTTCTTCAAGGGAGATGCCAAACAGGGCGTTGTCATGACCACTCCCATTGAGGTCAAATCACATGAAGAGCCAAGCTTGAAGCAGGAGGATGCTTACGTCACCACAGAAAGCCTTACCACTGCTGCTGAGAAGTATGGGGCTGCGGAACAGGCTCCAAGCTCTGAAATGGCCCTCCCAGATTATACCTCTGTTCACATAGTGCAGTCTCCACAGGGCCTCATCCTCAACGCAGCTGCCTTGCCCCTGCCTTTGTCTGACAAAGAATTTCACTCATCTTGTGGC
  Abrocomaxx    ---------------------------------------------GAATTTATTGAGCTAGATATTGACGAC------CCTGATGAAAAGACTGAAGGATCAGACACAGACAGACTTCTCAGCAGTGACCATCAGAAATCTCTTAATATCCTCGGGGCAAAGGATGATGACTCTGGCCATACTAGCTGCTATGAACCTGACATTCTGGAGGCTGATTTCAATGTCAGTGATGTGTGTCATGGCACCTCTGAGGTTGTTCAGCAGGACAAGCTAAAAGGAGAACCTGATCTCTTGTGCCTTGATGAGAAGAACCAAACTAATTCACCTTGT---GATGCTTCTCCTGACCCTCAGCCAGCCAATGTCATCCCA---GCA---AAGCAAGACAAACCACAGCTACTTTTTATTGGTAAAACTGAATCAGCTAAACAAGATGCCCCTACTCAGATAAGCAACCCTAGTTCACTGGCAAACATGGACTTTTACGCCCAAGTAAGYGACATTACACCAGCAGGGAGTGTGGTCCTCTCACCAGGCCAAAAGAATAAGGCAGGAATGTCCCAGTGTGAA---ATG---CATCCA------GAA------------------GCAAACTTCATCAAAGATAGTGCCTGTTTCTTCAAGGGAGACGCCCAACAGTGCATTGCCGCAAGCCCTCACGTCAAGGTCCAGTCACACGAAGAGCCAAGCTTGAGACAGGAGGATACGTACATCACCACAGAAAGCCTTACCACTGCTGCTGAGAAGTCTGGGGCTGYGGGACAGGCTCCATGCTCTGAAATGGCCCTGCCAGATTATACCTCTGTTCACATAGTGCAGTCTCCACAGGGCCTCATCCTCAACACGGCTGCCGTGCCCCTGCCTTTGCCTAACAAGGAATTTCTCTCATCATGTGGC
  CapromysXX    ------------------------------------TCTTGGGTTGAATTCATTGAGCTAGATATTGATGAT------CCTGATGAAAAGATTGAAGGATCAGACACAGACAGACTTCTCAGCAGCGACCATCAGAAATCTCTTAACATTCTCGGGGCAAAGGATGATGATTCGGGCCGTACCAGCTGCTATGAACCTGATATTCTGGAGGCTGATTTCAGTGCTGGTGATGGGTGTGATGGCCCCTCCGAGGTTGTTCAGCTGGACAAGTTAAAAGGAGAAGCAGATCTCTTGTGCCTTGACGAGAAGAACCAAACTCCCTCACCTTGC---GATGCTTCTCTTGACCCTGAGCAAGCCAGCATCGTCCCA---GCA---AAGGAAGACAAACCACAACTACTTTTTATTGGTAAAACTGAGTCAGCCAACCAAGATGCCCCTACCCAGATAAACAATCCTAGTTCACTGGCAAACATGGACTTTTATGCTCAAGTAAGCGACATTACGCCAGCAGGGAGTGTCGTCCTCTCACCAGGCCAAAAGAATAAGGCAGGAACAGCCCAGTGTGAA---ATG---TATACA------GAA------------------GCAAACTTCATCAAAGACAATGCCTGTTTCTTCAAGGGAGATGCCAAACAGCGCCTTGTCACCACTCCTCCCATTGAGGTCAAATCACATGAAGAGCCAAGCTTGAAGCAGGAGGATGCTTACATCACCACAGAAACCCTTACCACTGCTGCTGAGAAGTATGGGGCTGCAGAACAGGCTCCACGCTCTGAAATGGCCCTCCCAGATTATACCTCTGTTCACATAGTGCAGTCTCCACAGGGCCTCATCCTCAATGCCGCTGCCTTGCCCCTGCCTTTG------------------------------
  OctodonXXX    CATGATAACTCTAAGCCTCAATTCTACAACGATGACTCTTGGGTTGAATTTATTGAGCTAGATATTGATGAC------CCGGATGAAAAGATTGAAGGATCAGACACAGACAGACTTCTCAGCAGTGACCATCAGAAATCTCTTAACATTCTCGGGGCAAAGGATGATGACTCTGGCCGTACCAGCTGCTATGAACCTGACATTTTGGAGGCTGATTTCAGCGCCAGTGATGTGTGTGATGGCACCTGTGAGACTGTTCAGTCAGACAAGTTAAAAGGAGAAGCTGATCTCTTGTGCCTTGATGAGAAGAACCAAACTAACTCGCCTCTC---GATGCGTCGCCTGACCCTCAGCAAGCCAGCGTCATCCCA---GCA---AAGGAAGACAAACCACAACTGCTCTTTATTGGTAAAACTGAGTCAGCTAACCAAGATGCCCCTACACAGATAAGCAATCCTAGTTCACTGGCAAACATGGACTTTTATGCCCAAGTAAGCGACATTACACCAACAGGGAATGTGGTCCTCTCACCAGGCCAAAGGAATAAAGCAGGACTGTCCCAGTGTGAC---ATG---CATCCA------GAA------------------GCAAACTTCATCAAAGACAATGCCTACTTCCTCAAGGGAGATGCCAAACAGCGCATCGTCACGACCTCTCCCACCGAGGTCAAGACACATGAAGGGCCAAGCTTGAAACAGGAGGATGCTTATGTCACCACAGAAAGCCTTACCACTGCTGCTGAGAAGTCCAGGGTTGTGGAACAAGCTCCAGGCTCTGAAATGGCTCTCCCAGATTATACCTCTGTTCATATAGTGCAGTCTCCACAAGGCCTCATCCTCAACACGGCTGCCTTGCCCCTGCCTTTGCCTGACAAAGAATTTCTCTCATCGTGCGGC
  CaviaXXXXX    CATGATAACTCTAAGCCTCAATTCTACAACGATGACTCTTGGGTTGAATTTATTGAGCTAGATATTGATGAC------TCTAATGAAAAGATTGAAGGATCAGACACAGACAGACTTCTCAGCAGTGACCATCAGAAATCACTTAATATCCTTGGGGCAAAGGATGGTGACTCTGGACGTACTAGCTGTTATGAACCTGATATTCTGGAAGCTGATTTCAATGCCAATGAT---------GGCACCTCTGAGGATGTTCAGCCAGACAAGTTAAAAGAGGAAGCTGATCTCTTGTGCCTTGATGAGAAGAATCAAAATAATTCACCTTGT---GATGCACCTCCTGATCCTCAGCAGGCCCTTGTAATTCCA---CCA---GAGGAGGAAAAACCACAACCACTTCTTATTGGTAAAACTGAGTCAACTAACCAAGATGCCCCTAATCAGATAAGCAATCCTATTTCACTGGCAAACATGGACTTTTATGCCCAGGTAAGCGACATTACACCAGCAGGGAGTGTGGTCCTCTCCCCAGGCCAGAAGAATAAGGCAGGACTGTCCCAGTGTGAA---GCG---CACCCA------GAA------------------GCAAACTTCGTGAAAGACAATGCTTGCTTCTTCAAGGGAGATGCCAAAAACCCCGATGTCATGACCCCTCACATCGAGGTCAAGTCACATGAAGAACCAAGCTTTAAACAGGAGGATCCTTACATCACCACAGAAAGCCTTACCACTGCTGCTGAGAAGTCTGGGCCTCCAGAACAGTCCCCAAGCTCTGAAATGGCTCTCCCAGATTATACCTCCATTCATATAGTGCAGTCTCCACAGGGTCTCATACTCAACGCGGCTGCCTTG------CCTTTGCCTGACAAAGAATTTCTCTCATCATGCGGC
  Hydrochoer    ------------------------------------TCTTGGGTTGAATTTATTGAGCTAGATATTGATGAC------TCTGATGAAAAGATTGAAGGATCAGACACAGACAGACTTCTCAGCAGTGACCACCAGAAATCCCTTAATATCCTTGGGGCAAAGGATGATGACTCTGGACGTACTAGCTGTTATGAACCTGATATTCTGGAGGCTGATCTCAATGCCAGTGAT---------GGCACCTGTGAGGTTGTTCAGCCAGACAAGTTAAAAGGGGAAGCTGATCTCTTGTGCCTTGATGAGAAGAATCAAAATAATTCACCTTGC---GATGCATCTCCTGACCCTCAGCAGGCCATTGTAATTCCA---GCA---GAGGAGGAAAAACCACAACCACTTCTTATTGGTAAAACTGAGTCAACTAACCAAGATGCCCCTACTCAGATAAGCAATCCTAGTTCACTGCCAAACATGGACATTTATGCCCAAGTAAGCGACATTACGCCAGCAGGGAGTGTGGTCCTCTCCCCAGGCCAAAAGAATAAGGCAAGAATGTCCCAGTGTGAA---ATG---CACCCA------GAA------------------GCAAACTTCATCAAAGACAATGCTTACTTCTTCAAGGGAGGTGCCAAAAAGCCCGATGTCATGATCCCTCACATCGAGGTCAAGTCACATGAAGAACCAAGCTTTAAACAGGAGGATACTTACATCACCACAGAAAGCCTTACCACTGCTGCTGAGAAGTCTGGGCCTCCAGAACAGGCTGCAAGCTCTGAAATGGCTCTCCCAGATTATACCTCCATTCATGTAGTGCAGTCTCCACAGGGTCTCATACTCAACGCAGCTGCCTTGCCCTTGCCTTTG------------------------------
  AgoutiXXXX    ------------------------------------TCTTGGGTTGAATTTATTGAGCTAGATATTGATGAC------CCTGATGAAAAGATTGAAGGATCAGACACAGACAGACTTCTCAGCAGTGACCATCAGAAATCACTTAATATCCTTGGGGCAAAGGATGATGACTCTGGACGTACTAGCTGTTATGAACCTGATATTCTGGAGGCTGATTGCAATGCCAGTGATGTGTGTGATGGCACCTCTGAGGTTGTTCAGCCAGACAAGTTAAAAGGGGAAGCTGATCTCTTGTGCCTTGATGAGAAGAATCAAAGTAATTCACCTTGC---AATGCATCTCCTGACCCTCAGCAGGCCAGTGTAATTCCA---GCA---GAGGAGGAAAAGCCACAACCACTTCTTATTGGTAAAACTGAGTCAACTAACCAAGATGCCCCTACTCAGATAAGCAATCCTAGTTCACTGGCAAACATGGACTTTTATGCCCAGGTAAGCGACATTACGCCAGCAGGGAGTGTGGTCCTCTCCCCAGGCCAAAAGAATAAGGCAGGAATGTCCCAGTGTGAA---ATG---CATCCA------GAA------------------GCAAACTTCATCAAAGACAATGCCTACTTCTTCAAGGGAGATGCCAAAAAGCACACTGTCATGACCCCTCACTTCGAGGTCAAGTCATGTGAAGAACCGAGCTTTAAACAGGAGGATACTTACATCACCACAGAAAGCCTTACCACTGCTGCTGAGAAGTCTGGGGCTGCAGAACAGGCTCCAAGCTCTGAAATGGCTCTCCCAGATTATACCTCCATTCATATAGTGCAGTCTCCACAGGGTCTCATACTCAACGCGGCTGCCTTACCGTTGCCTTGG------------------------------
  ErethizonX    CATGATAACTCTAAGCCTCCATTCTACAGCGATGACTCTTGGGTTGAATTTATTGAGCTAGATATTGATGAC------CCTGATGAAAAGATTGAAGGATCAGACACAGACAGACTTCTCAGCAGTGACCATCAGAAATCACTTAATATCCTTGGGGCAAAGGATGATGACTCTGGACGTACTAGCTGTTATGAACCTGATATTCTGGAGGCTGATTTCAATGCCAGTGATGTGTGTGATGGTACCTCTGAGGTTGTTCAGCCAGACAAGTTAAAAGGGGAAGCTGATCTCTTGAGCCTTGATGAGAAGAATCAAAGTAATTCATCTTGT---GATGCTGCTCCTGACCCTCAGCAGGCCAGTGTTATTCCA---GCA---GAGGAAGACAAACCACAACCACTTCTTATTGGTAAAACTGAGTCAACTACTCAAGATGCCCCTACTCAGATAAGTAATCCTAGTTCACTGGCAAATATGGACTTTTATGCCCAGGTAAGCGACATTACGCCAGCAGGGAGTGTGGTCCTCTCCCCAGGCCAAAAGAATAAGGGAGGAATGTCCAGGTGTGAA---ATG---CATCCA------GAA------------------GCAAACTTCATCAAAGACAATGCATACTTCTTCAAGGGAGATGCTAAAAAGTGCGCTGTCATGACCCCTCCCATTGAGGTCAAGTCACATGAAGAACCGAGTTTTAAACAGGAGGATACTTACATCACCGCAGAAAGCCTTACCACTGCTGCCGAGAAGTCTGGGGCTGCAGATCAGGCTCCAAGCTCTGAAATGGCTCTCCCAGATTATACCTCCGTTCATATAGTGCAGTCTCCACAGGGTCTCATACTCGACGCGGCTGCCTTGCCCTTGCCTTTGCCTGACAAAGAATTTCTTTCATCCTGTGGC
  Oryctolagu    CAAGATAGCTATAAGCCTGAATTCTACAATGATGACTCTTGGGTTGAATTCATCGAGCTAGACATCGATGAC------CCTGATGAAAAGACTGAGGGATCAGACACAGACCGACTTCTAAGCAACAGCCATCAGAAATCACTTAGCGTCCTTGCAGCAAAGGATGACGACTCTGGACGAACCAGCTGTTACGAACCTGACATCCTGGAGAATGATTTCAATGCCAGTGACGGGTGCGACGGGAACTCGGAGGTTGCTCAGCCTCAAAGGTTAAAAGGGGAAGCAGATCTCTTGTGCCTTGACCAGAAGAATCAAAATAACTCACCTTACCATGATGTTTCTCCTGCTGCTCAGCAGCCTGAGGTCGTCCTA---GCA---GAGGAAGACAAACCGCGACCACTTCTTACTGGTGAGATTGAATCCACTCTTCAGGCTGCACCTTCTCAGCTCAGCAATCCAAATTCACTGGCAAACATCGACTTTTACGCCCAGGTTAGTGACATTACGCCGGCAGGGAGTGTGGTCCTTTCCCCAGGCCAGAAGAACAAGGCAGGGAATTCTCAGTGTGAT---GCG---CATCCA------GAAGTCGTCTCACTCTGCCAGACAAACTTCATCATGGACAACGCCTACTTCTGTGAAGCAGATGCCAAAAAGTGTATCGCTGTGGCCCCTCATGTCGACGTCGAATCACGTGTCGAGCCAAGCTTTAACCAGGAGGACATTTACATCACCACAGAAAGCCTTACCACTACTGCCGAGAGGTCTGGGACAGCAGAAGACGCCCCAGGTTCTGAGATGCCTGTCCCAGACTATACCTCCATTCATTTAGTACAATCTCCACAAGGCCTTGTACTCAATGCAGCCACCTTG------CCCTTGCCTGACAAAGAGTTTCTCTCATCGTGTGGC
  LepusXXXXX    CATGATAGCTATAAGCCTGAATTCTACAATGATGACTCTTGGGTTGAGTTCATCGAGCTAGACATCGATGAC------CCTGATGAAAAGACTGAGGGATCAGACACAGACAGACTTCTAAGCAACTGCCATCAGAAATCACTTAGCATCCTTGGAGCAAAGGATGACGACTCTGGACGAACCAGCTGTTATGAACCTGACATTCTGGAGACTGATTTCAATGCCAGTGACGGATGCGACGGGAACTCGGAGGTCGCTCAGCCTCAAAGGTTAAAAGGGGAAGCAGATCTCTTGTGCCTTGACCAGAAGAATCAAAATAACTCACCTTACCATGATGTTTCTCCTGCTGCTCAGCAGCCTGAGGTCATCCTA---GCA---GAGGAAGACAAACCGCGACCACTTCTTACTGGTGAGATTGAATCCACTCTTCAGGCGGCACCTTCTCAGCTCAGCAATCCAAATTCACTGGCAAACATCGACTTTTACGCCCAGGTTAGTGACATTACGCCTGCAGGGAGTGTGGTCCTTTCCCCAGGCCAGAAGAACAAGGCAGGGAATTCTCAGTGTGAT---GCG---CATCCG------GAAGTCGTCTCACTCTGCCAAACAAACTTCATCATGGACAACGCCTACTTCTGTGAAGCAGATGCCAAAAAGTGTATCGCTGTGGCCCCTCACGTCGAGGTCGAATCACGTGTAGAGCCAAGCTTTAACCAGGAAGATATTTACATCACCACAGAAAGCCTTACCACTACTGCCGGGAGGTCTGGGACAGCAGAAGACGCTCCAGGTTCTGAGATGCCTGTCCCAGACTATACCTCCATTCATTTAGTACAATCTCCACAGGGCCTTGTACTCAATGCAGCCACCTTG------CCCTTGCCTGACAAAGAGTTTCTCTCATCGTGTGGC
  OchotonaXX    CATGATGGCTATAAGCCTGAGTTCTTCAATGATGACTCGTGGGTTGAATTTATCGAGCTAGACATAGATGAC------CCTGATGAAAAGACCGAGGGGTCGGACACAGACAGACTCCTAAGCAACAACCATGAGAAGTCATTGACCATCCTTGGGGCGAAAGATGACGACTCTGGACGTACCAGCTGTTATGAACCTGACCTCCTGGAAACTGACTTCAAGGGTGAC------------GAGATCTCAGAGGCTGCTCAACCGCAGAGGTCAGAAGGGGAAGCAGATCTCTTGTGCCTTGACCAGAAGAATCAAAGGGACTTACCTTACCAAGATATTTCCCCTGCCGCGCAGCAGCCCCACATCGTCCCC---GCA------GAAGACAAACCGCGACCGCTTCTTGCTGGTGAAATCGAGTCAACTCTTCAAGCTGCACCTTCTCAGCTCAGCAATCCAAATTCACTGGCAAACATCGACTTCTACGCCCAGGTTAGTGACATCACGCCAGCAGGGAGTGTGGTCCTTTCCCCGGGCCAGAAGAATAAGGCAGGGAATTCTCAGTGCGAT---GCT---CATCCA------GAGGTGAGCCCATTGTGCCAAGCCAACTTCCTCATGGACAACGCCTACTTCTGCGAAGCAGACGCCAAGAAGTGCATCACCACGGCCCCTCAGGTTGAGCGGGAATCACGTGCCGTGCCCAGCTTTAACCAGGAGGAC------------------------------------------------------------------------------------------------------------------------------------------------------------------------------------------------
  HomoXXXXXX    CATGATAGCTATAAACCCGAATTCCACAGTGATGACTCTTGGGTTGAATTTATTGAGCTAGATATTGATGAG------CCAGATGAAAAGACTGAGGAATCAGACACAGACAGACTTCTAAGCAGTGACCATGAGAAATCACATAGTAACCTAGGGGTGAAGGATGGCGACTCTGGACGTACCAGCTGTTGTGAACCTGACATTCTGGAGACTGATTTCAATGCCAATGACATACATGAGGGTACCTCAGAGGTTGCTCAGCCACAGAGGTTAAAAGGGGAAGCAGATCTCTTATGCCTTGACCAGAAGAATCAAAATAACTCACCTTATCATGATGCTTGCCCTGCTACTCAGCAGCCCAGTGTTATCCAA---GCA---GAGAAAAACAAACCACAACCACTTCCTACTGAAGGAGCTGAGTCAACTCACCAAGCTGCCCATATTCAGCTAAGCAATCCAAGTTCACTGTCAAACATCGACTTTTATGCCCAGGTGAGCGACATTACACCAGCAGGTAGTGTGGTCCTTTCCCCGGGCCAAAAGAATAAGGCAGGGATGTCCCAATGTGAC---ATG---CACCCG------GAAATGGTCTCACTCTGCCAAGAAAACTTCCTTATGGACAATGCCTACTTCTGTGAGGCAGATGCCAAAAAGTGCATCCCTGTGGCTCCTCACATCAAGGTTGAATCACACATACAGCCAAGCTTAAACCAAGAGGACATTTACATCACCACAGAAAGCCTTACCACTGCTGCTGGGAGGCCTGGGACAGGAGAACATGTTCCAGGTTCTGAGATGCCTGTCCCAGACTATACCTCCATTCATATAGTACAGTCCCCACAGGGCCTCATACTCAATGCGACTGCCTTG------CCCTTGCCTGACAAAGAGTTTCTCTCATCATGTGGC
  MacacaXXXX    CATGATAGCTATAAACCCGAATTCCACAGTGATGACTCTTGGGTTGAATTTATTGAGCTAGATATTGATGAG------CCAGATGAAAAGAATGAGGGATCAGACACAGACAGACTTCTAAGCAGTGACCATCAGAAATCACATAGTAACCTAGGGGTGAAGGATGGCGACTCTGGACGTACCAGCTGTTATGAACCTGACATTCTGGAGACTGATTTCAATGCCAATAACATACATGAGGGCACCTCAGAGGTTGCTCAGCCACAGAGGTTAAAAGGGGAAGCAGATCTCTTATGCCTTGACCAGAAGAATCAAAATAAGTCACCTTATCATGATGCTTGCCCTGCTACTCAGCAGCCCAGTGTTATCCAA---GCA---GAGAAAAACAAACCACAACCACTTCCTACTGATGGAGCTGAGTCAACTCATCAAGCTGCCCATATTCAGCTAAGTAATCCAAGTTCACTGGCAAACATCGACTTTTATGCCCAGGTGAGCGACATTACACCAGCAGGTAGTGTGGTCCTTTCCCCAGGCCAAAAGAATAAGGCAGGGATGTCCCAGTGTGAC---ATG---CACCTG------GAAATGGTCTCACTCTGCCAAGAAGACTTCATTATGGACAATGCCTACTTCTGTGAGGCAGATGCCAAAAAGTGCATCCCTGTGGCTCCTCACATCAAGGTTGAATCACACATAGAGCCAAGCTTTAACCAAGAGGACATTTACATCACCACCGAAAGCCTTACCACTACTGCTGGGAGGCCTGGGACAACAGAACATATTCCAGGTTCTGAGATGCCTGTCCCAGACTATACCTCCATTCATATAGTACAGTCCCCACAGGGCCTCATACTCAATGCAACTGCCTTG------CCCTTGCCTGGCAAAGAGTTTCTCTCGTCGTGTGGC
  LemurXXXXX    CATGATTACTATAAACCCGAATTCTACAATGATGACTCTTGGGTTGAATTTATCGAGCTAGACATTGATGAC------CCCGATGAAAAGGCTGAAGGATCAGACACAGACAGACTTCTAAGCAATGACCATCAGAAATCACTTAATATCCTAGGGGCGAAGGATGATGACTCTGGACGTACCAGCTGTTATGAACCTGACATTCTAGAGACTGATTTCAATGCCAGTGATGTGTGTGACGGCACCTCAGAGGTTGCTCAGCCACAGAGATTAAAAGGGGAAGCAGATCTTGTGTGCCTTGACCAGAAGAATCAAAATAATTCACCTTACCCTGACTCTTCCCCTGCTACTCAGCAGCCTAGTGTTGTCCTA---GCA---GAGGAAAGCAAACCACGACCGTGTCTTGTGGTTGGAACTGAGTCAACTCATCAAGCTGCCCATACTCAGCTAAGCAATCCGAGTTCACTGGCAAACATTGACTTTTATGCCCAGGTGAGCGACATTACACCAGCAGGGAGTGTGGTCCTTTCTCCGGGCCAAAAGAATAAGGCAGGGATATCCCAGTGCGAC---GTG---CATCCA------GAATTGGCCTCACTCTGCCAAGCAAACTTCATCATGGACAACGCCTACTTCTGTGAGGCAGATGCCAAAAAGTGCATCGCAGTGGCCCCTCACGTTGAGATCGAATCACACGTAGAGCCAAGCTTTAACCAGGAGGACATTTACATCACCACAGAAAGCCTTACCACTACTGCTGGGAGGTCTGGGACAGCAGAACGCGCTCCAGATGCTGAGATGCCTGTCCCAGACTATACCTCCATTCATATAGTACAGTGTCCACAGGGCCTCATACTCAATGCGACTGCCTTG------CCCTTGCCTGACAAAGAGTTTCTCTCATCGTGTGGC
  Cynocephal    ---------------------------------------------GAATTTATTGAGCTAGATATTGATGAC------CCTGATGAAAAGCCTGAAGGATCAGATACAGACAGACTTCTAAGCAATGACCATCAGAAATCACTTAATATCCTTGGGGCAAAGGACGATGACTCTGGTCGTACCAGCTGTTATGAACCTGACATTCTGGAGACTGATTTCAATGTCAGTGACATATGTGACGGTACCGCAGAGGTTGCTCGGCCACAGAGGTTAAAAGGGGAAGCAGATCTCTTGTGCCTTGACCAGAAGAATAAAAATAACTCACGTTCTCATGATGCTTCCCCTGCTACTCATCAACCTAGTGTTATCCTA---CCA---ATGGAAAGCAAACCACAACCATTTCTCACTGATGGAACTGAGTCAACTCATCACGCTGCCCATGCCCAGCCAAGCAATCCAAGTTCACTGGCAAACATGGACTTTTATGCCCAAGTAAGTGACATTACACCAGCAGGGAGTGTGGTCCTTTCCCCGGGCCAAAAGAATAAGGCAGGGATATCCCAGTGCAAC---ATG---CATCCA------GAAGTGGTCTCACTCTGCCAAACAAAATTCATCATGGACAACGCCTACTTCTGCGAGGCAGATGCCAAAAAGTGCATCACTGTGGCCCCTCACATGGAAGTTGAATCACATGTAGAGCCAAGCTTTAAGCAGGAGGACATTTACATCACCACGGAAAGCCTTACCACTACTGCTGGGAGGGCTGGGACAGCAGAGCACGTTCTGAGTTCTGAGATGCCTGTCCCAGACTACACCTCTATTCATATAGTACAATCTCCACAGGGCCTGGTACTCAACGCAACTGCCTTACCCTTGCCTTTGCCTGACAAAGAGTTTCTGTCATCATGTGGC
  TupaiaXXXX    CATGATACCTATAAACCTGAATTCTACAATGATGACTCTTGGGTTGAATTTATTGAGCTCGACATTGATGAC------CCTGATGAAAAGACTGAAGGATCAGACACAGACAGACTTCTAAGCAATGACCATCAGAAGTCACTTAGTAACCTCGAGGCAAAGGATGACGACTCTGGACGTACCAGCTGTTATGAACCCGACATTCTGGAGACTGATTTCGATGCCAGTGACATGTGTGATGGTACTTCAGAGGTTACTCAGCCACAGAGGTTAAAAGGGGAAGCAGATCTCTTGTGCCTTGACCAGAAGAATCAAAATAACTCATCTTACCATGAAGCTTCCCCTGCTACTAAGCAGCCCAGTGTTATTCTA---GCA---GAGGAAAGCAAACCACAACCACTTCTTATTGGTGGAACTGAATCAACCCATCAAGCAGCCCATACTCAGCTAAGTAATCCGAGTTCACTAGCAAACATTGACTTTTATGCCCAGGTAAGCGACATTACACCAGCGGGGAGTGTGGTCCTTTCCCCGGGCCAAAAGAACAAGGCAGGGATATCCCAGTGCGAC---ATG---CATCCA------GAA---------------GTGGTCTCGCTGTGCCCAGACAACACCTACTTCTGTGAGGCAGATGCCAAAAAGTGCATCACTGTAGCGCCTCACATGGAGATTGAGTCACATGCACAGCCAAGCTTTAACCAAGAAGACACTTACATCACCACAGAAAGCCTTACCTCTTCTGCTGGGAGGTCTGGGACAGCAGAATGTGCTCCAGGTTCTGAGATGCCTGTCCCAGACTATACCTCCATACATATAGTACAATCTCCACAGGGCCTCGTCCTCAACGCAACTGCCTTG------CCCTTTCCTGAGAAAGAGTTTCTCTCA---TGTGGC


[IRBP char:3289-4587]
  MusXXXXXXX    CCTGAGAACCTGATGGGAATGCAAGCAGCCATTGAGCAGGCGATGAAGAGTCACGAGATTCTGGGCATCTCAGACCCTCAGACGCTGGCCCAAGTGCTGACAGCTGGAGTCCAGAGTTCCTTGAGTGACCCACGACTCTTCATCTCTTACGAGCCCAGTACCCTCGAG---GCTCCCCAGCAA---GCACCAGTGCTCACCAACCTCACCCGAGAAGAACTGCTGGCCCAGATACAGAGGAACATCCGCCATGAGGTTCTTGAGGGCAACGTGGGCTACCTACGAGTGGACGACCTCCCTGGCCAAGAGGTACTGAGCGAGCTGGGGGAGTTCTTAGTGAGCCATGTGTGGAGGCAGCTCATGAGCACCTCCTCCTTGGTGCTAGATCTCCGGCACTGCTCTGGCGGCCACTTCTCTGGGATCCCTTATGTCATCTCTTACTTGCACCCTGGGAACACGGTCATGCACGTGGACACCGTCTACGATCGGCCCTCCAACACCACCACAGAGATCTGGACCTTGCCCGAGGTCCTCGGGGAGAGATACAGTGCTGACAAGGATGTGGTGGTCCTCACCAGCGGACACACTGGGGGAGTCGCAGAGGACATTGCCTACATCCTGAAGCAGATGCGGCGCGCCATCGTGGTGGGCGAGCGGACGGAGGGTGGGGCCCTGGACCTCCAGAAGCTGAGAATAGGCCAGTCCAACTTCTTCCTCACAGTGCCTGTGTCCAGGTCCCTGGGACCTCTAGGTGGAGGTGGCCAGACATGGGAAGGCAGTGGCGTGCTGCCTTGTGTGGGGACCCCTGCAGAGCAAGCCCTAGAAAAGGCCCTGGCCATCCTCACCCTGCGTCGTGCCCTGCCAGGGGTTGTCCTCCGACTTCAGGAAGCCCTCCAGGACTATTACACATTAGTGGACCGAGTGCCGGGCCTGCTGCACCACCTGGCCAGCATGGACTACTCAGCTGTGGTCTCTGAAGAGGACCTGGTGACAAAGCTCAATGCTGGCTTGCAGGCTGTGTCGGAGGATCCCAGGCTCCTGGTGAGGGCCACCGGACCCAGAGACTCCTCCTCA---AGACCT------GAGACTGGGCCTAATGAG---TCCCCAGCAGCCACCCCC---------GAGGTGCCCACGGAAGAAGATGCCCGGAGGGCCCTGGTGGACTCTGTGTTTCAGGTGTCCGTGCTGCCGGGCAATGTGGGCTACCTGCGCTTTGATAGATTTGCAGACGCCGCTGTGCTGGAGACGCTGGGCCCTTACGTGCTGAAGCAGGTATGGGAGCCT
  RattusXXXX    ---GAGAACCTGATGGGAATGCAAGCGGCGATTGAGCAGGCTATGAAGAGTCATGAGATTCTGGGCATCTCGGACCCTCAGACGCTGGCCCATGTGCTGACAGTTGGAGTCCAGAGCTCTTTGAATGACCCACGTCTCTTCATCTCCTATGAGCCCAGTACCCTCGAG---GCCCCCCAGCAA---GCACCAGCACTCACCGACCTCACCCGAGAAGAGCTGCTGGCCCAGATACAGAGGAACATCCGCCATGAGGTTCTTGAGGATAACGTGGGCTACCTACGAGTGGATGATCTCCCTGGACAGGAGGTACTGAGTGAGCTGGGGGAGTTCCTAGTGAGCCATGTGTGGAAGCAGCTCACGGGCACCTCCTCCTTGGTGCTAGATCTCCGTCACTGTGCTGGTGGTCATGTCTCTGGGATCCCTTATGTCATCTCCTACTTGCACCCTGGGAACACAGTCTTGCACGTGGATACCATCTACGATCGGCCCTCCAACACCACCACAGAGATCTGGACCTTGCCTAAGGTCCTGGGGGAGAGATACAGTGCAGACAAGGATGTGGTGGTCCTCACCAGTGGACACACTGGGGGAGTAGCCGAGGACATCGCTTACATCCTCAAGCAGATGCGCAGGGCCATCGTGGTGGGTGAGCGGACGGAGGGTGGCGCCCTGGACCTCCAGAAGCTGAGAATAGGTCAGTCTGACTTCTTCCTTACAGTGCCTGTGTCCAGGTCCCTGGGGCCCCTAGGTGGAGGCGGCCAAACATGGGAAGGCAGCGGGGTGCTGCCCTGTGTGGGGATACCTGCAGAGCAAGCCCTAGAAAAGGCCCTGGCCATCCTCACCCTGCGACGTGCCCTGCCAGGCGTTGTCCTCCGACTCCAGGAAGCCCTACAGGACTATTACACATTAGTGGACCGAGTGCCGGGCCTGCTGCACCACCTGGCCAGCATGGACTACTCGGCCGTGGTCTCCGAAGAGGACCTGGTGACAAAGCTCAATGCTGGTTTGCAGGCTGTGTCGGAGGATCCCAGGCTCCTGGTGAGAGCCACCGGACCCAGAGAAACCCCCTCA---AGACCT------GAGACTGGCCCTAACGAG---CCACCAGCAGTCACCCCT---------GAGGTGCCTAAGGAAGAAGATGCCCGGAGGGCCCTAGTGGATTCCGTGTTTCAGGTGTCCGTGCTGCCGGGCAATGTGGGCTACCTGCGCTTTGACAGATTTGCAGATGCCTCTGTGCTGAAGACACTGGGCCCTTATGTGCTGCGGCAGGTGTGGGAGCCC
  Mesocricet    ---------------------------GCCATTGAGCAGGCTATGAAGAGTCGTGAGATTCTGGGCATCACAGACCCTCAGACGCTGGCCCAGGTGCTGACAGCCGGAGTGCAGAGCTCCTTGAATGACCCACGCCTCTTCATCTCCTATGAGCCCAGTTCCCTTGAA---GGTCCCCAGCAGCAAGCACCGGCACTCACCAACCTCACCCGAGAAGAGCTACTGGCCCAGCTGCAGAGGAACATCCACCATGAGGTTCTCGAGGGCAATGTGGGTTACCTACGAGTGGATGACCTCCCGGGCCAGGAGGTGCTGAGTGAACTGGGGGAGTTCTTGGTGGCCCACGTGTGGAGGCGGCTCATGGGCACCTCCTCCTTGGTGCTAGATCTCCGGCACTGCACTGGTGGTCACATCTCCGGGATCCCGTATGTCATCTCCTACTTGCACCCAGGGAACACTGTCACGCACGTGGATACCATCTATGATCGCCCCTCCAATACCACCACTGAGATCTGGACCTTGCCAAAGATCCTGGGGGAGAGATACAGTGCCGACAAGGATGTGGTAGTCCTCACCAGTGGACGTACCGGGGGCGTGGCTGAGGACATCGCCTACATCCTCAAGCAGATGCGCAGGGCCATCGTGGTGGGTGAGCGGACCGAGGGTGGAGCCCTGGACCTCCAGAAGCTGAGAATAGGCCAGTCCAACTTCTTCCTCACAGTGCCCGTGTCCAGGTCCCTGGGGCCCCTGGGCGGAGGTGGCCAGACATGGGAAGGCAGTGGAGTGCTGCCCTGCGTGGGGACACCTGCAGAGCAGGCCCTCGAAAAGGCCCTGGCCATCCTCACCCTGCGCCGTGCCCTGCCAGGGCTTGTCCTCCAACTGCAGGAAGCCCTGCAGGACTATTACACACTGGTGGACCGGGTGCCGGGCCTGCTGCATCACCTGGCTAGCATGGACTACTCAGCCGTGGTCTCTGAGGAGGACCTCGTGGCAAAGCTCAATGCTGGCTTGCAGGCTGTCTCGGAGGATCCCAGGCTCCTGGTGAGAGCCACCGGACCCAGAGAGAGCTCCCCT---AGGCCT------GACACTGGGCTTAACGAG---CCCCCAGAAGCCGCTCCC---------GAGGTACCCACGGAAGAAGCTGCCCGGAGGGCCCTAGTGGACTCTGTGTTTCAGGTATCCGTGCTGCCAGGAAATGTGGGCTACCTGCGCTTTGACAGATTTGCAGACGCCTGTGTGCTGAGGGCACTG---------------------------------
  Tachyoryct    CCTGAGAACCTGATGGGGATGCAGGCAGCCATCGAGCAGGCCATGAAGAGTCGTGAGATTCTGGGTATCTCAGACCCTCAGACACTGGCCCGTGTGCTGACGGCCGGGATGCAGAGTTCCCTCAATGATCCACGCCTGTTCATCTCCTACGAGCCCAGTACCCTTGAG---GCTCCTCAGCAA---GCCCCAACGCTCACCAACCTCACTCAAGAAGAACTACTGGCCCAGCTACAGAGGAATATCCATCATGAGGTTCTGGAGGGCAATGTGGGTTACCTACGGGTGGACGACCTCCCGGGCCAGGAGGTGCTGAGTAAGCTGGGGGGGTTCCTGGTGGCCCACGTGTGGACCCAGCTCATGGGAACCTCTGCCTTGGTGCTAGATCTCCGGCACTGTATGGGGGGCCACGTCTCTGGCATCCCCTACGTCATCTCCTACTTGCACCCTGGGAACACCGTCATGCATGTGGATACCATCTACGACCGACCCTCCAATACCACCACGGAGATCTGGACTTTGCCCAAGGTCCTGGGGGAGAGGTACAGTGCTGACAAGGATGTGGTGGTCCTCACCAGTGGCCGCACTGGAGGCGTGGCCGAGGACATCGCCTATATCCTCAAGCAGATGCGCAGGGCCATCGTGGTGGGCGAGCGGACTGAGGGGGGTGCCCTGGATCTCCAGAAGCTGAGGATAGGCCAGTCCAACTTCTTCCTCACAGTGCCAGTCTCCAGGTCCCTGGGACCCCTGGGTGGAGGTGGCCAGACGTGGGAGGGCAGCGGAGTGCTGCCCTGTGTGGGGACACCGTCAGAACAGGCCCTGGAGAAGGCCTTGGCCATTCTCACCCTGCGTCGTGCCCTGCCGGGAGTTGTCCTCCGCCTTCGGGAAGCCCTGCAGGACCACTACACTCTCGTGGACCGTGTCCCCGGCCTTCTCCATCGCCTGGCTAGCATGGACTACTCAGCTGTCGTCTCTGAGGAGGACCTGGTGACAAAGCTCAATGCTGCCTTGCAGGCCGTGTCAGAGGATCCCAGGCTCCTGGTGCGTGCTGTTGAGCCCAGAGAAACCTCCTCT---GGGCCT------GAGACGGCACCTGATGAC---CCCCCAGAAGCAGCCCCT---------GAGGTGCCCAAAGATGAAGGTGCGGGAAGAGCCCTTGTGGACTCTGTATTCCAGGTATCGGTGCTGCCAGGCAATGTGGGCTACCTGCGCTTTGACAGGTTTGCTGATGCCTCCGTACTGAAGGCACTGGGCCCTTATGTGCTGCACCAAGTGTGGGACCCC
  Nannospala    ------GACCTGATGGGGATGCAGGCAGCCATCGAGCAGGCCATGAAGAGTCGCCAGATACTGGGTATCTCAGCCCCACAGACATTGGCCCACGTGCTGACAGCTGGGGTACAGAGTTCCTTGAATGACCCACGACTCTTCATCTCCTATGAGCCCAGCACCCTTGAG---GCTCCTCAGCAA---GCCCCAACACTCACCAACTTCACTCAAGAAGAATTACTGGCCCAGCTACAGAGGAATATTCACCATGAGGTTCTGGAGGGCAACTTGGGTTACCTATGGGTGGACGATCTCTTGGGCCAGGAGGTACTGAGTAAGCTCGGGGGATTCCTGGTGGCCCACATGTGGGGGCAGCTCATGAATACCTCTGGCTTGGTGCTAGATCTCCGGCACTGTACTGGGGGGCATGTTTCTGGTATTCCCTATGTCATCTCCTACTTGCACCCCGGGAACACAATCATGCATGTGAACACCATCTATGATCGGCCCTCTAATACCACCACAGAGATCTGGACCTTGGCCAAGGTCCTGGGGGAGAGGTACAGTGCTGACAAGGATGTGGTGGTCCTCACCAGTGGCCACACTGGAGGAGTGGGTGAGGACATTGCCTATATCCTCAAACAGATGCGCAGGGCCATCATGGTGGGTGAGCAGACTGAAGGTGGTGCCCTGGACCTCCAGAAACTGAGGATAGGCCAGTCCAACTTCTTCCTCACAGTGCCTCTGGCGATGTCTCTGGGGCCGATGGGTGGAGGTGGCCAGACATGGGAGGGCAGTGGAGTGTTTCCCTGTGTAGGGACACCGGCAGAACAGGCCCTGGAGAAGGCCTTGGCCATCCTCACCCTGCGTCGTGCCCTTCTGGGAGTTGTCTTTCGTCTTCAGGAAGCTCTGCAGGACTATTACACGCTTGTGGACCACGTGCCAGGCCTTTTGGAGCACCTGGCTAGTATGGACTACTCAGCTGTAGTCTCTGAGGAGGACCTGGTGACAAAGCTCAATGCTGGCTTGCAGGCTGTGTCAGAGGATCCCAGGCTCCTAGTGCGTGCCGTTGGGCTTAAAGAAACTTCCTCT---AGGCCT------GAGACTGGAGCTGATGAT---CCCCCAGCAGCAGCTCCT---------GAGGTGCCAAAGGAAGAAGGTTCCGGAAGAGCCTTGGGGGCCTCTGCTCTTCAGGTTTCAGCGCTGCCAGGA---ATTGGGTTA------------------------------------------------------------------------------
  RhizomysXX    ------------------------------------------------------GAGATTCTGGGTATCTCAGACCCTCAGACACTGGCCCGTGTTCTGACAGCCAGGGTGCANAGTTCCCTCAGTGATCCACGCCTGTTCATCTCCTATGAGCCCAGTACTCGTGAG---GCTCCTCAGCAA---GCCTCGACACTCACCAACCTCACTCGAGAAGAACTACTGGCCCAGCTACAGAGGAATATCCATCATGAGGTTCTGGAGGGCAATGTGGGTTACCTACGGGTGGACGATCTCCCAGGCCAGGAGGTGCTGAGTAAGCTGGGAGGGTTCCTGGTGGCCCACATGTGGACCCAGCTCATGAGCACCTCTGCCTTGGTGCTAGATCTCCGGAACTGTACGGGGGGCCATGTCTCTGGCATCCCCTACGTGATCNNNTACTTGAACCCCAGGAATACCGTGATGCATGTGGACACCATCTACGACCGACCCTCCAATACTACCACGGAGATCTGGACTTTGCCCAAGGTACTGGGGGAGAGGTACGGTGCTGACAAGGATGTGGTGGTCCTCACCAGTGGCCGCACTGGAGGGGTGGCCGAGGACATCGCCTATATCCTCAAGCAGATGCGCAGGGCCATCGTGGTGGGCGAGCGGACTGAAGGTGGTGCCCTGGACCTCCAGAAGCTGAGGATAGGCCAGTCCAACTTCTTCCTCACAGTGCCAGTCTCCAGGTCCTTGGGGCCCCTGGGTGGAGGTGGCCAGACGTGGGAGGGCAGCGGAGTGCTGCCCTGTGTGGGGACACCGGCAGAGCAGGCCCTGGGGAAGGCCTTGGCCCTCCTCGCTCTGCGTCGCACCCTGCCCGGAGTTGTCCTCTGCCTTCAGGAAGCCCTGCGGGACTACTACGCTCTTGTGGACCGTGTGCCGGGCCTTCTGCACCGCCTGGCTAGCATGGACTACTCAGCTGTCGTCTCTGAGGAGGACCTGGTGACAAAGCTCAATGCCGCCTTGCAGGCTGTGTCAAAGGATCCCAGGCTCCTGGTGCGTGCTGTTGAGCCCAGAGAAACCTCTCCT---GGGCCT------GAGACCGCACCTGATGAC---CCCCCAGAAGCAGCCCCT---------GAGGTGCCCACAGATGAAGCTGCCCGAAGAGCCCTCGTGGACTCTGTATTCCAGGTATCGGTGCTGCCAGGCAATGTGGGCTACCTGCGCTTTGACAGGTTTGCCGATGCCTCCGTACTGAAGGCACTG---------------------------------
  Acomysxxxx    CCTGAGAATCTGATGGGAATGCAAGCAACCATTGAGCAGGCTATGAAGAGTCGTGAGATTCTGGGCATCTCAGACCCTCAGACACTGGCCCAGGTGCTGACAGCTGGAGTGCAGAGTTCCTTGAACGACCCACGGCTCCTCATCTCCTATGAGCCCAGTACCCTGGAG---GCTCCCCAGCAA---GTACCAGAGCTCACCAACCTCACCCGAGAAGACCTGCTGGCCCAGATACAGAGAAATATCCACCACGAGGTTCTGGAGGGCAACGTGGGTTACCTACGAGTGGATGACCTCCCAGGCCAAGAGGTGCTGAGTGAGCTGGGGGAGTTCTTGGTGACCCATGTGTGGAGGCAGCTCATGAGTACCTCCTCCTTGGTGCTAGATCTCCGGCACTGCACAGGTGGTCATGTCTCTGGGATCCCTTATATCGTCTCCTACTTGCACGCCGGGAACACTGTCATGCACGTAGATACTATCTACGATCGCCCCTCCAATACAACCACAGAGATCTGGACCTTGCCCATGGTCCTGGGGGAGAGATACAGTGCTGACAAGGATGTGGTAGTCCTCACCAGTGGACGTACTGGGGGAGTGGCTGAGGACATCGCCTACATCCTGAAGCAGATGCGCAGGGCCATCGTGGTGGGTGAGAGGACAGAGGGCGGTGCCCTGGACCTCCAGAAGCTAAGAATAGGCCAGTCTAACTTCTTCCTCACAGTGCCCGTGTCCAGGTCCCTGGGACCCCTGGGTGGAGGTGGCCAGACATGGGAAGGCAGTGGAGTGCTGCCCTGCGTCGGGACACCTGCAGAGCAGGCCCTGGAAAAGGCCCTGGCCATCCTCACCCTGCGCCGTGCCCTGCCAGGGGTTGTCCTCCGGCTGCAGGAAGCCCTGCAGGACTATTACACACTGGTGGACCGAGTGCCAGGCCTACTACACCACCTGGCTAGCATGGACTACTCAGCTGTGGTCTCTGAAGAGGACCTAGTGACCAAGCTTAACGCTGGCTTGCAGGCTGTGTCGGAGGACCCCAGGCTCCTGGTAAGAGCCACTGGACCCAGAGAAACCTCCTGT---AGGCCT------GAGACTGGGTCTAATGAT---TCTCCAGCAGCCGTGTCT---------GAGGTGCCCGAGGAAGAAGCTGCCCGGAGGTCTCTAGTGGACTCTGTGTTTCAGGTATCTGTACTGCCAGGCAATGTGGGCTACCTACGCTTTGACAGATTTGCAGACGCCCCTGTGCTGAGGGCACTGGGCCCTTACGTGTTGCACCAGGTATGGGAGCCC
  Gerbillusx    CCCGAGAACCTCATGGGAATGCAAGCAGCCATTGAGCAAGCCATGAAGAGCCATGAGATTCTGAGCATCTCAGACCCTCAGACGCTGGCCCACGTGCTGACGGCTGGAGTGCAGAGTTCCCTGAACGACCCTCGTCTCCTCATCTCCTATGAGCCCAGTGCGCTGGAG---GCTCCCCAGCAA---GCACCAGCACTCACCAACCTCAGCCGAGAAGAACTGCTGGCACAGATGCAGAGGAACATCCACCACGAGGTTCTTGAGGGCAACGTGGGTTACCTACGAGTGGATGATCTCCCAGGCCAAGAGGTACTGAGTGAGCTGGGGGAGTTCTTGGTGACCCATATATGGAAGCAGCTCATGGCTACCTCTTCTTTGGTGCTAGATCTCAGGCACTGTACAGGTGGTCATGTCTCCGGGATCCCTTACGTCATCTCCTACTTGAACCCTGGGAACACTGTCATGCACGTGGATACCATCTATGACCGCCCCTCCAATACCACCACTGAGATCTGGACCTTGCCCAAGGTCCTAGGGGAGAGATACAGCGCCGACAAGGACGTGGTAGTCCTGACCAGTGGACGTACGGGCGGAGTGGCTGAGGACATCGCCTACATCCTCAAGCAGATGCGCAGGGCCATCGTGGTGGGTGAGCGGACGGAGGGTGGTGCCCTGGACCTCCAGAAGCTGAGAATAGGCCAGTCTAACTTCTTCCTCACAGTGCCCGTGTCCAGGTCCCTGGGACCCCTGGGTGGAGGTGGCCAGACATGGGAAGGCAGTGGAGTGCTCCCCTGCGTGGGGACGCCTGCAGAGCAGGCCCTGGAAAAGGCCCTGGCCATCCTCACCCTGCGTCGCGCCCTGCCGGGGGTCGTCCTCCGGCTTCAGGAAGCCCTGCAGGACTATTACACGCTGGTGGACCGCGTGCCAGGCCTGCTGCACCACCTCGCTGGCATGGACTACTCAGCCGTGGTCTCTGAAGAGGACCTGGTGACCAAGCTCAACGCTGGCTTGCAGGCCGTGTCGGAGGACCCCAGGCTCCTGGTGAGAGCCACTGGACCCAGAGAAACCTCCTCT---AGGCCT------GAGGCTGGGCCTAATGAT---TCCCCAGCGGCCACCCCT---------GAGGTGCCCGAGGAAGAAGATGCACGGAGGGCCCTAGTGGGCTCTGTGTTTCAGGTATCTGTGCTGCCAGGCAATGTGGGCTACCTGCGCTTTGACAGATTTGCAGACGCCTCAGTGCTGAGGACCCTGGGCCCTTACGTGCTGCAGCAGGTGTGGGAACCC
  Microtusxx    CCCGAGAACCTGATGGGAATGCAAGCAGCCATTGAGCAGGCTATGAAGAGTCGTGAGATTCTGGGCATCTCGGACCCTCAGACGCTGGCCCATGTGCTGACAGCCGGAGTGCAGAGTTCCTTGAATGACCCACGCCTCTTCATCTCCTATGAGCCCAGCACCCTCGAG---CCTCCCCAGCCA---GCACCGACACTCACCAACCTCACCCGAGAAGAACTACTGGCCCAGCTACAGAAGAGCATCCACCATGAGGTCCTTGAGGGCAATGTGGGTTACCTACGAGTGGATGACCTCCCCAGCCAAGAGGTACTGAGTGAGCTGGGGGAGTTCTTGGTGACCCATATGTGGAGGCAGCTCATGAACACCTCCTCCTTGGTGCTCGATCTCCGGGACTGTGCTGGTGGTCACATCTCTGGGATCCCTTATTTCATCTCCTACTTGCACCCTGGGAACACCGTCATGCACGTGGATACCATCTATGATCGCCCCTCCAATACCACCACCGAGATCTGGACCCTGCCCAAGGTCCTAGGGGAGAGATACAGCGCTGACAAAGACGTAGTAGTCCTCACCAGTGGACGCACTGGGGGTGTGGCTGAGGACATCGCGTATATCCTCAAGCAGATGCGGAGGGGCATCGTGGTGGGCGAGCGGACGGAGGGTGGTGCCCTGGACCTCCAGAAGCTGAGAATAGGCCAGTCCAACTTTTTCCTCACACTGCCCGTGTCCAGGTCCCTGGGACCCTTGGGAGGAGGTGGTCAGACGTGGGAAGGCAGTGGAGTGCTGCCCTGCGTGGGGATACCAGCAGAGCAAGCCCTAGAAAAGGCCTTGGCCATCCTCACCCTGCGCCGAGCCCTCCCAGGGGTGGTGCTCCGGCTTCAGGAAGCCCTGCAGGACTATTACACACTGGTGGACCGAGTGCCGGGCCTGGTGCACCGCCTGGCTAGCATGGACTACTCAGCTGTGGTCTCGGAGGAAGACCTTGTGACAAAGCTCAATGCTGGCTTGCAGGCTGTATCTGAGGATCCCAGGCTCCTGGTGAGAGTCACTGGACCCAGAGAAAGCTCCTCT---AGGCCC------GAGACTGGGCCTAATGAC---CCTCCAGAAGCCGCTCCT---------GAGGTGCCCAAGGAAGAAGCTGCTTTGAGGGCCCTAGTGGACTCTGTGTTTCAGGTATCCGTGCTGCCGGGCAATGTGGGCTACCTGCGCTTTGACAGATTTGCGGACACT---------------------------------------------------
  DipusXXXXX    CCCGAGAACCTGATGGGGATGCAGGCGGCCATCCAACAGGTAATGAAGAGCGGTGAGATTCTGGGCATCTCAGACCCTCAGACCCTGGCCGACGTGCTAACTACCGGGGTGCAGAGTTCCCTGAACGACCCACGCCTGGTCATCTCCTATGAGCCCAGCACCCTTGAG---ACGTCCCAGCAA---GCCTCAGCCTTCACCAACCTCACCCGCGATGAGCTACTGCTCCAGGTGCAGAAGAACATTCGCCATGAGGTCCTGGAGGGCAACGTGGGTTATCTACGAGTGGATGACCTCCCGGGCCAGGAGGTACTGAGTGAACTTGGGGGGTTCCTGGTGGCTCACGTGTGGAGGAAGCTCATGGGCACCTCCGCCTTGGTGCTGGATCTTCGCCACTGCACTGGGGGCCAAGTCTCTGGCATCCCCTACGTCATCTCCTATCTGCATCCCGGGAATACCGTCGTGCACGTGGACACCATCTACGATCGCCCCTCCAACACCACCACGGAGATCTGGACCTTGCCCAAGGTCCTGGGAGAGAGGTACAGTGCTGACAAGGACGTGGTGGTACTCACCAGCAGTCGCACGGGAGGCGTGGCCGAGGACATCGCCTACATCCTCAAGCAGATGCGCAGGGCCATCGTGGTGGGTGAACGCACTGAGGGAGGCGCCCTGGACCTCCAGAAGCTGAGAATAGGCCAATCTAACTTCTTCCTCACGGTGCCCGTGTCCAGGTCCCTGGGGCCTCTGGGGGGAGGTGGCCAGACGTGGGAAGGCAGCGGGGTGCTGCCCTGTGTGGGGACCCCAGCAGAGCAAGCTCTGGAGAAAGCCTTGGCCATCCTCACCCTGCGTCGCGCCCTGCCGGGGGTGGTCCTCCGCCTGCAGGAGGCCCTGCAGGATTACTACACGCTGGTGGACCGTGTGCCAGCCCTGCTACATCACCTGGCCAGCATGGACTTCTCTGCCGTGGTCTCCGAGGAGGATCTCGTGACTAAGCTCAATGCTGGCCTGCAGGCTGTGTCTGAGGACCCCAGGCTCCTGGTGAGGGCCGTCGGGCCCAGAGAAACGTCGTCCCCGGGGCCT------GAGATTGGAGCYGAGGAT---GCCCTGGAAGCAGTTCCT---------GAAGTGCCCAGCAGTGAGGAGGCCCGGAAGGCCCTGGTGGACTCTGTGTTTCAGGTGTCATTACTGCCGGGCAACGTGGGCTACCTGCGCTTCGACAAGTTCGCCGATGCCTCTGTGATAAGGACGCTGGGCCCTTATGTGCTGCGCCAAGTGTGGGAGCCC
  JaculusXXX    CCCGAGAACCTGATGGGGATGCAGGCGGCCATCCAGCAGGTAATGAAGAGCGGTGAGATTCTGGGCATCTCAGACCCTCAGACCCTGGCCAACGTGCTAACTACCGGGGTGCAGAGTTCCTTGAATGACCCACGCCTGGTCATCTCCTACGAACCCAGCACCCTTGAG---ACGTCCCAGCAA---GCCTCCGCATTCACCAACCTCCCCCACGATGAACTGCTGCTCCAGGTGCAGAAGAACATTCGCCATGAGGTCCTGGAGGGCAACGTGGGTTATCTACGAGTGGATGACCTCCCGGGCCAGGAGGTACTGAGTGAACTTGGGGAGTTCCTGGTGGCTCACGTGTGGAGGAAGCTCATGGGCACCTCCGCCTTGGTCCTGGATCTCCGCCACTGCACCGGGGGCCACGTCTCTGGCATCCCCTATGTCATCTCCTATCTGCATCCCGGGAATACCGTCGTGCACGTGGACACCATCTACGACCGCCCCTCCAACACCACCACGGAGATCTGGACCTTGCCCAAGGTCCTGGGAGAGAGGTACAGCGCTGACAAGGATGTGGTGGTACTCACCAGCAGCCGCACGGGAGGCGTGGCCGAGGACATCGCCTACATCCTCAAGCAGATGCGCAGGGCCATCGTGGTGGGTGAGCGCACGGAGGGGGGCGCCCTGGACCTCCAGAAGCTGAGAATAGGCCAATCTAACTTCTTCCTCACGGTGCCCGTGTCCAGGTCCCTGGGGCCTCTGGGTGGAGGCGGCCAGACGTGGGAGGGCAGCGGAGTGCTGCCCTGCGTGGGGACCCCAGCTGAGCAAGCTCTGGAAAAAGCCTTGGCCATCCTCACCCTGCGTCGTGCCCTGCCAGGGGTTGTCCTCCGCCTGCAGGAGGCCCTGCAGGATTACTACACACTGGTGGACCGGGTGCCAGCCCTGCTGCACCACCTGGCCAGCATGGACTTCTCTGCCGTGGTCTCYGAGGAGGATCTCSTGACTAAGCTCAATGCTGGCCTGCAGGCTGTGTCTGAGGACCCCAGGCTCCTGGTGAGGGCCGTTGGGCCCAGGGAAACATCGTCCCCGGGGCCT------GAGATTGGGGCCGAGGAT---GCCCCAGAAGCAGTTCCC---------GAAGTGCCCAGCAGCGAGGCCGCCCGGAAGGCCCTGGTGGACTCTGTGTTTCAGGTGTCAGTGCTGCCGGGCAACGTGGGCTACCTGCGCTTCGACAGGTTCGCCGATGCCTCTGTGATCAAGACGCTGGGCCCTTATGTGCTGCGCCAAGTGTGGGAGCCC
  DipodomysX    CCAGAGAACCTGATGGGAATGCAGGCGGCCATCCAGCAAGCCATGAAGAGTCAGGAGATTCTGGGCATCTCAGACCCTCAGACACTGGCTCATGTGCTGACAGCTGGGGTGCAGAGCTCTCTGAATGACCCCCGCCTGGTTATCTCCTACGAACCCAGCACCCTGGAG---GCTCCCCGGCAA---ACCACAGCTCCCAGCAACTACACCCAAGAGGAGCTGCTAACCTGGCTGCAGGAGAAGATACACCATGAGGTCCTGGAGGGTAACGTGGGCTACCTGAGGGTGGATGACCTCCCAGGCCAGGAGGTGCTGAGCAAGCTCGGAGATTTCTTGGTGGCCCACGTGTGGAGCCAACTCATGGGCACCTCTGCCTTGGTGCTGGATCTCCGACATTGCACCAGCGGCCACGTCTCAGGAATCCCCTATGTCATTTCCTACCTGCACCCTGGGAACACGGTCTTGCACGTGGATACCATCTACGATCGCCCCTCCAACACCACCACGGAGATCTGGACCCTACCCAAGGTCCTGGGAGAAAGATACAGCGCTGAGAAGGATGTGGTGGTCCTCACCAGCGGCCGCACCGGAAGAGTGGCCGAAGACATCGCCTACATCCTCAAGCAGATGCGCAGGGCCATCGTGGTGGGGGAGCGGACCGAGGGAGGAGCCCTGGATCTCCAGAAGCTCAGGATAGGCCAATCGGACTTCTTCCTCACCGTCCCTGTATCCAGATCTCTGGGCCCCCTGGGCGGAGGTAGCCAGACCTGGGAGGGCAGCGGGGTGTTGCCCTGCGTGGGGACACCGGCCGAGCAGGCACTGGAGAAGGCCCTGGCCATCCTCACCTTGCGCCGCTCCCTGCCAGGGGTCATCCAGCGCCTGCAGGAGGCCCTGCAGGACTATTACACGCTGGTGGACCGTGTGCCAGCCCTGTTGCATCACCTGGCCAACATGGACTACTCAGCAGTGGTCTCTGAGGAGGATCTGGTCACGAAGCTCAATGCCGGCTTGCAAGCTGTGTCTGAAGATCCCCGTCTCCTGGTGCGGGCCGTCGGGCCCCGAGAGACATCTTCA---GGGCCG------GAGGCTGGAGCTGAAGAT---CCCCCGGTGACAGGCTCT---------GAAGTGCCGCAGGATGAGGCGGCCCGGAGCGCCCTGATCGACTCTGTGTTCCAGGTGTCGGTGTTGCCGGGCAACGTGGGCTACCTGCGCTTTGACAAGTTCGCGGACGCCTCGGTGCTGGGCGCGCTGGGGCCGCACGTGCTGCGCCAGGTGTGGGCCCCC
  ThomomysXX    CCAGAGAACCTGATGGGGATGCAGGCAGCCATACAGCAAGCCATGAAGAGTCAGGAGATCCTGGGTATCTCGGACCCGCAGATGCTGGCCCACGTGCTGACAGCTGGAGTACAGAGCTCGCTGAATGACCCACGCCTGGTTATCTCCTATGAACCCAGCACCCTGGAG---GTCCCCCAGCAA---ACTGCGGCACTCAGCAACTTTAGCCAAGAGGAATTGCTAAAGTGGCTTCAGGACAAGATCCACCATGAGGTCCTAGAGGGTAACGTGGGCTACCTGAGGGTGGATGACCTTCCCGGCCACGAGGTGCTAAGCAAGCTCGGGGATTTCCTGGTGGCCCACGTGTGGAGTCCACTCATGAGCACCTCCTCCCTGGTGCTGGATCTCCGACACTGCACCAGTGGCCATGTCTCCGGAATCCCCTACGTCATTTCCTACCTGCACCCTGAGAACACCGTCTTGCATGTCGATACCATCTACGATCGCCCTTCCAACACCACCACTGAGATCTGGACCTTGCCCAAGGTCCTGGGAGAGAGATACAGCGCGGAGAAGGACGTGGTGGTTCTCACCAGTGGCCGCACAGGAGGTGTGGCTGAGGACCTCGCCTACATCCTCAAGCAGATGCGCAGGGCCATCGTGGTGGGGGAGAGGACTGAGGGTGGGGCCCTGGACCTCCAGAAGCTAAGGATAGGCCAATCGGACTTCTTCCTCACTGTTCCTGTATCCAGATCTCTAGGCCCCCTGGGCGGAGGCAGCCAAACATGGGAAGGCAGCGGGGTACTGCCCTGTGTGGGGACTCCTGCTGAGCAGGCCCTGGAGAAGGCTCTGGCCATGCTCACTCTACGTCGTGCCCTGCCCGGGGTCCTCCAGCGCCTGCAGGAGGCCCTGCAGGACTATTACACCCTGGTGGACCGCGTGCCCGCCCTGGTGCATAACCTGGCTGGCATGGACTACTCAGCGGTGGTGTCTGAGGAGGATCTGGTCACCAAGCTCAATGCCCGCTTGCAAGCTGTGTCTGAAGACCCTCGTCTCCTAGTGCGAGCCGTCGGGCCCAGAGACACCTCTTCA---GGGCCA------GAGGCTGGAGCTGAAGAG---CCCCCCGTGACAGGCCCC---------GAAGTGCCCCACGATGAGGCTGCCCGGAGAGCCCTGGTTGACTCTGTGTTCCAGGTGTCCGTGCTGCCAGGCAACGTGGGCTACCTGCGTTTTGACAAGTTCGCGGAYGCCTCGGTGCTGGACGCGCTGGGCCCTTACGTGCTGCGCCAGGTGTGGGGTCCC
  GeomysXXXX    CCAGAGAACCTGATGGGCATGCAGGCAGCCATACAGCAAGCCATGAAGAGTCAGGAGATCCTGGGTATCTCGGACCCCCAGATGCTGGCCCACGTGCTGACAGCTGGAGTACAGAGCTCGCTGAATGACCCACGCCTGGTTATCTCTTATGAACCCAGCACCCTGGAG---GCCCCCCGGCAA---ACTGCGGCACTCAGTAACTTTAGCCAAGAGGAATTGCTAAAGTGGCTGCAGGACAAGATCCATCATGAGGTCCTAGAGGGTAATGTGGGCTACCTGAGGGTGGATGACCTTCCCGGCCACGAGGTGCTAAGCAAGCTCGGGGATTTCCTGGTGGCCCACGTGTGGAGTCAACTCATGAGCACCTCCGCCCTTGTGCTGGATCTCCGACACTGCACCAGCGGCCAAGTCTCCGGAATCCCCTATGTCATTTCCTACCTGCACCCTGAGAACACTGTCTTGCATGTCGATACCATCTATGATCGCCCTTCCAACACCACCACTGAGATCTGGACCTTGCCCAAGGTCCTGGGAGACAGATACAGCGCGGAGAAGGACGTGGTGGTTCTCACCAGTGGTCGCATGGGAGGTGTGGCCGAGGACCTCGCCTACATCCTCAAGCAGATGCGCAGGGCCGTCGTGGTGGGGGAGCGGACTGAGGGGGGAGCCCTGGACCTCCAGAAGCTAAGGATAGGCCAGTCTGACTTCTTTCTCACTGTCCCTGTATCCAGATCTCTGGGGCCCCTGGGTGGAGGCAGCCAGACGTGGGAAGGCAGCGGGGTACTGCCCTGTGTGGGGACACCGGCTGAGCAGGCCCTGGAGAAGGCTCTGGCCATGCTCACCCTGCGTCGTGCCCTGCCCGGGGTCCTCCAGCACCTGCAGGAGGCCCTGCAGGACTATTACACCCTGGTGGACCGCGTGCCCGCCCTGGTGCATAACCTGGCTGGCATGGATTACTCGGCGGTGGTGTCTGAGGAGGATCTGGTCACCAAGCTCAATGCCGGCTTGCAAGCTGTATCTGAAGACCCGCGTCTCCTGGTGCGAGCCGTTGGGCCCAGAGACACCTCTTCA---GGGCCA------GAGGCTGGAGCTGAAGAG---CCCCCCGTGACAGGCCCC---------GAAGTGCCCCAAGATGAGGCTGCCCGGAGAGCCCTGGTCGACTCTGTGTTCCAGGTGTCCGTGCTGCCAGGCAACGTGGGCTACCTGCGTTTTGACAAGTTCGTGGACGCCTCGGTGCTGGACGCGCTGGGCTCTTACGTGCTGCGCCAGGTGTGGGGTCCC
  Eliomysxxx    CCGGAGAACCTGATGGGGATGCAGGCAGCCATCGAGCAGGCCATGAAGAGTCATGAGATTCTGAGCATCTCGGACCCTGAGACGCTGGCCCAGGTGCTGACAGCTGGCCTGCAGAGCTCCTTGAACGACCCACGGCTGATCATTTCCTATGAGCCCAGCACCCTGGAG---CCTCCTCGGCCA---TCCTTGGCAGCCACTAACCTCACAAAAGATGAGCTTCTCGCCCGGCTGCAGAAGAACATCCATCACGAGGTCCTGGAGGGCAACGTGGGCTACCTGCGGGTGGACGACCTCCCGGGCCAAGAGGTGCTGAGCAAGCTSGGGGGCTTCCTGGTGGCTCATGTCTGGAAGCAGCTCATGGGCACCTCTGCCTTGGTGCTCGATCTCCGGCACTGTACTGGGGGCCATGTCTCCGGTATCCCTTATGTCATCTCCTACCTGCACCCGGGCAACACGGTCCTGCATGTGGACACCATCTACGACCGCCCCTCCAATACCACCACGGAGATCTGGACCTTGCCCCAGGTCCTGGGAGAGAGGTACAGCGCCGACAAGGATGTGGTGGTCCTCACCAGTGGCCGAACTGGGGGTGTGGCCGAGGACATTGCTTACATCCTCAAGCAGATGCGGAGGGCCATCGTGGTGGGCGAGCGGACCGAGGGGGGCGCCCTGGACCTCCAGAAGCTGAGAATAGGCCAGTCCAATTTCTTCCTCACCGTGCCCGTGTCCAGGTCCCTGGGGCCGCTGGGCGGAGGCAGCCAGACGTGGGAAGGCAGCGGCGTGCTCCCCTGTGTGGGGACACCAGCTGAACAGGCCCTGGAGAAAGCCCTGGCCATCCTCACCTTGCGCCGCGCCCTGCCGGGGGTTGTCCGCCACCTGCAGGAGGCCCTGCAGGACTACTACACGCTGGTGGACCGCGTGCCGGCCCTGCTGCACCACCTGGCCAGCATGGACTACACCTCAGTGGTTTCCGAAGAGGACCTGGTCACTAGCCTCAATGCTGGCCTCCAGGCTGTGTCTGAGGACCCCAGACTCCTGGTGCGGGCTGTCGGGCCCAAAGAAACTCCTTCT---GGACCC------GAGGTGGAGGCCGATGAC---CCCCCTGTGGCGACCTCT---------GAGGTCCCCAGTGATGAGGCCGGCCGGCGGGCCTTGGTGGACTCTGTGTTTCAGGTATCGGTGCTGCCGGGCAATGTGGGCTACCTGCGCTTTGATCGATTTGCAGATGCCTCTGTGCTGGGGACGCTGGGCCCCTACGTGCTGCGCCAAGTGTGGGAGCCC
  GlisXXXXXX    CCAGAGAATCTGATGGGGATGCAGGCAGCCATCGAGCAGGCCATGAAGAGTCGTGAGATTCTGAGCATCTCGGACCCCCAGACGCTGGCCCACGTGCTGACAGCTGGCCTGCAGAGCTCCTTGAACGACCCGCGCCTGATCATCTCCTACGAGCCCAGCACTCTGGAG---CCTCCCCGGCAA---GCCCTGGCAGCCACCAACCTCACAAAAGAGGAGCTGCTTGCCCGGCTGCAGAAGAACATCCACCACGAGGTCCTGGAGGGCAACGTGGGCTACCTGCGGGTGGACGACCTCCCGGGCCAGGAGGTGCTGAGCAAGCTGGGGGGCTTCTTGGTGGCCCACGTGTGGAGGCAGCTCATGGGCACCTCTGCCTTGGTGCTTGATCTCCGGTACTGCACTGGCGGCCATGTCTCTGGTATCCCTTATGTCATCTCCTACCTGCACCAGGGCAACACTGTCCTGCACGTGGACACCATCTATAACCGCCCCTCCAATACCACCACGGAGATCTGGACTTTGCCCCAGGTCCTGGGAGAGAGGTACAGCGCCGACAAGGACGTGGTGGTCCTCACGAGCGGCCGCACTGGGGGCGTGGCAGAGGACATTGCTTACATCCTCAAGCAGATGCGAAGGGCCATCGTGGTGGGCGAGCGGACCGAGGGGGGCGCCCTGGACCTCCAGAAGCTGAGGATAGGCCAGTCCAACTTCTTCCTCACCGTGCCCGTGTCCAGGTCCCTGGGGCCTCTGGGCGGAGGCAGCCAGACATGGGAGGGTAGTGGTGTGCTCCCCTGTGTGGGGACGCCAGCCGAGCAGGCCCTGGAGAAAGCACTGGCCATCCTCACCTTGCGCCGTGCCCTGCCAGGGGTTGTCCACCACCTGCAGGAGGCCCTGCAGGACTACTACACGCTGGTGGACCGCGTGCCGGCCCTGCTCCACCATCTGGCCAGCATGGACTACACCTCGGTGGTCTCTGAAGAGGATCTGGTCACTAGCCTCAATGCTGGCCTACAGGCTGTGTCTGAGGACCCCAGGCTCCTGGTGCGGGCTGTTGGTCCCAGAGAAATCCCTTCT---GGACCC------GAGGCTGAAGCTCATGAC---CCCCCCATGGTGGCCCCT---------GAGATCCCCAAGGACGAGGCTGGCCGGCGGGCCCTTGTGGACTCTGTGTTTCAGGTATCAGTGCTGCCAGGCAACGTGGGCTACCTGCGTTTTGACCAATTTGCAGACACCTCTGTGGTGGGGACCCTGGGCCCCTATGTGCTGCGCCAAGTGTGGGAACCT
  DryomysXXX    CCAGAGAACCTGATGGGGATGCAGGCAGCCATCGAGCAGGCCATGAAGAGTCATGAGATTCTGAGCATCTCGGACCCTCAGACGCTGGCCCACGTGCTAACAGCTGGCCTGCAGAGCTCCTTGAACGACCCGCGCCTGATCATCTCCTATGAGCCCAGCACCCTGGAG---CCTCCTCGGCCA---TCCTTGGCAGCCACCAACCTCACAAAAGAGGAGCTTCTCGCCCGGCTACAGAAGAACATCCACCATGAGGTCCTGGAGGGCAACGTGGGCTACCTGCGGGTGGACGACCTCCCGGGCCAGGAGGTGCTGAGCAAGCTGGGGGGCTTCCTGGTGGCCCATGTGTGGAAGCAGCTCATGGGCACCTCTGCCTTGGTGCTTGATCTCCGGTACTGCGCTGGGGGCCATGTCTCTGGTATCCCTTATGTCATCTCCTACCTGCACCCGGGCAACACTGTCCTGCATGTGGACACCATCTACGACCGCCCCTCCAATACCACCACAGAGATCTGGACCTTGCCCCAGGTCCTAGGAGAGAGGTACAGTGCCGACAAGGACGTGGTGGTCCTCACGAGTGGCCGAACTGGGGGCGTGGCAGAGGACATTGCTTACATCCTCAAGCAGATGCGAAGGGCCATCGTAGTGGGCGAGCGGACCGAGGGGGGCGCCCTGGACCTCCAGAAGCTGAGGATAGGCCAGTCCAACTTCTTCCTCACCGTGCCCGTGTCCAGGTCCCTGGGGCCCCTGGGCGGAGGCAGCCAGACATGGGAGGGCAGTGGCGTGCTCCCGTGTGTGGGTACGCCAGCCGAACAGGCCCTGGAGAAAGCCCTGGCCATCCTCACCTTGCGCCGCGCCCTGCCAGGGGTTGTCCGCCGCCTGCAGGAGGCCCTGCAGGATTACTACACGCTGGTGGACCGCGTGCCGGCCCTGCTGCACCACCTGGCCAGCATGGACTACACGTCAGTGGTCTCCGAAGAGGACCTGGTCACTAGCCTCAATGCTGGCCTACAGGCTGTGTCCGAGGACCCCAGACTCCTGGTGCGGGCCGTTGGGCCCAAAGAAACCCCTTCC---GGACCC------GAGGCCGAGGCCGATGAC---CCCCCTGTGGCGACCTCC---------GAGGTCCCCAGTGACGAGGCCGGCAGGGAGGCCCTGGTGGACTCTGTGTTTCAGGTATCGGTGCTGCCGGGTAATGTGGGCTACATGCGCTTTGATCGATTTGCAGACGCCTCTGTGCTGGGGACCCTGGGCCCCTACGTGCTGCGCCAAGTGTGGGAGCCC
  MarmotaXXX    CCAGAGAACTTGATGGGGATGCAGGCAGCCATCGAGCAGGCCATGAAGAGTGATGAGATTCTGAGCATCTCAGACCCTCAGACGCTGGCCCATGTGCTGACAGTTGGTATGCAGAACTCCTTGAATGACCCGCGTCTGATCATCTCCTATGAGCCCAGCATTCCAGAG---GCTCCCCAGCAA---GCCCCAGCTCTCACCAACCTCACACTAGAGGAACTACTTTCTGGGTTGCAGACAAACATCCACTATGAGATCCTGGAAGGCAATGTGGGCTACCTGCAGGTGAATGACATCCCGGGCCAGGAAGTGCTGAGCAAGCTTGGGGGATTCTTGGTGGAACACATGTGGAGTAAGCTTATGGGCACCTCTGCGTTGGTGCTGGATCTCCGACACTGCACTCGGGGCCACATCTCTGGTATCCCCTATATCATCTCCTACCTGAATCCTGGGAACACTGTCTTGCATGTGGATACCATCTATGACCGCCCCTCCAATACTACCACAGAGATCTGGACCCTGCCAGAGGTTCTAGGAGAGAGGTACAGTGCAGACAAAGATGTGGTGGTCCTCACCAGTGGACGCACTGGGGGTGTGGCTGAGGACATCGCGTACATCCTCAAGCAGATGCGCAGGGCCATTGTGGTGGGTGAGCGGACTGAGGGGGGTGCCCTGGACCTCCAGAAGCTGAGGGTAGGCCAGTCCAATTTCTTTCTCACTGTACCTGTGTCCAGGTCCCTGGGACCCCTGGGTGGAGGCAGCCAAACGTGGGAAGGCAGTGGAGTGCTGCCCTGTGTGGGAACACCAGCTGAGCAAGCCTTGGAGAAAGCCCTGGCCATCCTCACCCTGCGCCGTGCCCTGCCTGGTATTGTCCGTCATCTGCAAGAGGCCCTGCAGGACTACTATACCTTGGTGGACCGTGTGCCAGCCCTGCTGCACCACCTGGCCAGCATGGACTACTCTGCAGTGGTCTCAGAAGAGGATCTGGTCACTAAGCTCAATGCCGGCCTGCAGGCTGTGTCTGAGGACCCCAGGCTTGTGGTGCGGGCTGTTGGGCCCAAAGAAACCTCTTCT---GGGCCT------GAGACTGAAGTTGATGAT---ACCCTAGTTGCAGCCCCTGAGGTGCCTGAGTTGCCCCAGGATGATGCTGCCCGGCAAGCGGTGGTGAACTCTGTATTTCAGGTGTCAGTGCTGCCAGGTAACGTGGGTTACATGCGCTTTGATGGATTTCCAGATGCCTCTGTGCTGGGGGCACTAGCCCCCTATGTACTACGCCAAGTGTGGGAACCC
  Sciurusxxx    CCAGAGAACTTGATGGGTATGCAGGCAGCCATTGAGCAGGCCATGAAGAGTCATGAGATTCTGAGCATCTCAGACCCGCAGACGCTGGCCCATGTGCTGACAGCTGGTGTGCAGAGCTCCTTGAATGACCCACGTCTGATCATCTCCTATGAGCCCAGTGTCCTAGAG---GTTCCCCAGCAA---GCCCCAGCACTTACCAACCTCACACAAGAGGAACTGCTGTCCAGGTTGCAGATGAACATCCRCCATGAAATCCTGGAAGGCAACGTGGGCTACTTGCGGATGGATGACCTCCCAGGCCAAGAAGTGCTGAGAAAGYTTGGGGAATTCTTGGTGATCCACATGTGGAGCAAGCTCATGGGCACCTCTGCCTTGGTGCTGGATCTCCGGCACTGCACTGGGGGCCACATCTCTGGTATCCCCTATGTCATCTCCTACCTGCATCCTGGGAACACTGTCTTGCATGTGGATACCATYTATGACCGCCCCTCCAATACTACCACAGAGATCTGGACCCTGCCAGAGGTCCTAGGAGAGAGGTACAGTGCAGACAAAGATGTGGTGGTCCTCACCAGTGGCCGCACTGGGGGTGTGGCCGAGGACATCGCGTACATCCTCAAGCAGATGCGCAGGGCCATCGTGGTGGGTGAGCGGACTGAGGGGGGTGCCYTGGACCTCCAGAAGCTGAGGATAGGTCAGTCCAATTTCTTCCTCACTGTACCTGTGTCCAGGTCCCTGGGACCCCTGGGCGGAGGCAGCCAGACTTGGGAAGGCAGTGGAGTGCTGCCCTGTGTGGGAACACCCGCTGAACAAGCCTTGGAGAAAGCCCTGGCCATCCTCACTCTGCGTCGTGCTCTGCCTGGGGTTGTCCGCCACCTGCAGGAGGCCCTGCAGGACTACTACACCTTGGTGGACCGGGTGCCAGCCCTRTTGCACCACCTGGCCAGCATGGACTACTCTTCTGTGGTCTCAGAAGAGGATTTGGTCACCAAACTCAATGCTGGCCTGCAGGCTGTGTCTGAGGACCCCAGGCTTGTTGTGCGGGCTGTTGGGCCCAAAGAAACCTCTTCT---GGGCCT------GAGGTTGAAGTTGATGAT---ACCTTAATTGCAGCCCCTGAGGTGCCTGAGATGCCCAAGGATGAGGCTGCCCGGCAGGCCCTGGTRGACTCTGTATTTCAGGTGTCAGTGCTACCAGGTAACGTGGGTTACTTGCGCTTTGATGGATTTCCAGATGCCTCTGTGCTAGGGGCACTAGGCCCCTATGTGATACACCAAGTGTGGGAACCC
  Aplodontia    CCAGAGAACTTGATGGGGATGCAGGCAGCCATCCAGCAGGCCATGAAGAGTAGTGAGATTCTGAGCATCTCAGACCCTCAGATGCTGGCTCATGTGCTGACAACTGGTGTGCAGAGCTCCTTGAACGACCCCCGCCTGATCATCTCCTATGAGCCCAGCATCCTTGAG---ACTCCCCTACAA---GCTCCAGCACTCACCAACCTCACTCAAGAGGAACTGCTTTCCTGGTTGCAAACGAACATCCACCATGAGGTCCTGGAAGGCAACGTGGGCTACCTGCGGGTGGATGACCTCCCGGGCCAGCAGGTACTGAGCAAGCTGGGGGGATTACTGGTGACTCATGTGTGGAAGAAGCTTATGGGCACCTCTGCCTTGGTGCTGGATCTCCGACACTGCACTGGGGGCCACATCTCAGGCATCCCCTATGTCATCTCCTACTTGCACCCTGGGAACACTGTCTTGCACGTGGACACCATCTATGACCGCCCCTCCAATACCACCACGGAGATCTGGACCCTGCCACAGGTCTTAGGAGAGAGGTACAGTGCTGACAAAGACGTGGTGGTCCTCACCAGTGGCCGCACTGGGGGTGTGGCTGAGGACATTGCGTATATCCTGAAGCAGATACGTAGGGCCATTGTGGTAGGCGAGCGGACTGAGGGGGGTGCCCTGGATCTCCAGAAGCTGAGGATAGGCCAATCCAACTTCTTCCTCACTGTGCCTGTGTCCAGGTCCCTGGGACCCCTGGGTGGAGGCAGCCAGACGTGGGAAGGAAGTGGAGTGCTGCCCTGTGTGGGAACACCAGCGGAGCAAGCCTTGGAGAAAGCCCTGGCCATCCTCGCCCTGCGCCGCGCCCTGCCAGGGGTCATCCGCCACCTTCAGGAAGCCTTGCAGGACTACTATACCTTGGTGGACCGTGTGCCAGCCTTGGTGCACCACTTGGCCAGCATGGACTACTCTGCAGTGGTCTCAGAAGAAGATCTGGTCACTAAGCTCAATGCTGGCCTTCAGACTGTGTCTGAGGACCCCAGGCTCCTGGTACGGGCTGTTGGGCCCAAAGAAAGCTCTTTT---GGGCCC------GAGATGGAAGTTGATGAT---ACCCCAGTTGCAGCCCCAGAAGGGCCTGAGGTGCCCAAGAATGAGGCTTCCCGGCGGGCCCTGGTGGACTCTGTGTTTCAGGTGTCAGTGCTGCCAGGTAACGTGGGTTACCTGCGCTTTGACAAATTTGCAGATGCCTCTGTGCTGGGGGCACTGGGCCCCTACGTGCTGCACCAAGTGTGGGAACCC
  CastorXXXX    CCAGAGAACCTGATGGGGATGCAGGCAGCTATTGAACAGGCCATGAAGAGTCATGAGATTCTGAGCATCACAGATCCTGAGACACTGGCCCATGTGCTGACTACCGGGGTGCAGAGTTCCTTGAATGATCCACGCCTGATCATCTCCTATGAGCCCAGCACCCTTGAG---GCTCCCCGGAAA---GCCCCAGCACTCACCAACCTCACCCAAGAGGAACTGCTCACCCAGGTGCAGAAGAACATCTACCATGAGGTCCTGGAGAGCAATGTGGGCTACCTGAGGGTGGATGATCTCCCAGGCCAGGAGGTGCTGAGCAAGATGGGGGGATTCCTGGTGGCCCATGTGTGGATGCAGCTCATGGGCACCTCTGCCTTGGTGCTGGACCTCCGCTACTGCACCAGGGGCCACGTTTCTGGTATCCCCTATGTCATTTCCTACTTGTCCCCTGGGAACACCGTCTTGCATGTAGACACCATCTATGACCGTCCCTCCAATACCACCACGGAGATCTGGACCTTGCCAAAGGTCCCGGGACAGAGATACAGTGCTGACAAGGATGTGGTGGTCCTCACGAGCAGCCGCACTGGAGGCGTAGCAGAGGACATCACCTATATTCTCAAGCAGATGCGCAGGGCCATTGTGGTGGGTGAGCGCACAGAGGGGGGYGCCCTGGATCTCCAGAAGCTGAGGATAGGCCAATCCAACTTCTTCCTCACGGTGCCAGTGTCCAGGTCTCTTGGGCCCCTGGGCGGAGGCAGCCAGACGTGGGAGGGCAGTGGAGTACTGCCCTGCGTGGGGACACCAGCTGAGCAGGCCCTGGAGAAAGCCCTAGCCATTCTCACCCTGCGCCGTGCCTTGCCAGGAGTTGTCCACCGCCTKCAGGATGCYCTGCAGGACTACTATACACTGGTGGAACGTGTGCCAGCCCTGTTGCACCACCTGGCCAACATGGACTACTCTACAGTGGTCTCAGAAGAAGATCTGGTCACTAAGCTCAATGCTGGCCTACAGACTGTGTCTGAGGATCCCCGGCTCCTGGTGCGGGCTGTTGGGCCCAGAGAAACCTCTTCT---GGGCCT------GAGGTTGAGGCTGATGAT---CCCCCGGTGGTAGACCCC---------GAGGTGCCCAAGGACGAGACAGCCCGGCAGGCCCTGGTGGACTCTGTATTTCAGGTGTCAGTGCTGCCAGGCAACGTGGGTTACCTGCGTTTTGACAGATTTGCAGATGCTTCTGTGCTGGAGGATCTGGGCCCTTATGTACTGCGCCAGGTGTGGGAGCCC
  Anomalurus    CCAGAGAACCTGATGGGGATGCAGGAGGCCATCGAACAGGCCATGAAGAGCCAGGAGATTCTGGGCGTCTCAGACCCTCAGACGCTGGCCCACGTGCTGACCGTCGGGGTGCAGAGCTCCCTGAATGACCCGCGCCTGGTCATCTCCTATGAGCCCAGTGCCCTCGAG---GCTCCCCGGCAA---GCCCTGGCACTCACCAACCTCACCCAAGAGGAGCTGCTGGCCTGGCTACAGAAAAACATCCGCCATGAGGTCCTGGAGGGCAACGTGGGGTACCTGCGGGTGGATGACCTCCCCGGCCAGGAGGTGCTGAGCAAGCTGGGGGGGTTCCTGGTGGCCCACGTGTGGAGGCAGCTCATGGGCACCTCTGCCCTGGTGCTGGATCTCCGACACTGCACTGGGGGCCACGTCTCTGGTATCCCCTACGTCATCTCCTACCTGCACCCCGGGAACACGGTCCTGCATGTGGACACCATCTATGACCGCCCCTCCAATACCACCAAGGAGATCTGGACCTTGCCTAAGGTCCTGGGAGAGAGGTACAGTGCCGACAAGGATGTGGTGGTCCTCACCAGCAGCCACACCGGCGGGGTGGCCGAGGACATTGCGTACATCCTTAAGCAGATGCGCAGGGCCATTGTGGTGGGCGAGCGGACCGAGGGGGGTGCCCTGGACCTCCAGAAGCTGAGGATAGGCCAGTCTGACTTCTTCCTCACCGTGCCGGTATCCAGGTCCCTAGGGCCCCTGGGTGGGGGCAGCCAGACGTGGGAGGGCAGTGGAGTGCTGCCCTGCGTGGGGACACCAGCTGAGCAGGCCCTGGAGAAGGCGCTGGCCATCCTTACACTGCGCCGTGCCCTGCCAGGGGTTGTCCACCGCCTGCAGGARGCCCTACAGGACTACTACACACTGGTGGACCGCGTGCCAGCCCTGCTGCACCACCTGGCCAGCATGGACTACTCCACGGTGGTCTCTGAGGAGGACCTGGTCACCAAGCTCAATGCTGGTCTGCAGGCTGTGTCCGAGGACCCCCGGCTCCTGGTGCGGGCTGTCGGGCCCACAGAAACCTCCTCT---GGACCT------GAGATTGGAGCTGAGGAA---CCCCCAGAGGTTGCCCCT---------GAGGTGCCCAAGGACGAGGCTGCCCGGAGGGCCCTGGTGGACTCTGTGTTTCAGGTGTCGGTGCTGCCGGGCAACGTGGGCTACCTGCGCTTCGACAGGTTTGCGGATGCCTCTGTGCTCGGGGCGCTGGGCCCTTACGTGCTACGCCAGGTGTGGGAGCCC
  PedetesXXX    CCGGAGAACCTCATGGGGATGCAGGCAGCCATTGAGCAGGCCATGAAGAGTCGTGAGATTCTGGGTGCCTCAGACCCTCAGACACTGGCCCATGTGCTGACGGTCGGGGTGCAGAGCTCCTTGAACGACCCACGCTTGGTCATCTCCTATGAGCCCAGCACCCTCGAT---GCTCCCCAGCAA---GCCCCAGCACTCACCAACCTCACCCAAGAGGAACTGCTGGCCTGGCTGCAGAAGAACATCCACCATGAGGTCCTGGAGGGCAACGTGGGCTACCTGCGGGTGGATGACCTCCCGGGCCAAGAGGTCCTGAGCAAGCTGGGGGGGTTCCTGGTGGCCCATGTGTGGAGGCAGCTCATGGGCACCTCCGCCTTGGTGCTGGATCTCCGGCACTGCACTGGGGGCCACGTCTCCGGTATCCCTTACGTCATCTCCTACCTGCATCCTGRGAACACCGTCCTGCACGTGGACACCATCTACGACCGCCCCTCCAATACCACCACAGAGATCTGGACCTTGCCCAAGGTCCTGGGTGAGAGGTACAGTGCCCACAAGGACGTGGTAGTCCTCACCAGCAGCCACACTGGGGGTGTGGCCGAGGACATCGCCTACATCCTCAAGCAGATGCGCCGGGCCATCGTGGTGGGCGAGCGGACTGAGGGCGGCGCCCTGGACCTCCAGAAGCTGAGGATAGGCCAGTCCAACTTCTTCCTCACTGTGCCTGTGTCCAGGTCCCTGGGGCCCCTGGGTGGAGGCAGTCAGACATGGGAGGGCAGCGGAGTGCTACCCTGCGTGGGGACACCTGCTGAGCAGGCCCTGGAAAAAGCGCTGGACATCCTCACGCTGCGCCGGGCCCTTCCAGGGGTTGTCCACCGCCTCCAGGAGGCCCTACAGGAATACTACACACTGGTGGACCGTGTGCCAGCCCTGCTACACCACCTGGCCACCATGGACTATTCCACGGTGGTCTCCGAGGAGGACCTGATCACTAAGCTCAACGCCGGCCTGCAGGCTGTGTCTGAGGACCCCAGGCTCCTGGTGCRGGCTGTGGGGCCCACAGAAACCTCTTCT---GGGCCT------GAGGCTGGAACCGTCGAA---CCCCCAGAGGCCGCCCCT---------GAGGTGCCCACAGACGAGGCCACCCGGCAGGCCCTGGTAGACTCGGTTTTTCAGGTGTCAGTACTGCCGGGCAATGTGGGCTACCTGCGATTTGACAGGTTTGCAGATGCCTCCGTGCTGGGGGCGCTGGGCCCCTATGTGCTGAGCCAGGTGTGGGCGCCC
  Massoutier    CCCGAGAACCTGATGGGAATGCAGGCGGCCATTGAGCAGGCCATGAAGAGCCGAGAGATCCTGAGCATCTCAGACCCGCAGACACTGGCCCACGTGCTCACGGACGGGGTGCAGAGGTCGCTGAATGACCCTCGCCTGCTCATCTCCTACGAGCCCGGTGCCCTGGAT---GCACCCCACAAA---ACCCCAGCGCTCTCTGACCTCACCCAGGAGGAGCTGCTGGCCCACCTGCAGAAGAGCATTCGCCACGAGGTCCTGGCAGAAAACGTGGGGTACCTGCGCGTGGACGAGCTGCCAGGCCAGGAGGTGCTGAGCAAGCTGGCGGGCTTCCTGGTGAGCCACGTGTGGAGTCGGCTCATGGACACCTCCGCCCTGGTGCTGGATCTCCGGCACTGTCGGGGAGGCCACGTCTCCAGCATCCCCTACGTCATCTCCTACCTGCACCCCGGGAACACCGTCCTGCACGTAGACACCGTCTACGATCGCCCGTCCAACACCACCACGGAGATCTGGACCCTGCCCCAGGTGCTAGGCGGGAGGTACGGGGCCGAGAAGGACGTGGTGGTCCTCACGAGCAGCCGCACAGGCGGCGTGGCTGAGGACATAGCCTACATCCTCAGGCAGACGCGCAGAGCCATCCTGGTGGGCGAGCGCACAGAGGGGGGCGCCCTGGACCTACAAAAGCTCCAGATAGGCCAGTCTGGCTTCTTCCTCACGGTGCCTGTGTCCAGGTCCCTGGGCCCCCTGGGCGGAGGCGGCCAGACGTGGGAAGGCAGTGGGGTACTGCCCTGCGTGGGCATACCTGCCGAGCAGGCCCTGGAGAAGGCGCTGGCCATCCTGACCCTGCGCCGAGCCCTGCCGGGGGTGGTGCACCGCCTGCAGGAAGCGCTGCAGGAGTACTACGCGCTAGTGGACCGGGTGCCTGCCCTGCTGCACCACCTGGCCAGCACGGACTACTCCGCCGTGGTCTCTGAAGAGGACCTGGTCACTAAGCTCAACGCCGGCCTCCAGGCTGTGTCTGAGGACCCCAGGCTCCTGATCCGGGCTGTGGGACACCAAGAAATCCCTTCT---GGGCCC------GAGGCTGAGGTGGATGAA---CTGCCGGAGGTTGTCCAC---------GAGGTGCCCGAGGACGAGGCTTCACGGCAGGCCCTAGTGGATGCTGTGTTCCAAGTGTCTGTCCTGCCGGGCAACGTGGGTTACCTGCGCTTTGACAGGTTCGCAGACGCTCCCATGCTGGAGATGCTGGGCCCCTACGTGCTGCGCCAGGTGTGGGAGCCC
  Ctenodacty    CCCGAGAACCTGATGGGAATGCAGGCGGCCATTGAGCAGGCCATGAAGAGCCAGGAGATCCTGAGCATCTCAGACCCGCAGACGCTGGCCCAGGTGCTCACGGACGGGGTGCAGAGCTCGCTGAACGACCCTCGCCTGCGCATCTCCTACGAGCCCGGTGCGCTGGAC---ACACCCCACAAA---ACCCCAGCGCCCTCTGACCTCACCCAGGAGGAGCTGCTGGCCCAGCTGCAGAAGAGCATTCGCCACGAGGTCCTGGCGGAAAACGTGGGGTACCTGCGCGTGGACGAACTGCCAGGCCAGGAGGTGCTGAGCAAGCTGGGGGGCTTCCTGGTGAGCCACGTGTGGAGTCGGCTCATGGACACCTCCGCCCTGGTGCTGGATCTCCGGCACTGCCGGGGAGGCCATGTCTCCAGCATCCCCTACGTCGTCTCCTACCTGCACCCCGGGAACACCGTCCTGCACGTGGACACCATCTATGATCGCCCCTCCAACACCACCACGGAGATCTGGACCCTGCCCCAGGTGCTAGGCGGGAGGTATGGAGCCGAGAAGGACGTGGTGGTCCTCACGAGCGGCCGCACGGGCGGCGTGGCTGAGGACATCGCCTATATCCTCAGGCAGACGCGCAGAGCCATCCTGGTGGGCGAGCGCACGGAGGGGGGTGCCCTGGACCTCCAAAAGCTCCAGATAGGCCAGTCCGGCTTCTTCCTCACGGTGCCTGTGTCCAGGTCCCTGGGCCCCCTGGGCGGAGGTGGCCAGACGTGGGAAGGCAGTGGGGTACTGCCCTGCGTGGGCACACCTGCCGAGCAGGCCCTGGAGAAGGCGCTGGCCATCCTGACCCTGCGCCGAGCCCTGCCGGGGGTGGTGCACCGCCTGCAGGAAGCACTGCAGGAGTACTACGCGCTAGTGGACCGGGTGCCTGCCCTGCTGCACCACCTGGCCAGCACGGACTACTCCGCCGTGGTCTCCGAAGAGGACCTGGTCACTAAGCTCAACGCCGGCCTCCAGGCTGTGTCTGAGGACCCCAGGCTCCTGGTCCGGGCCGTGGGACACCGAGAAATCCCTTCT---GAGCCC------GAGGCTGAGATGGATGAA---CTGCCAGAGGTTGTTCAC---------GAGGTGCCCAAGGACGAGGCTTCACGACAGGCCCTAGTRGACGCTGTGTTCCAAGTGTCGGTCCTGCCGGGCAACGTGGGTTACCTGCGCTTTGACAGGTTCGCAGATGCTCCCATGCTGGAGACGCTGGGCCCCTACGTGCTGCGCCAGGTGTGGGAGCCC
  Thryonomys    CCAGAGAACCTCATGGGGATGCAGGCAGCCATTGAGCAGGCCATGAAGAGCCGGGAGATTCTGGGCATCTCTGATCCACAGATGCTGGCCCAAGTGCTGACAGATGGGGTGCAGAGCTCCTTGAACGACCCTCGGCTAGTTATCTCCTATGAGCCCAGCACCATAGAG---ATACCACGCCAA---GCCCTAGAACCCACAAACCTCAGCCAGGAGGAGCTGTTGGCCGGGCTGCAGAAGAGCATCCGCCACAAGGTCCTGGAAGGCAACGTGGGCTACCTGCGTGTGGAYGACCTCCCGGGCCAGGAGGTGCTCAGCAGGCTAGGCAGCTTCCTGGTGACCCACGTGTGGAAGCAGCTCATGAGCACCTCTGCCCTGGTGCTGGATCTCCGGCAGTGCCCCAGGGGCCATGTCTCCGGCATCCCCTACGTCATCTCCTACCTGCATCCCGGGAACACGGTCCTTCGTGTGGACACCATCTACAACCGCCCCTCCAACACCACCACGGAGATCTGGACCTTGCCACAGATCCTGGGAGAAAGATACAGCACCGAGAAGGACGTGGTGGTCCTCACCAGCAGCCGCACTGGGGGTGTGGCCGAGGACATTGCCTACATCCTCAAGCAGTTGCGCAGGGCCATTGTGGTGGGTGAGCGCACAGAGGGGGGTGCCCTAGACCTCCAGAAACTGAGGATCGGCCAGTCTAACTTCTTTCTCACTGTGCCTGTGTCCAGGTCTCTGGGGCCCTTGGGTGGAGGAACCCAGACATGGGAGGGTAGTGGGGTGCTGCCATGCGTGAGCACACCAGCTGAGCAGGCCCTAGAGAAGGCACTTGCCATCCTCACCCTACGCCGCGCCCTGCCGGGGGTTGTCAGCCGCCTGCAGGAGGCCCTGCAGGAGTATTACACACTGGTGGACCGTGTGCCAGCCCTGCTGCACCACCTGGCCAGCATGGACTATTCCATGGTGGTCTCTGAAGAGGACCTGGTCACCAAGCTCAATGCTGGCCTGCAGGCCGTATCTGAGGACCCCAGGCTCCTGGTGCGGTCTGTGGGGCCAAGAGAGACCTTCTCA---GGGCCT------GAGGCTGAAGCCCACGAG---CCACTGGAGGCAGAGCCC---------GAGGTCCCCAAGGATGAGGCTGCCCGGCGGGCACTGGTGGACACTATGTTCCAGGTGTCAGTGTTACCAGGCAACGTGGGCTACCTACGCTTTGATAGGTTTTCAGACGACTCTGTGCTGGGGGCGCTGGGGCCCTATGTGCTGCACCAGGTGTGGGAGCCC
  PetromusXX    CCAGAGAACCTCATGGGGATGCAGGCAGCCATTGAGCAGGCCATGAAGAGCCGGGAGATTCTCAGCATCTCCGATCCACAGGTACTGGCCCGAGTGCTGACAGACGGGGTGCAGAGCTCCTTGAACGACCCTCGGCTAGTCATCTCCTATGAGCCCAGCACCGTGGAG---GCATCGCCGCAA---GCCCCGGCACCCACCAACCTCAGCCAGGAGGAGCTGCTGGCTGGGCTGCAAAAGAGCATCCGCCATGAGGTCCTGGGAGGCAACGTGGGCTACCTGCGTGTGGACGACCTCCCGGGCCAGGAGGTACTCGGCAGACTAGTCAGCTTCCTGGTGACCCACGTGTGGAAGCAGCTCATGGGCACCTCCGCCCTGGTGCTGGACCTCCGGCAGTGCTCTGGCGGCCATGTCTCCAGCATCCCCTATGTCATCTCCTACCTGCACCCCGGGAACACAGTCCTGCACGTGGACACCATCTACAACCGCCCCTCCAACACTACCACGGAGATCTGGACTTTGCCACAGATTCTGGGAGAGAGATACAGCGCCGAGAAGGATGTGGTGGTCCTCACCAGTGGCCGCACTGGGGGCGTGGCCGAGGACATCGCCTACATCCTCAAGCAGATGCGCAGGGCCATCGTGGTGGGCGAGCGCACAGAGGGGGGTGCCCTGGACCTCCAGAAACTGAGGATCGGCCAGTCCAGCTTCTTCCTCACCGTGCCTGTGTCGAGGTCACTGGGGCCCTTGGGTGGAGGAGGCCAGACGTGGGAGGGCAGCGGAGTACTGCCATGCGTGAGCACGCCAGCAGAGCAGGCCCTGGAGAAGGCGCTGGCCATCCTCACCTTGCGCCGCGCCCTGCCGGGGGTCCTGCACCGCCTGCGGGAGGCCTTGCAGGAGTACTACACACTGGTGGACCGCGTGCCGGCCCTGCTGCACCACCTGGCCAGCATGGACTACTCCACAGTGGTCTCCGAAGAGGACCTGCTAACCAAGCTCAACGCTGGGCTGCAGGCTGTGTCTGAGGACCCCAGGCTCCTGGTGCGGGCTGTGGGGCCCAGAGAGACCTCTTCA---GGGCCT------GAGGCTGAAGGCTATGAG---GCCCTGGAGGCAGAACCC---------GAGGTCCCCAACGACGAGGCTGCCCGGCAGGCACTGGTGGACACTATGTTCCAGGTGTCAGTGTTGCCAGGCAACGTGGGCTACCTGCGCTTTGACAGGTTTTCAGATGACTCTGTGCTGGGGGCGCTGGGCCCCTACGTGCTGCACCAGGTGTGGGAGCCC
  Bathyergus    CCAGAGAACCTCATGGGGATGCAGGCAGCCATTGAGCAGACCATGAAGAGCAGGGAGATTCTGGGCATATCTGATCCGCAGATGCTGGCCAAAGTGCTGACCGATGGGGTACAGAGCTCCTTGAACGACCCCCACCTAGTCATCTCCTATGAGCCCAGCACTGTGGAG---GCACCACAGCAA---GCCCCAGCACCCACCAACCTTAGCCAGGAGGAACTGCTGGCTAGGCTGCAGAAGAGCATCCGCCGTGAGGTCCTGGAGGGCAACGTGGGCTACCTGCGTGTGGATGACATCCCTGGCCAGGAGGTGCTAAGCAAACTGGGTGGCTTCTTGGTGACCCACGTGTGGAAGCAGCTCATGGGTACCTCCGCCCTGGTGCTGGATCTCCGGCAGTGCTCCGGTGGCCATGTCTCTGGCATCCCCTATATCATCTCCTACCTGCACCCCACGAACATGGTCCTGCACGTGGACACCATCTATGACCGCCCTTCCAACACCACCACAGAGATCTGGACCTTACCACAGATCCTGGGAGAGAGGTACAGTGCCAAGAAGGATGTGGTGGTCCTCACCAGAGGCCACACTGGGGGCGTAGCCGAGGACATTGCCTATATCCTCAAGCAGATGCGCAGGGCCACTGTGGTGGGTGAGAGAGTGGAGTGGGGCGCCCTGGACCTTCAGAAGCTGAGGATTGGCCAGTCCAACTTCTTCCTCATTGTGCCTGTATCCAGGTCGCTGGGGCCCCTAGGTGGAGGAAGCCAGACATGGGAGGGCAGCAGGGTGCTGCCATGTGTGGGCACGCCAGTGGAGCAGGCTCTTGAGAAGGCGCTGGCCATCCTCACCCTGAGCCGCGCCCTGCCAGGGGTTGTGCACCGCCTGCAGGAGGCCCTGCAGGAGTACTACATGCTGGTGGACTATGTGCCAGCCCTGCTGCACCGCCTGGCCAGCATGGACTACTCCACAGTGGTCTCCAAGGAAGACCTGGTCACCGAGCTCAAAGCTGGCCTGCAGGCGGTGTCCAAGGACCCCAGGCTCCTGGTGCGGGCTGTGGGGCCCAGAGAAACCTCTTCA---GGGACT------GAGGCTGAAACCCATGAG---TCCCCAGAGGCAGAGCCC---------AAGGTGCCCGAGCACAAGGCTGCCCTGCAGACACTCATGGAT---ATT-TCCCGGTGTCAGTGTTGCCGGGTAATGTGGGTTACCTGCACTTTGACAGGTTCTCAGATGACTCTGTGCTGGGGGCACTGGGGCCCTACATGCTACACCAGGTGTGGGAGCCC
  Heteroceph    CCAGAGAACCTCATGGGAATGCAGGCAGCCATTGAGCAGGCCATGAAGAGCAGGGAGATCCTGGACATCTCTGATCCTCAGATGCTGGCCCGAGTGCTGATGGATGGGGTACAGAGCTCCTTGAATGACCCCCACCTAGTCATCTCCTATGAGCCCAGTGCTGTGGAG---GCACCACCACAA---GCCCCGGCACCCACCAACCTTAGCCAGGAGGGGTTTCTGGCCAGGCTACAGAAGAGCATCCACCATGAGGTCCTGGAGGGCAACATGGGCTTCCTGCGTGTGGATGACCTTCCAAGCCAGGAGGTGCTAAGCAAGCTGGGTGGCTTCCTGATGACCCACGTGTGGAAGCAGCTCATGGGTACCTCCGCCCTGCTGCTGGATCTCCGGCAGTGCCCCGGCGGCCATGTATCCGGCATCCCCTATATCATCTCCTACCTGCACCCCGGGAACACGGTCCTGCATGTGGACACCATCTATGACCGCCCCTCCAACACCACCACAGAGATCTGGACCTTGCCACAGATCCTGGGAGAGAGATACAGAGCCTAGAAGTATGTGG-GGTCCTCACCAGCGGCCACACCGGGGCTGTGGCTGAGGACATTGCCTACATCCTCAAGCAGATGCGCAGGGCCATTGTGGTGGGTGAGCGAACAGAGGGGGGCGCCCTGGACCTTCAGAAGCTGCGGATCGGCCAGTCTAACTTCTTCCTCACCATGCCTGTGTCCAGGTCGCTGGGGTCCCTGAGTGGAGGCAGCCAGACATGGGAGGGCAGCGGCGTGCTGCCCTGTGTGGCCACACCAGCCAAGCAGGCTCTGGAGAAGGCGCTGGCCATCCTCACCCTGTGCCGTGCCCTACCAGGGGTTGTGCGCCGCCTGCAGGAGGCCCTCCAAGAGTACTACACGCTGGTGGATCGCGTGCCAGCCCTGTTGCACTGCCTGGCCAGCATGGACTACTCCACAGTGGTCTCCGAGGAGGACCTGGTCACTAAGCTCAATGCTGGCCTGCAGGCCATGTCTGAGGACCCCAAACTTCTGGTTCGGGCTGTGGAGCCCAGAGAAACCTCTTCA---GAGACC------GAGGCTGAAGCCCATGAG---CCCCTGGAGGCAGAGCCT---------GAGGTGCCTAAGGACGAGGCTGCACGGAGGGCACTGGTGGGCGCTATGTTCCACGTATCAGTATTGCCGGGCAATGTGGGCGACCTGTGCTTTGACAGGTTTACAGACATCTCAGTGCTGGAGCTGCTGGGGCCCTATGTACTGCACCAGGTTTGGGACCCC
  TrichysXXX    CCAGAGAACCTCATGGGGATGCAAGCGGTTATCGAGCAGGCCATGAAGAGCAGGGAGATCCTGGGCATCTCCGATCCTCAGACGATGGCCCGCGTGCTGACGGACGGGGTGCAGAACTCCCTGAACGACCCACGCCTGGTCATCTCCTATGAGCCCAGCACCCTGGAG---GCCCCTCAGCCA---GCCTCAGCACCCACCAACCTCAGCCAGGAGGAGCTGCTGGCTGGGCTGCAGACAAGTATCCACCACAAGGTCCTGGAGGGCAACGTGGGCTACCTGCGTGTGGACGACCTCCCAGGCCAGGAGGTGCTGAGCAGGCTGGGCAGCTTCCTGGTGACCCACGTGTGGAAGCAGCTCATGGGCACCTCTGCCCTGGTGCTGGATCTCCGGCAGTGCCCTGGAGGCCACGTCTCCAGCATCCCCTATGTCATCTCCTACCTGCACCCCGGGAACACAGTCCTGCACGTGGACACCATCTACGACCGCCCCTCCAACACCACCACAGAGATTTGGACCCTGCCGCAGGTCCTGGGAGAGAGGTATAGTGCCGAGAAGGATGTGGTGGTACTCACCAGTGGCCGCACTGGGGGCGTGGCCGAGGACATCGCCTACATCCTCAAGCAGATGCGCAGAGCCATTGTGGTGGGTGAGCGCACTGAGGGGGGTGCCCTGGACCTGCAGAAGCTAAGGATCGGCCAGTCCAACTTTTTCCTCACTGTGCCCGTGTCCAGGTCCCTGGGGCCCCTGGGTGGAGGCAGCCAGACTTGGGAGGGCAGCGGAGTGCTGCCGTGTGTGGGTACACCAGCGGAGCAGGCCCTGGAGAAGGCAATGGCCATCCTCACCCTGCGCCGTTCCCTGCCTGGGGTGGTGCGCCGCCTGCAGGAGGCCCTGCAGGAATCCTACACACTGGTGGATCGCGTGCCAGCTCTGCTGCACCGCCTGGCCAGCATGGACTACTCCACGGTGGTCTCCGAGGAGGACCTGATCACCAAGCTCAACGCTGGCCTGCAGGCTGTATCAGAGGACCCCAGGCTCCTGGTGAGGGCTGTGGGGCCCAGAGAAACCTCTTCA---GGGCCT------GAGGCTGAAGACCATGAG---CCCCCAGAGGCACAGCCT---------GACGTGCCCAAGGATGAAGCTGCCCAGAGGGCGCTGGTGGACTCTGTATTTCAGGTGTCGGTGTTGCCAGGCAACGTGGGCTACCTGCGCTTTGACAGCTTTGCGAACGACTCTGTGCTGGGGGTGCTGGGGCCCTACATGCTGAGCCAGGTGTGGGAGCCC
  Hystrixxxx    ---------------------------GTCATCGAGCAGGCCATGAAGAGCCAGGAGATCCTGGGCATCTCCGATCCTCAGACACTGGCCCGTGTGCTGACGGACGGGGTGCAGAGCTCCCTGAATGACCCACGCCTGGTCATCTCCTATGAGCCCAGCACCCTGGAG---GCCCCCCGGCCA---GCACCAGCACCCACTAACCTCAGCCAGGAGGAGCTGCTGGCCGGACTGCAGAAGAGTATCCACCACAAGGTCCTGGAGGGCAACGTGGGCTACCTGCGTGTGGACGACCTCCCGGGCCAGGAGGTGCTGAGCAGGCTGGGCAGCTTCCTGGTGACCCACGTGTGGAAGCAGCTCATGGGCACCTCCGCCCTGGTGCTGGATCTCCGGCAGTGCCCCGGAGGCCACGTCTCCAGTATCCCCTATGTAATCTCCTACCTGCACCCCGGGAACACGGTCCTACACGTGGACACCATCTACGACCGCCCCTCCAACACCACCACAGAGATCTGGACCCTACCGCAGGTCCTGGGAGAGAGGTATAGCGCCGAGAAAGATGTGGTGGTCCTCACCAGTGGCCGCACCGGGGGCGTGGCCGAGGACATTGCCTACATCCTCAAACAGATGCGCAGAGCCATCGTGGTGGGCGAGCGCACTGAGGGGGGTGCCCTGGACCTGCAGAAGCTGAGGATCGGCCAGTCCAGCTTCTTCCTCATGGTGCCCGTGTCCAGGTCCCTGGGGCCCCTGGGCAGAGGCAGCCAGACATGGGAGGGCAGCGGGGTGCTGCCGTGTGTGGGTACACCAGCTGAGCAGGCCCTGGAGAAGGCGCTGGCCGTCCTCACCTTGCGCCAGGCCCTGCCGGGGGTCGTACAGCGCCTGCAGGAGGCCCTGCGGGAGTACTACACACTGGTGGACCGCGTGCCGGCTCTGCTGCAGCGCCTGGCCAGCATGGACTACTCCACAGTGGTCTCCGAGGAGGATCTGGTCACCAAGCTCAACGCTGGTCTGCAGGCTGTATCGGAGGACCCCAGGCTCCTGGTGCGGGCTGTGGGGCCCAGAGAAACCTCTTCG---GGGCCC------GAGGCTGAAGCCCATGAG---CCCCCGGAGGCACAGCCT---------GAGGTGCTCAAGGGTGAGGCTGCCCAGCAGGTGCTGGTGGACTCTGTGTTCCAGGTGTCGGTGCTGCCAGGCAACGTGGGCTACCTACGCTTTGATAGCTTTGGGAATGACTCCATGCTGGGGGTGCGG---------------------------------
  Chinchilla    CCAGAGAACCTTATGGGGATGCAGGCGGCCATTGAACAGGCCATGAAGAGCCGGGAGATTCTGAGCATCTCTGACCCTCAGACGCTGGCCCACGTACTGACGGATGGCGTACAGAGCTCCTTGAATGACCCGCGCCTGGTCATTTCCTATGAGCCCAGTGCTGTGGAG---GAGCTGCAGCAA---GCCCCAGCACCCACCAACCTCAGCCAGGAGGAGCTGCTGGCCAGGCTACAAAAGAACATCCGCCACGAAGTCCTGGAGGGCAACGTGGGCTACCTGCGTGTGGACGACCTCCCCAGCCAGGAGGTGCTGAGTAGGCTGGGCAGTTTCCTGGTGACCCACGTTTGGAAGCAGCTCATGAGCACCTCTGCCCTGGTGCTGGACCTCCGGCAGTGCCCCAGCGGCCACATCTCTGGCATCCCTTATGTCATCTCCTACCTGCACGCTGGGAACACGGTCCTGCATGTGGACACCATCTACGACCGCCCTTCCAACACCACCACGGAGATCTGGACCTTGCCACATGTCCTAGGAGAGCGATACAGTGCTGAGAAAGATGTGGTGGTCCTCACCAGCAGCCGTACTGGGGGTGTGGCCGAAGACATCGCCTACATCCTCAAGCAGATGCGCAGGGCCATCGTGGTGGGTGAGCGCACAGAGGGGGGCGCCTTGGACCTTCAGAAGCTAAGGATCGGTCAGTCCAACTTCTTCCTCACAGTGCCTGTGTCCAGGTCACTGGGCCCCCTGGGTGGAGGCAGCCAGACATGGGAGGGCAGCGGAGTGCTACCGTGTGTGAGCACACCAGCTGAGCAGGCCCTAGAGAAGGCACTGGCGATCCTCACCCTGCGCCGTGCCCTGCCAGGGATTGTGCACCGCCTGCAGGAGGCCTTGCAGGAGTACTATACCCCAGTGGACCGAGTACCGGCCCTGCTGCACCACCTGGCCAGCATGGACTACTCTACAGTGGTCTCTGAGGAGGACCTGGTCACAAAGCTCAACAGCGGTCTGCAGGCTGTATCTGAGGACCCCAGGCTCCTGGTGCGGGCTGTGGGGCCCAGAGAAGCCTCTTTG---GAGCCT------GAGGCTGAAGCCCAGGAA---CCCCCAGAGGCAGAGCCC---------GAGGTACCCAAGGCCGAGGCTGCCCGGAAGGCACTGGTGGATGCTGTGTTCCAGGTGTCAGTGTTGCCAGGCAATGTGGGCTACCTGCGCTTTGACAAGTTTGCAGATGACTCGGTGCTGGAGGCACTGGTGCCTTATGTGCTGCACCAGGTGTGGGAACCC
  DinomysXXX    CCAGAGAACCTTATGGGGATGCAGGTGGCCATTGAGCAGGCCATGAAGAGCTGGGAGATTCTGAGCATCTCCGACCCTCAGACATTGGCCCATGTGCTGACGGATGGGGTACAGAGCTCCTTGAATGACCCGCGCCTGGTCATTTCCTATGAGCCCAGTGCTGTGGAG---GAGCTGCGGCAA---GCCCCAGCACCTGCCAACCTCAGCCAGGAGGAGCTGCTGGCTGGGCTACAAAAGAACATCCACCACGAAGTCCTGGAGGGTAACGTGGGCTACCTGCGAGTGGATGACCTCCCTGGCCAGGAGGTGCTAAGCAGGCTGGGCAGCTTCCTGGTGACCCACATTTGGAAGCAGCTCATGAGCACCTCTGCCCTGGTGCTGGACCTCCGGCAGTGCCCCAGTGGCCACATCTCTGGAATCCCTTATGTCATCTCCTACCTGCACCCTGGGAACACGATCCTCCATGTGGACACCATCTACGACCGCCCCTCCAACACCACCACAGAGATCTGGACCTTGCCGCAGGTTCTAGGAGAGCGATACAGCGCTGAGAAGGACGTGATGGTCCTCACCAGCAGCCGCACTGGGGGTGTGGCTGAAGACATAGCCTACATCCTCAAGCAGATGCGCAGGGCCATCGTAGTGGGTGAGCGCACAGAGGGGCRCGCCTTGGACCTTCAGAAGCTAAGGATCGGCCAGTCCAGCTTCTTCCTCACCTTGCCTGTGTCCAGGTCCCTGGGCCCCCTGGGCAGAGGCAGCCAGACATGGGAGGGCAGTGGGGTACTGCCATGTGTGGGCACACCAGCTGAGCAGGCCCTGGAGAAGGCACTGGCCATCCTCACCCTGCGCCGTGCCCTGCCAGGGGTTGTGCACCGCCTGCAGGAGGCCCTGCAGGAGTATTATACCCTGGTGGATCGAGTACCGGCCTTGCTGCACCACCTGGCCAACATGGACTACTCCACAGTGGTCTCTGAGGAGGACCTGGTCACAAAGCTGAACAGCGGCCTGCAGGCTGTATCTGAGGACCCCAGGCTCGTGGTGCGGGCTGTGGGTCCCAGAGAAATCTCTCTG---GAGCCT------GAAGCTGAAGCCCAGGAG---CCCCCAGAGGCAGAGCCT---------GAGGTACCCAAGGGCGAGGCTGCCCGGAAGGCACTGGTGGATGCTGTGTTCCAGGTGTCAGTGTTGCCAGGCAATGTGGGCTACCTGCGCTTTGACAAGTTTGCAGACGACTCAGTGCTGGAGGCACTGGTACCTTATGTGTTGCACCAGGTATGGGAGCCC
  EchimysXXX    CCAGAGAACCTTATGGGGATGCAGGCAGCCATCGAGCAGGCTATGAAGAGCCGAGAGATTCTAGGCATCTCTGACCCTCAGACACTGGCGCATGTGCTGACCAACGGGGTGCAGAGCTCGTTGAATGATCCACGCCTGGTCATTTCCTATGAGCCCAGCACTGTGGAG---AATCTGCGTCAA---GCGCCAGCACCCACCAACCTCACCCAGGAGGAGCTGATGGCTGGGCTGCAAAAGAGCGTCCACCATGAAGTCCTGGAGGGCAATGTGGGCTACTTGCGCGTGGATGACCTCCCTGGCCAGGAGGTGCTAAGCAGGCTGAGTGGCTTCCTGGTGAGCCACGTGTGGAAGCAGCTCATGGATACCTCCGCCCTGGTGCTGGATCTCCGGCAGTGCCCCAGCGGCCATGTCTCTAGCATCCCCTATGTCATCTCCTACCTGCACCCTGGGAACACGGTCCTGCATGTGGACACCATCTACGATCGCCCCTCGAAYACCACCACGGAGATCTGGACCTTGCCGCACATCCTGGGAGAGCGGTACAGTGCTGAGAAGGACGTGGTGGTCCTCACCAGCGGCCGCACTGGGGGCGTGGCAGAGGACATCGCCTACATCCTCAAGCAGATGCGCAGGGCCATCGTGGTGGGTGAGCGCACGGAGGGGGGCGCCCTAGACCTTCAGAAGCTGAGGATTGGCCAGTCCAACTTCTTCCTCACCGTGCCTGTGTCCAGGTCTCTGGGCCCCCTGAGCGGAGGCAGCCAGACGTGGGAGGGCAGCGGGGTGCTGCCATGTGTCATCACCCCAGCTGAGCAGGCCCTGGAGAAGGCGCTGGCCATCCTCACCCTGCGCCGTGCCCTGCCGGGGGTTGTACAGCGCCTGCAGGAGGCCCTGCAGGAGTACTACACCCTGGTGGACCGTGTGCCAGCCCTGCTGCACCACCTGTCCAGCATGGACTATTCCTCAGTGGTCTCTGAGGAGGACCTGGTCACCAAGCTCAACAGCGGCCTGCAGGCTGTATCTGAGGACCCCAGGCTCCTAGTGCGGGCTGTGGGGCCTAGGGAAACCTCTTCA---GGGACC------GAGGCAGAATTCCATGAG---CCAGTAGAAGCAGAGCCT---------GAGGTTCCCAAGGATGAGGCTGCCCGGCAGGCCCTGGTAGACTCTGTGTTCCAGGTGTCTGTGCTGCCCGGCAATGTGGGCTACTTACGTTTTGACAGGTTCGCAGATGACTCCRTTCTAGGGGCACTGGGACCTTACGTGCTGCACCAGGTGTGGGAGCCC
  Abrocomaxx    ---------------------------GCCATGGAGCAGGCCATGAAGAGCCGGGAGATTCTAGGCATCTCTGATCCTCAGACTCTGGCACATGTGCTGACGGACGGGGTACAGAGTTCCCTGAATGACCCACGCCTGGTCATTTCCTATGAGCCCAGCACTGTGGAG---AGTCTGCATCAA---ACCCCAGCACCCACAAACCTCAGCCAGGAGGAGCTGTTGGCCTGGCTACAAAGGAACATCCACCACGAGGTCCTGGAGGGCAACGTGGGGTACCTGCGCGTGGACGACCTCCCAGGCCAGGAGGTGCTAAGCAGGCTGGGTGGCTTCCTGGTGAACCATGTGTGGAAGCAGCTGATGGGCACCTCTGCCCTGGTGCTGGATCTCCGGCAGTGCCCCAGCGGCCACGTCTCTGGCATCCCCTATGTCATCTCCTACCTGCATCCTGGGAACACGGTCCTGCATGTGGACACCATCTACGATCGCCCTTCCAATACCACCACGGAGATCTGGACCTTGCCACAGGTCCTGGGAGAGCGGTACAGTGCGGAGAAGGATGTGGTGGTCCTCACCAGTGGCCACACTGGAGGTGTGGCAGAGGACGTCGCCTACATCCTCAAGCAGATGCGCAGGGCCATCGTGGTGGGTGAGCGCACGGAGGGGGGTGCCCTGGACCTTCGGAAGCTGAGGATTGGCCAATCCAGCTTCTTCCTCACTGTGCCCGTGTCCAGGTCACTGGGTCCCCTGAGCGGAGGCAGCCAGACATGGGAAGGCAGCGGGGTGCTGCCCTGCGTCAGTACCCCAGCTGAGCAGGCCCTGGAGAAGGCGCTGGCTATCCTCACCCTGCGCAGTGCCCTGCCAGGGGTCGTGCACCGCCTGCAGGAGGCGCTGCAGGAGTACTACACCCTGGTGGACCGTGTGCCGGCCCTGCTGCACCGCCTGTCCAGCATGGACTATTCCACAGTGGTCTCTGAGGAGGACCTGGTCACCAAGCTCAACAGCGGCCTGCAGGCTGTATCTGAGGACCCCAGGCTAGTGGTGCGGGCTGCGGGGCCTAGAGAAACCTCTTCA---GGGCCT------GAGGCTGAATCCTATGAG---CCACTAGAAGCAGAGCCT---------GAGGTCCCCAAGGACGAGGCTGCCCGGCAAGCCCTGGTGGACACTGTGTTCCAGGTGTCCGTGCTGCCTGGCAATGTGGGCTACCTGCGCTTTGACAGGTTCGCAGATGACTCAGTTCTGGGGGCACTG---------------------------------
  CapromysXX    CCAGAGAACCTTATGGGGATGCAAGCAGCCATCGAGCAGGCCATGAAGAGCCGGGAAATTCTAGGCATCTCCGACCCTCAGACGCTGGCGCATGTGCTGACAGATGGGGTACAAAACTCATTGAATGACCCACGCCTTGTCATTTCCTACGAGCCCAGCACTGTGGAG---AGTCCACGTAAA---GCCCCAGCACCCACCAACCTCACCCAGGAGGAGCTGRTGGCTGGGCTACAAAAGAACGTCCGCTATGATGTCCTGGAGGGCAACGTGGGCTACTTGCGCGTGGATGACCTCCCCGACCAGGAGGTGCTAAGCAGGCTGAGTGGCTTCCTAGTGAACCATGTGTGGAAGCAGCTCATGGGTACCTCTGCCCTGGTGCTGGATCTCCGGCAGTGCCCCAGCGGCCATGTCTCTGGCATCCCCTACATCATCTCCTACCTGCACCCTGGGAACACGGTCCTACATGTGGACACCATCTACAATCGTCCCTCGAACACCACCACAGAGATCTGGACCTTGCCRCAGGTCTTGGGAGAACGGTACAGTGCTGTGAAGGATGTGGTGGTCCTCACCAGCAGCCGCACTGGGGGCGTGGCAGAGGACATCGCCTACATCCTCAAGCAGATGCGCAGGGCCATCGTGGTGGGTGAGCGCACGGAGGGAGGCGCCCTGGACCTGCAGAAGCTGAGAATTGGCCAGTCCAACTTCTTCCTCACTGTGCCTGTGTCCAGGTCCCTGGGCCCCCTGAGCGGAGGCAGCCAGACATGGGAGGGCAGTGGGGTGCTGCCATGTGTCAGCACCCCTGCGGAGCAGGCCCTGGAGAAGGCGCTGGCCATCCTCACCCTGCGCCGTGCCCTGCCAGGGGTTGTGCACCGCCTACAGGAGGCCCTGCAGGAGTACTACACCCTGGTAGATCGTGTGCCGGCCCTGCTACACCACCTATCCAGCATGGACTACTCCATGGTGGTGTCTGAGGAGGGCTTGGTCACCAAGCTCAACAGCGGCCTACAGGCTGTAGCTGAGGACCCCAGGCTCCTAGTGCGGGCTGTGGGGCCCAGGGAAATCTCTTCA---GGGTCC------GAGGCTGAATCCCATGAG---CCACTGGAAGCAGAGCCT---------GAGATTCCCAAAGATGAGGCTGCCCGGCAAGCCCTGGTGGACACTGTGTTCCAGGTGTCCGTGCTGCCCGGCAATGTGGGCTACCTACGCTTTGACAGGTTCACAGATGACTCAGTTCTGGGGGCACTGGGACCTTATGTGCTGCACCAGGTGTGGGAGCCC
  OctodonXXX    CCAGAGAACCTTATGGGAATGCAGGCCGCCATCGAGCAGGCCATGAAGAGCCGGGAGATTCTAGCCATCTCTGACCCTCAGACGCTGGCTCATGTGCTGACGGATGGAGTACAGAGCTCACTGAATGACCCGCGCCTGATCATTTCCTATGAGCCCAGCACTGTGGAG---AGCCAGCATCAA---GCCCCAGCACCCACCAACCTCAGCCAGGAGGAGCTGCTGGCCGGGTTACAGAAAAGCGTCCGCCACGAGGTCCTGGAAGGCAACGTAGGCTACCTGCGCGTGGATGACCTCCCCGGCCAGGAGGTGCTAAGCAGGCTGGGTGGCTTCCTGGTGAACCATGTGTGGAAGCAGCTCATGGGTACCTCTGCCCTGGTGCTGGATCTCCGGCAGTGCACCAGCGGCCACGTCTCTGGCATCCCCTATGTCATCTCCTACCTGCACCCTGGAAACACAGTTCTGCATGTGGACACCATCTACGATCGCCCCTCAAACACCACCACGGAGATCTGGACCTTGCCGCAGGTCTTGGGAGAGCGGTACGGTGCTGAGAAGGATGTGGTGGTCCTCACCAGTGGCCGCACTGGAGGCGTGGCTGAGGACATCGCCTACATTCTCAAGCAGATGCGCAGGGCCATCGTGGTGGGTGAGCGCACGGAGGGGGGTGCCCTGGACCTTCAGAAGCTGAGGATTGGCCAGTCCAACTTTTTCCTCACTGTGCCCGTGTCCAGGTCACTGGGCCCCCTGAGCGGAGGCAGTCAGACATGGGAGGGCAGTGGGGTGCTGCCGTACGTCAGCACCCCAGCTGAGCAGGCCCTGGAGAAGGCGCTGGCCATCCTCACCCTGCGTCGCGCCCTGCCAGGGGTTGTGCACCGCCTGCAGGAGGCCCTGCAGGAGTACTACACCCTGGTCGACCGTGTGCCGGCCCTGCTACACCGCCTGTCTAGCATGGACTATTCTACTGTGGTCTCTGAGGAGGACCTGGTCACCAAGCTCAACAGCGGCCTGCAGGCTGTATCTGAGGACCCCAGGCTCCTGGTGAGGGCTGCGGGGCCTAAAGAAACCTCTTTG---GGGCCT------GAGGCTGAATCCCATGAG---CCATTAGAAGCAGAGCCT---------GAGGTTCCCGAGGAGGAGGCTGCCCGACAGGCCCTGGTAGACACTGTGTTCCGGGTGTCCGTGCTGCCTGGCAATGTGGGCTACCTGCGCTTTGACAGCTTCGCAGATGACTCCGTTCTGGGGGCACTGGGGCCTTATGTGCTGCACCAGGTGTGGGAGCCC
  CaviaXXXXX    CCAGAGAACCTTATGGGGATGCAGGCAGTCATCGATCAGGCCATGAAGAGCCAGGAGATCCTGGGCGTCTCTGACCCTCAGACGCTGGCCCGTGTGCTGACAGACGGGGTACAAAGCTCCTTGAATGACCCGCGCCTGGTCATTTCCTATGAGCCCAGCACCATGGAG---GAGCTGAAACAA---ACCCCAGCAGCCAGCAACCTCAGCCAGGAGGAACTGCTGGCCAGGCTGCAGGACAGCATCCGCTATGAGGTACTGGAGAACAACGTGGGGTACCTTCGCGTGGACGACCTCCCGGGCCAGGAGGTGCTCAGCCGGCTGGGCAGCTTCCTGGTGACCCAGGTGTGGAAGCAGCTCATGGGCACCTCTGCCCTGGTGCTGGATCTCCGGCAGTGCACCAGCGGCCATGTCTCTGGCATCACCTACGTCATCTCCTACCTGCACCCCGGGAACACAGTCCTGCATGTGGACACCATCTACGACCGCCCCTCCAACACCACCACGGAGATCTGGACCTTGCCTGAAGTCCTGGGAGAGCGCTACAGCGCCGAGAAGGATGTGGTGGTCCTCACCAGTGGCCGCACCGGGGGCGTGGCCGAGGACATCGCCTATATCCTCAAGCAGATGCGCAGAGCCATCGTGGTGGGCGAGCGCACGGAGGGGGGTGCCCTGGACCTCCAGAAGCTGAGGATCGGCCAGTCCGACTTCTTCCTCACTGTGCCAGTGTCCAGGTCACTGGGCCCCCTGGGCGGAGGCAGCCAGACGTGGGAGGGCAGCGGGGTGCTGCCCTGTGTGGTCACGCCGGCCGAGCAGGCCCTGGAGAAGGCTCTGGCCATCCTCACCCTGCGCCGCGCCCTGCCGGGGGTCGTGGGCCGCCTGCGGGAGGCCTTGCAGGACTACTACACTCTGGTGGACCGCGTGCCGGCCCTGCTGCACCACCTGGCCAGCATGGACTACTCCATGGTGGTGTCTGAGGAGGACCTGGTCACCAAGCTCAACAGCGGCCTGCAGGCCGTGTCCGAGGACCCCAGGCTGCTGGTGCGGGCTGTGGGGCCCCAAGAAATCTCTTTG---GGGTGT------GAGGCTGAAGTCCATGAG---TCCCCTGAGGCACAGCCT---------GCAGTGCCCAAGGACGAGGCTGCCCAGCAGGCGCTGGTGGATGCCGTGTTCCAGGTGTCAGTGCTGCCGGGCAACGTGGGCTACCTGCGCTTTGACGGGTTCGCGGACGAAGCAGTGCTCGAGGCGCTGGGGCCGTATGTGCTACAGCAGGTGTGGAAGCCG
  Hydrochoer    ---------------------------GTCATCGAGCAGGCCATGAAGAGCCAGGAGATCCTGGGTGTCTCCGACCCTCAGACGCTGGCCCATGTGCTGACAGACGGGGTGCAGAGCTCCTTGAATGACCCGCGCCTGGTCATTTCCTACGAGCCCAGCACCGTGGAG---GAGCTGAAACAA---ATCCCGGCACCCAGCAACCTCAGCCAGGAGGAGCTGCTGGCCGGGCTGCAGGACAGCATCCGCCACGAGGTCCTGGAGGACAATGTGGGCTACCTGCGCGTGGACCACCTCCCGAGCCAAGAGGTGCTCAGCAGGCTGGGCAGCTTCCTGGTGACCCAGGTATGGAAGCAGCTCGTGGGTACCTCCGCCCTGGTGCTGGATCTCCGGCAGTGTGCCAGCGGCCGTGTATCTGGTATCCCCTATGTCATCTCCTATCTGCACCCCGGGAACACAGTCCTGCACGTGGACACCATCTACGACCGTCCCTCCAACACCACCACGGAGATCTGGACCTTGCCTGAGGTCCTGGGGGAGCGCTACAGTGCCGAGAAGGACGTGGTGGTCCTCACCAGTGGCCGCACTGGGGGCGTGGCCGAGGACATCGCCTACATCCTCAAGCAGATACGTAGGGCCATCGTGGTGGGCGAGCGCACGGAGGGGGGTGCCCTGGACCTCCAGAAGCTGAGGATCGGCCAGTCCGACTTCTTCCTCACCGTGCCGGTGTCCAGGTCGCTGGGCCCCCTGGGCGGAGGCAGCCAGACGTGGGAGGGAAGTGGGGTGCTGCCGTGCGTGGTCACACCGGCTGAGCAGGCCCTGGAGAAAGCACTGGCCATCCTCACCCTGCGCCGTGCCCTGCCAGGGGTCGTGGGCCACCTGCGGGAGGCCCTGCAGGACTACTACACACTGGTGGACCGCGTGCCGGCCCTGCTGAACCACCTGGCCAGCATGGACTACTCCCTGGTGGTATCTGAGGAAGACCTGGTCAACAAGCTCAACAGCGGCCTGCAGGCTGTCTCTGAGGACCCCAGGCTCCTGGTGCGGGCTGTGGGGCCCCAAGAAATCTCTTTG---GGGTGT------GAGGCTGAAATCCATGAGTCGCCCCTTGAGGCAGAGCCC---------GAGGTGCCCAAGGACGAGGCTGCCCAGCAGGCGCTGGTGGACGCCATGTTCCAGGTGTCGGTGTTGCCGGGCAACGTGGGCTACCTGCGCTTCGACAGGTTCGCCGACGATGCCGCGCTGGAGGCGCTG---------------------------------
  AgoutiXXXX    CCGGAGAACCTCATGGGGATGCAGGCAGTCATCGAGCAGGCCATGAAGAGCCAGGAGATTCTGGGCATCTCTGACCCTCAGACGCTGGCCCGTGTGCTGACAAACGGGGTACAGAGCTCCTTGAATGACCCACGCCTGGTCATTTCCTATGAACCCAGCACCGTGGAG---GGGCTGAGGCAA---GCCCCGGCACCCAGCAACCTCAGCCAGGAGGAGCTGCTGGCCAGGCTGCAGGAGAGCATCCGCTACGAGGTCCTGGAGGGCAACGTGGGCTACCTGCGCATGGACGACCTCCCCGGCCAGGAGGTGCTAAGCAGGCTGGGCAGCTTCCTGGTGACCCAGGTGTGGAAGCAGCTCATGGGCACCTCTGCCCTGGTGCTGGATCTCCGGCAGTGCCCCAGCGGCCACGTCTCTGGCATCCCCTACATCATCTCCTACCTGCACCCTGGGAACACCGTCCTGCACGTGGACACCATCTACGACCGCCCCTCCAACACCACCACGGAGATCTGGACTTTGCCTCAGGTCCTGGGAGAGCGATACAGCGCTGAGAAGGATGTGGTGGTCCTCACCAGTGGCCGCACCGGGGGCGTGGCCGAGGACATCGCCTACATCCTCAAGCAGATGCGCAGGGCCATCGTGGTGGGTGAGCGCACGGAGGGGGGTGCCCTGGACCTTCAGAAGCTGAGGATCGGCCAGTCCGACTTCTTCCTCACCGTGCCTGTGTCCAGGTCGCTGGGTCCCCTGGGCGGAGGCAGCCAGACATGGGAGGGCAGTGGGGTGCTGCCGTGCGTGGTCACACCGGCTGAGCAGGCCCTGGAGAAGGCGCTGGCCATCCTCACCCTGCGCCGCGCCCTGCCGGGGGTTGTGAGCCGCCTGCGTGAGGCCCTGCAGGAGTACTACGCACTGGTAGACCGTGTGCCGGCCCTGCTGCAGCACCTGGCCAGCATGGACTACTCCATGGTGGTCTCTGAGGAGGACCTGGTCACCAAGCTCAACAGTGGCCTGCAGACTGTGTCTGAGGACCCCAGGCTCCTGGTGMGGGCTCTGGGGCCCAGAGAAATCGCTCTG---GGGCTC------GAGGCTGAAGTCCCCGAG---CCTCCTGAGGCAGAGCCC---------GAGATGCCCGAGGACGAGGCTGGCCGGCAGGCACTGGTGGACGCTGTGTTCCAGGTGTCAGTGCTGCCAGGCAACGTGGGCTACCTGCGCTTTGACAGGTTTGCCAATGACGCAGTGCTGGAGGCACTGGGCCCCTATGTGCTGCACCAGGTGTGGGAGCCC
  ErethizonX    CCGGAGAACCTTATGGGGATGCAGGTGGCCATCGAGCAGGCCATGAAGAGCCAGGAGATCCTGGGCATCTCTGACCCTCAGACACTGGCCCGTGTGCTGACAGACGGGGTACAGAGCTACTTGAATGACCCACGCCTGGTCATTTCCTATGAGCCCAGCACCGTGGAG---GAGCTGCGGCAA---GCCCCGGCACCCACCAACCTCAGCCAGGAGGAGCTGCTGGCTGGGCTGCAGAAGAGCATCCGCCATGAGGTCCTGGAGGGCAACGTGGGCTACCTGCGCGTGGACGACCTCCCCAGCCAGGAGGTGCTAAGCAGGCTGGGTACCCTCCTGATGACCAATGTGTGGAAGCAGCTCATGGGCACCTCCGCCCTGGTGCTGGATCTCCGGCAGTGCCCCAGCGGCCACGTCTCTGGCATCCCCTACATCATCTCCTACTTGCACCCCGGGAATACAGTCCTGCACGTGGACACCATCTACAATCGCCCATCCAACACCACCACGGAGATCTGGACCTTGCCGCAGGTCCTGGGAGAGCGATACAGCACCGAGAAGGATGTGGTGGTCCTCACCAGCAGCCGCACAGGGGGCGTGGCCGAGGACATTGCCTACATCCTCAAGCAGATGCGCAGGGCCATCGTGGTGGGAGAGCGCACAGAGGGGGGCGCCCTGGACCTTCAGAAGCTGAGGATCGGCCAGTCCAACTTCTTCCTCACTGTGCCTGTGTCCAGGTCGCTGGGCCCTCTGGGCGGAGGCAGCCAGACTTGGGAGGGCAGCGGGGTGCTACCATGTGTGGGCACGCCAGCTGAGCATGCCCTGGAGAAGGCACTGGCCATTCTCACCCTGCGCCGCGCCCTGCCAGGGGTCACGCGCCGCCTGCAGGAGGCCCTGCGGGAGTACTACGCGCTGGTGGACTGCGTGCCAGCCCTGCTGCACCGCCTGGCCAGCATGGACTACTCCACAGTGGTCTCGGAGGAGGACCTGGTCGCCAAGCTCAACAGCGCACTGCAGGCTGTATCTGAGGACCCCAGGCTCCTAGTGAGGGCTGTGGGGCCCAGAGAAACCTCTTTG---GGGCCT------GAGGCTGAAGCCCATGAG---CCCCCAGAGGCAGAGCCT---------GAGGTGCCCAAGGATGAGGCTGCCCGGCAGGCACTGGTGGACGCTGTGTTCCAGGTGTCGGTGTTGCCGGGCAATGTGGGCTACCTGCGCTTTGACAGGTTCGCAGACGACTCAGTGCTGGGGGCACTGGGGCCTTATGTGCTGCACCRGGTGTGGGAGCCC
  Oryctolagu    ------------------------------------------------------------------------------------------------------------------------------------------------------------------------------------GCA---GCCCCAGCACCCAGCAACCTTACCCAGGAGGAGCTGCTGGCTTGGCTGCAGAAGAGTATCCAACATGAGATCCTGGAACACAATGTGGGCTACCTGCGGGTGGATGACCTCCCGGGCCAGGAGGTGCTGAGCAAGCTGGGCGGGTTCCTGGTGGCCCATGTCTGGGGGCAACTCATGGGCACCTCCGCCCTGGTGCTGGATCTGCGGCACTGCACGGGGGGCCACGTCTCTGGCATCCCCTACGTCATCTCCTACCTGCACCCGGGGAACACTGTCGTGCACGTGGACACCATCTATGACCGTCCTTCCAACACAACCACGGAGCTCTGGACCCTGCCCCAGGTGCTGGGGGAGAGGTACAGCGCTGACAAGGATGTGGTGGTCCTCACCAGCGGCCGCACGGGGGGTGTGGCTGAGGACATCGCCTACATCCTCAAGCAGATGCGCAGGGCCATCCTGGTGGGTGAGCAGACCGTTGGGGGCGCCCTGGACCTGCAGAAGCTAAGGATAGGCCAGTCTGACTTCTTCCTCACCGTCCCCGTGTCCAGATCCCTGGGGCCCCTGGGCGGGGGCAGCCAGACGTGGGAGGGCAGCGGCGTGCTGCCCTGCGTGAGGACACCAGCCGAGCAAGCCCTGGAGAAGGCGCTGGCCATCCTCACCCTGCGCCGGGCCCTGCCGGGGCTGGTCCGCCGCCTACAGGAAGCCCTCCAGGAATACTACACGCTGGTGGACCGTGTGCCCGCCCTGCTGCATCACCTGGCCACCATGGACTTCTCCACGGTGGTCTCTGAAGAAGACCTGGTCTCCAAGCTCAATGCCGGGCTGCAGTCTGTGTCTGAGGACCCCAGGCTCCTGGTGCGTGCCATGGGGCCCAGAGAAACTGCTTCT---GGGCTC------GAGGCGGCAGTTGAGGAC---CCTCCAGAGGCAGCCCCC---------------------------------------------------------------------------------------------------------------------------------------------------------------------------
  LepusXXXXX    CCGGAGAACCTGATGGGGATGCAGGCGGCCATCGAGCAGGCCATGAAGAGTCAGGAGATCTTGAGCATCTCCGACCCCGAGACGCTGGCCCAGGTGCTCACGGCCGGGGTGCAGAGCTCCTTGAACGACCCACGCCTGGTCATCTCCTACGAGCCCAGCACCCTGGAG---GTGCCCCGGCAG---GCCCCAGCACCCAGCAACCTTACCCAGGAGGAGCTGCTGGCCTGGCTGCAAAAGAGCATCCAACATGAGATCCTGGAAGACAACGTGGGCTACCTGCGGGTGGATGACCTCCCGGGCCAGGAGGTGCTGAGCAAGCTGGGCGGGTTCCTGGTGGCCCATGTCTGGGGGCAGCTCATGGGCACCTCCGCCCTGGTGCTGGATCTGCGGCACTGCACGGGGGGCCACGTCTCTGGCATCCCCTACGTCATCTCCTACCTGCACCCGGGGAACACTGTCCTGCACGTGGACACCATCTACGACCGCCCTTCCAACACGACCACGGAGCTCTGGACCCTGCCCCAGGTGCTGGGTGAGAGGTACAGCGCTGACAAGGACGTGGTGGTCCTCACCAGTGGCCGCACGGGGGGCGTGGCCGAGGACATCGCCTACATCCTCAAGCAGATGCGCAGGGCCATCCTGGTGGGYGAGCAGACCGTTGGGGGCGCCCTGGACCTGCAGAAGCTAAGGATAGGCCAGTCTGACTTCTTCCTCACCGTCCCCGTGTCCAGATCCCTGGGGCCCCTGGGTGGGGGCAGCCAGACATGGGAGGGCAGCGGCGTGCTGCCCTGCGTGAGGACACCAGCTGAGCAAGCCCTGGAGAAGGCGCTGGCCATCCTCACCCTGCGCCGCGCCCTGCCGGGGCTGGTCCGCCGCCTACAGGAAGCCCTGCAGGAATACTACACACTGGTGGACCGCGTGCCTGCCCTGCTGCATCACCTGGCCACCATGGACTTCGCCACGGTGGTCTCCGAAGAAGACCTGGTCTCTAAGCTCAATGCTGGGCTGCAGTCCGTGTCTGAGGACCCCAGACTCCTGGTGCGTGCCGTGGGGCCCAAAGAAATCGCTTCT---GGGCTC------GAGGCGGCAGCTGAGGAC---CCTCCAGAGGCAGCCCCC---------ACAATGCCTCAAGACGAGGCTGCCTGGCAGGTGCTAGTGGACTCCGTGTTCCAGGTGGCGGTGTTGCCGGGCAACGTGGGTTACCTGCGCTTCGACAGGTTTGCCGAGGCCTCCGTGCTGGAGGCCCTGGGCCCTCAGGTGCTGCGGCAGGTGTGGGCGCCC
  OchotonaXX    ------------ATGGGGATGCAGGCGGCCATCGAAGAGGCCATGAAGAGCCAGGAGATTCTGAGCATCTCTGATCCCCAGACTCTGGCACAGGTGCTCACGGCTGGGGTACAGGGCTCCCTCAATGACCCGCGCCTTGTCATCTCCTATGAGCCCAGCAACCTGGAGGAGGTGCCTCGGCAG---GCCCCGGCACTCAGCAACCTGACCCATGAGGAGTTGCTGGCCTGGCTGCAGAAGAGTGTGCGCCACGAGGTCCTGGAACACAACGTGGGCTACCTGCGGGTAGACGACCTCCCAGGCCAGGAGGTGCTGAGCAAGCTGGGTGGCTTCCTGGTGACTCACGTCTGGAGACAGCTCATGGACACATCCTCCCTCGTGTTGGATCTCCGGCACTGTACTGGGGGCCATGTCTCTGGCATCCCCTATGTCATCTCCTATCTGCACCCAGAAAACACGGTCCTACACGTAGATACCATCTATGACCGCCCTTCCAACACCACCACGGAGATCTGGACCCTGCCTCAGGTGCTGGGAGGGCGGTACAGCACCGACAAGGACGTGGTGGTCCTGACCAGTGGCCGTACAGGGGGTGTGGCTGAGGACATTGCTTATATCCTCAAGCAGATGCGCAGGGCCATCGTGGTGGGCGAACGCACAGTGGGAGGGGCCTTGGACCTGCAGAAGCTGCGTATAGGTCAGTCCAACTTCTTCCTCACTGTTCCCGTGTCCAGATCCCTGGGGCCCCTGGGCGGGGGCAGCCAGACATGGGAGGGCAGCGGAGTGTTACCCTGCGTGGGGACACCAGCCGAGCAAGCCCTGGAGAAAGCCCTGGCCATCCTCACCCTGCGCCGTGCCCTGCCCGGCATGCTCCATCGCCTGCAGGAAGCTCTACGGGAATACTATACACTGGTGGACCGCGTGCCTGCTTTGCTGCAGCACCTGACCACCATGGACTTCTCAACAGTGGTCTCTGAAGAAGACCTGGTTTCCAAGCTGAACGCTGGGCTGCAGTCTGTGTCGGAGGACCCTAGGCTCCTGGTGCGCACTGTGGGAACCAAAGAAAACACTCAT---GGGCTC------GAGGTGGCTGGAGCAGAGGACCCTCTGGAAGCAGCCCCC---------ACTGTGCCTGAGGGCGAGGCCGCCCGGCAGGTGCTGGTGGATTCTGTGTTCCAGGTGGCAGTGCTGCCTGGCAACGTGGGCTACCTGCGATTCGACAGGTTCGCCGACGCCTCTGTGCTGGAGGCCCTG---------------------------------
  HomoXXXXXX    CCGGAGAACCTGCTGGGCATGCAGGAAGCCATCCAGCAGGCCATCAAGAGCCATGAGATTCTGAGCATCTCAGACCCGCAGACGCTGGCCAGTGTGCTGACAGCCGGGGTGCAGAGCTCCCTGAACGATCCTCGCCTGGTCATCTCCTATGAGCCCAGCACCCCCGAG---CCTCCCCCACAA---GTCCCAGCACTCACCAGCCTCTCAGAAGAGGAACTGCTTGCCTGGCTGCAAAGGGGCCTCCGCCATGAGGTTCTGGAGGGTAATGTGGGCTACCTGCGGGTGGACAGCGTCCCGGGCCAGGAGGTGCTGAGCATGATGGGGGAGTTCCTGGTGGCCCACGTGTGGGGGAATCTCATGGGCACCTCCGCCTTAGTGCTGGATCTCCGGCACTGCACAGGAGGCCAGGTCTCTGGCATTCCCTACATCATCTCCTACCTGCACCCAGGGAACACCATCCTGCACGTGGACACTATCTACAACCGCCCCTCCAACACCACCACGGAGATCTGGACCTTGCCCCAGGTCCTGGGAGAAAGGTACGGTGCCGACAAGGATGTGGTGGTCCTCACCAGCAGCCAGACCAGGGGCGTGGCCGAGGACATCGCGCACATCCTTAAGCAGATGCGCAGGGCCATCGTGGTGGGCGAGCGGACTGGGGGAGGGGCCCTGGACCTCCGGAAGCTGAGGATAGGCGAGTCTGACTTCTTCTTCACGGTGCCCGTGTCCAGGTCCCTGGGGCCCCTTGGTGGAGGCAGCCAGACGTGGGAGGGCAGCGGGGTGCTGCCCTGTGTGGGGACTCCGGCCGAGCAGGCCCTGGAGAAAGCCCTGGCCATCCTCACTCTGCGCAGCGCCCTTCCAGGGGTAGTCCACTGCCTCCAGGAGGTCCTGAAGGACTACTACACGCTGGTGGACCGTGTGCCCACCCTGCTGCAGCACTTGGCCAGCATGGACTTCTCCACGGTGGTCTCCGAGGAAGATCTGGTCACCAAGCTCAATGCCGGCCTGCAGGCTGCGTCTGAGGATCCCAGGCTCCTGGTGCGAGCCATCGGGCCCACAGAAACTCCTTCT---TGGCCCGCGCCCGACGCTGCAGCCGAAGAC---TCACCAGGGGTGGCCCCA---------GAGTTGCCTGAGGACGAGGCTATCCGGCAAGCACTGGTGGACTCTGTGTTCCAGGTGTCGGTGCTGCCAGGCAATGTGGGCTACCTGCGCTTCGATAGTTTTGCTGACGCCTCCGTCCTGGGTGTGTTGGCCCCATATGTCCTGCGCCAGGTGTGGGAGCCG
  MacacaXXXX    CCAGAGAACCTGCTGGGCATGCAGGAAGCCATCCAGCAGGCCATCAAGAGCCACGAGATTCTGAGCATCTCAGACCCGCAGACGCTGGCCAGTGTGCTGACAGCTGGGGTGCAGAGCTCCCTGAACGACCCTCGCCTGGTCATCTCCTATGAGCCCAGCACCCCCGAG---CCTCCCCCACAA---GTCCCAGCACTCACCAGTCTCTCAGAAGAGGAACTGCTTGCCTGGCTGCAAAGGGGCCTCCGCCATGAGGTTCTGGAGGGTAATGTGGGCTACCTGCGGGTGGACAGCGTTCCGGGCCAGGAGGTGCTGAGCATGATGGGGGAGTTCCTGGTGGCCCACGTGTGGGGGAAGCTCATGGGCACCTCCGCCTTAGTGCTGGATCTCCGRCACTGCACGGGAGGCCAGATCTCCGGCATTCCCTACATCATCTCCTACCTGCACCCAGGGAACACCATACTGCACGTGGACACTATCTACAACCGCCCCTCCAACACCACCACGGAGATCTGGACCTTGCCCCAGGTCCTGGGAGAAAGGTACGGTGCCGACAAGGATGTGGTGGTCCTCACCAGCAGCCAGACCAGAGGCGTGGCCGAGGACATCGCGCACATCCTCAAGCAGATGCGCAGGGCCATCGTGGTGGGCGAGCGGACTGGAGGAGGGGCCCTGGACCTYCGGAAGCTGAGGATAGGGGAGTCTSACTTCTTCTTCACCGTGCCCGTGTCCAGGTCCCTGGGGCCCCTGGGTGGAGGCAGCCAGACGTGGGAGGGCAGTGGAGTGCTGCCCTGTGTGGGGACACCGGCCGAGCAGGCCCTGGAGAAAGCCCTGGACATCCTCACTCTTCGCAGCGCCCTTCCGGGGGTGGTCCACTGCCTCCAGGAGGCACTGAAGGACTACTACACGCTGGTGGACCGTGTGCCTMCCCTGCTGCAGCACCTGGCCAGCATGGACTTCTCCACGGTGGTCTCCGAAGACGATCTGGTCACCAAGCTCAATGCCGGCCTGCAGGCTGCATCCGAGGATCCCAGGCTCCTGGTGCGAGCCATCAGGCCCAGAGAAACCCCTTCT---GGGCCCGTGACCGATGCTGCAGCTGAAGAC---CCACCAGGAGCAGCTCCA---------GAGTTGCCTGAGGACGACGCTATCCGGCAAGCACTGGTGGAGTCTGTGTTCCAGGTGTCGGTGNTGCCNGGCAACGTGGGNTACCTGCGTTTCGATAGTTTTGCTGACGCCTCCGTGCTGGGTRTTTTGGCCCCATATGTCCTGCGCCAGGTGTGGGAGCCG
  LemurXXXXX    CCCGAGAACCTGGTGGGGATGCAGGAAGCCATCGAGCAGGCCATCAAGAGCCGTGAGATTCTGGGCATCTCAGACCCTCAGACGCTGGCCCAGGTGCTGACGGCTGGAGTGCAGAGCTCCCTGAACGACCCTCGCCTGGTCATCTCCTATGAGCCCAGCACCCTCGAG---CCTCCCCGGGAG---GCCCCAGCACTCACCAACCTCACACAAGAGGAACTGCTGGCCTGGCTGCAGAGGGGCCTCCGCTACGATGTTCTGGAGGGCAACGTGGGCTACCTGCGGGTGGATGACATCCCAGGCGAGGAGGTGCTGAGCAAGCTGGGCCAGTTCCTGGTGGCCCACGTCTGGGGAAAGCTCATGGGCACCTCTGCCCTGGTGCTGGATCTGCGGCACTGCACGGGGGGCCAGGTGTCCGGCATTCCCTACGTCATCTCCTACCTGCACCCGGGGAACACGGTCCTGCACGTGGACACCATCTACGACCGCCCCTCCAACACGACCACGGAGATCTGGACCTTGCCCCAGGTCCCGGGAGAGAGGTATGGTGCCGACAAGGACGTGGTGGTCCTCACCAGTGGCCACACCGGGGGCGTGGCTGAGGACATCGCCTACATCCTCAAGCAGATGCGCAGGGCTATCGTGGTGGGCGAACGAACAGTGGGGGGTGCCCTGAACCTGCAGAAGCTGAGGATAGGCCAATCCAACTTCTTCCTCACCGTGCCCGTATCCAGGTCCCTGGGGCCCCTGGGTGGGGGCAGCCAGACGTGGGAGGGCAGCGGGGTGCTGCCCTGTGTGGGGACGCCAGCCGAGCAGGCCCTGGAGAAAGCCCTGTCCATCCTCACTCTGCGCCGCGCCCTGCCGGGGGTCGTCCGCTGCCTGCAGGAGGCGCTGCAGGACTACTACACGCTGGTGGACCGCGTGCCCACGCTGCAGAACCACCTGGCCAGCATGGACTTCTCCACAGTGGTCTCCGAGGAGGACCTGGTCACCAAGCTCAATGCCGGCCTGCAGGCTGTGTCCGAGGACCCCAGGCTCCTGGTGCGGGCCATTGGGCCCAGAGAAACCCCTCCT---GGGCCC------GAGGCTGAAGCCGAAGAA---CTCCCAGGGGAAGTCCCA---------GAGGTGCCCGAGGATGAGGCTGCCCGGCAAGCCCTGGTGGACTCCGTGTTCCAGGTGTCAGTGCTGCCGGGCAATGTGGGCTACCTGCGCTTCGACAGTTTTGCCGATGCCTCTGTGCTGGGGGCGCTGGGCCCATACATCCTGCGC---------------
  Cynocephal    ------------------------------------------------AGTCGTGAGATTCTGGGCATCTCAGACCCTCAAACGCTGGCCCATGTGCTGACAGTTGGGGTGCAGAGCTCCTTGAATGACCCTCGCCTGGTCATCTCCTATGAACCCAGCACCCTTGAG---GCTCCCCAGCAA---GCCCCGGCATTCACCAACCTCACGCAAGAGGAGCTGCTCGCCTGGCTGCAGAAAGGCATCCACCATGAGGTCCTGGAGGGCAACGTGGGCTACCTTCGGGTAGATGATCTCCCCGGCCAGGAAGTGCTAAGCAAGCTGGGGGAGTTCCTGGTAGCCCACATCTGGAGCAAGCTCATAGACACCTCCGCCTTGGTGCTAGATCTCCGCCACTGCACTGGGGGCCAGGTCTCCGGCATTCCCTACATCATCTCCTACCTGCACCCGGGGAACACGGCCGTGCACGTGGACACCATCTATGACCGCCCTTCCAACACAACCACAGAGATCTGGACCTTGCCCCATGTCCTGGGAGAGAGGTACAGTGCTAACAAAGATGTGGTGGTCCTCACCAGCAGCCGTACCAGGGGCGTGGCCGAGGACATTGCCTACATCCTCAAGCAGATGCGCAGGGCCATCGTGGTGGGCGAGCGGACCGTAGGGGGTGCCCTGGACCTCCAGAAGCTGAGGATAGGCCAATCTGACTTCTTCTTCACCGTGCCCGTGTCCAGGTCCCTCGGGCCCCTGGGCGGGGGCAGCCAGACATGGGAGGGAAGCGGGGTGCTGCCCTGTGTGGGGACACCGGCTGAGCAGGCCCTGGAGAAAGCCCTGGCCATCCTCACCCTGCGCCGTGCCCTGCCAGAGGTGGTGCGCTGTCTGCAGGAGGCCCTGAGGGACTACTACACGCTGGTGGACCGCGTGCCTGCCCTACTGCACCACCTGGCCAGCATGGACTTCTCCTCTGTGGCCTCCGAGGAGGACCTGGTCACGAAGCTCAACGCCGGCCTGCAGACTGTGTCCGAGGACCCCAGGCTCCTGGTACGGGCAGTCAAGCCCAGGGAAACCTCTTCC---GGGCCT------GAGGCTGAAACTGATGAC---CCGCCAGAGGTGGTCCCC---------ACAATGCCCGAGGATGAGGCTTCCCAGCAGGCCCTGGTGGATGCCACGTTCCAGGTGTCTGTGCTGCCGGGCAATGTGGGCTACCTGCGCTTTGACAGGTTTGCAGATGCCTCCGTGCTGGAGGAGTTC---------------------------------
  Tupaiaxxxx    ---------------------------------------------------------ATTCTGGGCATCTCAGACCCTCAGACGCTGGCCCACGTGCTGACAGCCGGGGTGCAGAGCTCCCTAAACGACCCTCGCCTGGTCATCTCCTATGAGCCCAGTGCCCTTGAG---GCCCCCCAGCAAGCCCCCCCAGCATTCGACAGCCTCACCCAGGAGGAGCTGCTCACCCATCTGCAGGAGGGCATCCGCCATGAGGTCCTGGAGGGCAATGTGGGCTACCTGCGACTGGACGACCTCCCAAACCAGGAGGTGCTGAACCAGCTGGGGGCGTTCCTGGTGACCCACGTCTGGATGAAGCTCATGGGCACCTCNGCCTTGGTGCTGGACCTCCGACACTGCACCAGGGGCCACGTCTCCGGCATCCCCTACGTCATCTCCTACCTGCACCCGGGGAGCACGGTCCTGCACGTGGACACCATCTACAACCGCCCCTCCAACACCACCACGGAGCTCTGGACCTTGCCCCAGATCCCGGGAGAGAGGTACAGTGCCAACAAGGACGTGGTGGTCCTCACCAGCAGCCACACTGGGGGCGTGGCCGAGGACATCGCCTACATCCTCAAGCGCATGCGCAGAGCCATCGTGGTGGGTGAGCGCACTGTGGGGGGAGCCCTGGACCTTCAGAAGCTGAGGATCGGCCAGTCCGACTTCTACTTCACGGTGCCCGTGTCCAGGTCCCTAGGGCCCCTGGGTGGGGGCAGCCAGACCTGGGAGGGCAGCGGGGTCCTGCCCTGTGTGGGGACGCCCGCCGAGAAGGCCCTGGAGAAAGCCTTGGCCATCCTCACGCTGCGCCGAGCCCTGCCGGGCGTGGTGCACCGTCTGAAGGAGGCCCTGCAGGAATACTACACGCTGGTGGACCGCGTGCCCGCCCTGCTGCGCCACCTGGCCGGCATGGACTTCTCCGAGGTGGTCTCTGAGGAGGGCCTGGTCAGCAGGCTCAATGCTGGCCTGCAGGCAGTGTCCGAGGATCCCCGGCTGCTGGTGCGGGCAGTCAAGCCCAGAGAAGCCTCCGTG---GAGCCT------GAGGCTGGAGCTGACAAT---GCCCCAGGAGAGGCCCCG---------GTGTTACCCACAGACGAGGCCGCCCTGCAGGCCCTTGGGGACTCCGTTTTCCAGGTGTCTGTGCTGCCCGGCAACGTCGGCTACCTGCGCTTCGACATGTTTGCCGACGCCTCTGTGCTGGGGGTGCTG---------------------------------

[RAG2 char:4588-5520]
  MusXXXXXXX    CTCTTTGGAGGACGTTCATACATGCCTTCTACCCAGAGAACCACAGAAAAATGGAATAGTGTAGCTGACTGCCTACCCCATGTTTTCTTGATAGATTTTGAATTTGGGTGTGCTACATCATATATTCTCCCAGAACTTCAGGATGGGCTGTCTTTTCATGTTTCTATTGCCAGAAACGATACCGTTTATATTTTGGGAGGACACTCACTTGCCAGTAATATACGCCCTGCTAACTTGTATAGAATAAGAGTGGACCTTCCCCTGGGTACCCCAGCAGTGAATTGCACAGTCTTGCCAGGAGGAATCTCTGTCTCCAGTGCAATCCTCACTCAAACAAACAATGATGAATTTGTTATTGTGGGTGGTTATCAGCTGGAAAATCAGAAAAGGATGGTCTGCAGCCTTGTCTCTCTAGGGGACAACACGATTGAAATCAGTGAGATGGAGACTCCTGACTGGACCTCAGATATTAAGCATAGCAAAATATGGTTTGGAAGCAACATGGGAAACGGGACTATTTTCCTTGGCATACCAGGAGACAATAAGCAGGCTATGTCAGAAGCATTCTATTTCTATACTTTGAGATGCTCTGAAGAGGATTTGAGTGAAGATCAGAAAATTGTCTCCAAC------------AGTCAGACATCAACAGAAGATCCTGGGGACTCCACTCCCTTTGAAGACTCAGAGGAATTTTGTTTCAGTGCTGAAGCAACCAGTTTTGATGGTGACGATGAATTTGACACCTACAATGAAGATGATGAAGATGACGAGTCTGTAACCGGCTACTGGATAACATGTTGCCCTACTTGTGATGTTGACATCAATACCTGGGTTCCGTTCTATTCAACGGAGCTCAATAAACCCGCCATGATCTATTGTTCTCATGGGGATGGGCACTGGGTACATGCCCAGTGCATGGATTTG
  RattusXXXX    CTCTTTGGAGGACGGTCATACATGCCTTCTACCCAAAGAACCACAGAAAAATGGAATAGTGTAGCTGATTGCCTACCCCATGTTTTCTTGGTAGATTTTGAATTTGGGTGTGCAACGTCATATATTCTCCCAGAACTTCAGGACGGGCTGTCTTTTCATGTTTCTATTGCCAGAAATGATACCATTTATATTTTGGGAGGACACTCACTTGCCAGTAACATACGTCCTGCTAACTTGTATAGAATAAGAGTAGATCTTCCCCTGGGTACCCCAGCAGTGAATTGCACTGTCTTGCCAGGAGGAATCTCTGTCTCCAGTGCAATTGTCACTCAAACAAATAATGATGAATTTGTTATTGTTGGTGGTTATCAGCTGGAAAATCAAAAAAGGATGGTGTGTAGCATTGTCTCTCTAGGGGACAACAGGATTGAAATTAGTGAGATGGAGACCCCAGACTGGACCCCAGATATTAAGCATAGCAAAATATGGTTTGGAAGCAACATGGGAAACGGGACTGTTTTCCTTGGCATACCAGGAGACAACAAGCAGGCTATGTCAGAAGCATTCTATTTCTATATGTTGAGATGCTCTGAAGATAATTCGAGTGAGGAGCAGAAAATTGTCTCAAAC------------AGTCAGACATCAACTGAAGATGCCGGGGACTCCACTCCCTTTGAAGACTCGGAAGAATTTTGTTTCAGTGCTGAAGCAATCAGCTTTGATGGTGATGATGAATTTGACACTTACAATGAAGATGATGAAGATGATGAATCTGTAACCGGCTACTGGATAACGTGTTCCCCTACTTGTGATGTGGACATCAATACTTGGGTTCCATTCTATTCAACTGAGCTCAATAAACCCGCCATGATCTATTGTTCTCATGGGGATGGACACTGGGTGCATGCCCAGTGCATGGATCTG
  Mesocricet    NTNTTCGGAGGACGATCATACATGCCTTCTACCCAGAGAACCACAGAAAAATGGAATAGTGTAGCTGACTGTCTGCCTCATGTTTTCTTGGTAGATTTTGAATTTGGGTGTGCTACATCATACGTTCTTCCAGAACTTCAGGATGGGCTGTCTTTTCATGTTTCTATTGCCAGAAATGATACTATTTACATTTTAGGAGGACACTCACTTGCCAACAACATCCGCCCTGCCAACCTGTATAGAATAAGGGTAGATCTTCCCCTGGGTAGCCCAGCAGTGAATTGCACAGTCTTGCCAGGAGGAATATCTGTCTCCAGTGCAATCCTCACTCAGACAAATAATAATGAATTTGTTATTGTTGGTGGTTATCAGATAGAAAATCAAAAAAGGATGGTCTGCAATACTGTCTCTCTAGGGGACAACACGATAGAAATTAGTGAAATGGAGACCCCAGATTGGACCCCAGATATAAAGCATAGCAAAATATGGTTTGGAAGCAGCATGGGAAACGGGACGGTTTTCCTTGGCATACCAGGAGACAATAAGCAGGCTATGTCAGAAGCATTCTATTTCTACATGTTGAAATGCTCTGAAGATGATGTGAGTGAAGAGCAGAAAATCTTGACAAAC------------AGTCAGACATCAACAGAAGATCCTGGGGACTCCACTCCTTTTGAAGATTCAGAAGAATTTTGTTTCAGTGCAGAAGCAACCAGTTTCGATGGTGATGATGAATTTGACACCTACAATGAAGATGATGAGGATGATGAATCTGTAACTGGCTACTGGATAACATGCTGCCCTACTTGTGATATAGACATCAATACTTGGGTTCCATTCTATTCAACTGAGCTCAATAAGCCTGCCATGATCTACTGTTCTCATGGAGATGGGCACTGGGTACATGCCCAGTGCATGGATCTG
  Tachyoryct    CTCTTTGGGGGACGGTCATACATGCCTTCTAACCAGAGAACCACAGAAAAATGGAATAGTGTAGCTGACTGCCTCCCCCATGTTTTCCTGGTGGATTTTGAATTTGGGTGTGCCATGTCATACATTCTTCCAGAACTTCAGGATGGGCTATCTTTTCATGTGTCTATTGCCAAAAATGATACCATTTATATTTTAGGAGGACACTCACTTGCCAATAACATCCGCCCTGCCAACCTGTACAGAATAAGGGTTGATCTTCCCCTGGGTAGCCCAGCTGTGAGTTGCACAGTCTTGCCAGGGGGAATCTCTGTCTCCAGTGCAATCCTGACCCAAACAAATAATGATGAATTTGTTATAGTTGGTGGCTACCAGCTGGAAAATCAGAAAAGAATGGTCTGCAACATTGTCTCCCTGGAAGATGACAATATAGAAATTCATGAGATGGAGAGCCCAGACTGGACCCCAGATATTAAGCACAGCAAAATATGGTTTGGAAGTAACATGGGGAATGGGACTGTTTTCTTAGGCATACCAGGAGACAATAAACAGGCTGTTTCAGAAGCATTCTATTTCTATATGTTGAAATGCTCTGAAGATGATGTGAATGAAGACCATAAAACCTTCACTAAC------------AGTCAGGCATCAACAGAAGACCCAGGAGACTCCACTCCCTTTGAAGACTCAGAAGAATTTTGTTTCAGTGCAGAAGCAAACAGTTTTGATGGTGATGATGAATTTGATACCTATAATGAAGATGATGAGGAAGATGAGTCTGTAACAGGCTACTGGATAACCTGCTGCCCTACTTGTGATGTGGACATCAATACTTGGGTTCCATTTTATTCAACTGAGCTCAACAAACCTGCCATGATCTATTGTTCTCATGGAGATGGGCACTGGGTACATGCCCAGTGCATGGGTCTG
  Nannospala    CTCTTTGGGGGACGGTCATACATGCCTTCTACCCAGAGAACCACAGAAAAATGGAATAGCGTAGCTGACTGCCTACCTCATGTTTTCTTGGTGGATTTTGAATTTGGGTGTGCTACGTCATACATTCTTCCAGAGCTTCAGGATGGGCTATCTTTTCATGTGTCTATTGCCAGAAATGATACCATTTATATTTTAGGAGGACATTCACTTGCCAATAACATCCGCCCTGCCAACCTGTACAGACTAAGGGTTGATCTTCCCCTGGGTAGCCCAGCTGTGAACTGCACAGTCTTGCCAGGAGGAATCTCTGTCTCCAGTGCAATCCTGACTCAAACGAACAATGATGAATTTGTTATTGTAGGTGGCTACCAGCTCGAAAATCAAAAAAGGATGGTCTGCAACATTGTCTCTCTAGAGGACAACGATATAGATATTCATGAGATGGAGACCCCAGATTGGACCCCAGATATTAAGCACAGCAAAATATGGTTTGGGAGTAACATGGGAAATGGAACTGTTTTCCTTGGCATACCAGGAGACAATAAACAGGCCATTTCAGAAGCATTCTATTTCTATATGTTGAAATGCTCTGAAGATGATATGAACGAAGATCATAAAATCTTCACTAAC------------AGTCAGACATCAACAGAAGACCCGGGAGACTCCACTCCCTTTGAAGACTCAGAAGAATTTTGTTTCAGTGCAGAAGCAAACAGTTTTGATGGTGATGATGAATTTGATACCTATAATGAAGATGATGAGGAAGATGAGTCTGTAACAGGCTACTGGATAACGTGCTGCCCTACTTGTGATGTGGATATCAATACATGGGTTCCATTTTATTCAACTGAGCTCAACAAACCTGCCATGATCTATTGTTCTCATGGAGATGGGCACTGGGTACATGCCCAGTGCATG---AAT
  RhizomysXX    ---TTTGGAGGACGGTCATACATGCCTTCTAACCAGAGAACCACAGAAAAATGGAATAGTGTAGCTGATTGCCTCCCCCATGTTTTCTTGGTGGATTTTGAATTTGGGTGTGCCACATCATACATTCTTCCAGAACTTCAGGATGGGCTATCTTTTCATGTGTCTATTGCCAAAAGTGATACCATTTATATTTTAGGAGGACACTCACTTGCCAATAACATCCGCCCCACCAACCTGTACAGAATAAAGGTTGATCTTCCCCTGGGTAGCCCAGCTGTGAGTTGCACAGTCTTGCCAGGGGGAATCTCTGTCTCCAGTGCAATCCTGACTCAAACAAATAATGATGAATTTGTTATTGTTGGTGGCTACCAGCTGGAAAATCAGAAAAGAATGGTCTGCAACATTGTCTCCCTGGAAGATAACAATATAGAAATTCGTGAGATGGAGACCCCAGACTGGACCCCAGATATTAAGCACAGCAAAATATGGTTTGGAAGTAACATGGGAAATGGGACTGTTTTCCTAGGCATACCAGGAGACAATAAACAGGCTGTTTCAGAAGCGTTCTATTTCTATACGTTGAAATGCTCTGAAGATGATGTGACTGAAGACCATAAAACCTTCACTAAC------------AGTCAGGCATCAACAGAAGACCCAGGAGACTCCACTCCCTTTGAAGACTCGGAAGAATTTTGTTTCAGTGCAGAAGCAAACAGTTTTGATGGTGATGATGAATTCGACACCTATAATGAAGATGATGAGGAAGATGAGTCTGTAACAGGCTACTGGATAACGTGCTGCCCTACTTGTGATGTGGACATCAATACTTGGGTTCCATTTTATTCAACTGAGCTCAACAAACCTGCCATGATCTATTGTTCTCATGGAGATGGGCACTGGGTACATGCCCAGTGCATGGGTCTG
  Acomysxxxx    CTCTTTGGAGGACGGTCATACATGCCTTCTACTCAGAGAACCACAGAAAAATGGAATAGTGTAGCTGACTGCCTGCCCCATGTTTTCTTGATAGATTTTGAATTTGGGTGTGCTACATCATACGTTCTCCCAGAACTTCAGGATGGGCTGTCTTTTCATGTTTCTATTGCTAAAAATGATACCATTTACATTTTAGGAGGGCACTCACTTACCAATAACATCCGCCCTGCCAACCTGTATAGAATAAGTGTAGATCTTCCCCTAGGTAGCCCAGCAGTGAATTGTACAGTCCTGCCAGGAGGACTCTCTGTCTCCAGTGCAATCCTCACTCAAACAAATAACGATGAATTTGTTATTGTTGGTGGTTATCAACTGGAAAATCAAAAGAGGATGGTCTGCAGCGTCGTCTCTCTAAGGGACAACACTATTGAAATTAGTGAGATGGAGACCCCAGACTGGACTCCAGATATTAAACACAGCAAAATATGGTTTGGAAGCAATATGGGAAATGGGGCTGTTTTCCTTGGCATACCAGGAGACAATAAGCAGGCTGGGTCAGAGGCATTCTATTTCTATATGTTGAAATGCTCTGAAGATGATACAAGTGAAGAGCAGAAGATCTCCACAAAC------------AGTCAGACATCAACAGAAGATCCTGGGGACTCCACTCCCTTTGAGGATTCAGAAGAATTTTGTTTCAGTGCAGAAGCAACCAGTTTTGATGGTGATGATGAATTTGACACCTACAATGAAGATGACGAGGATGATGAGTCTGTGACTGGCTACTGGATAACCTGCTGCCCTACCTGTGACGTGAACATCAATACTTGGGTTCCATTCTATTCAACTGAACTCAATAAACCTGCTATGATCTATTGTTCTTATGGAGATGGGCACTGGGTGCATGCCCAGTGCATGGATCCT
  Gerbillusx    CTCTTTGGAGGACGGTCGTACATGCCTTCTACCCAGAGAACCACAGAAAAATGGAATAGCGTAGCTGACTGCTTGCCCCGTGTTTTCTTGATAGATTTTGAGTTTGGGTGTGCTACATCATACATTCTCCCCGAACTTCAGGATGGGCTGTCTTTTCATGTTTCTATTGCCAGAAATGATACCATTTATATTTTAGGAGGACACTCACTTACCAATAACATCCGCCCTGCCAACCTTTATAGAATAAGGGTAGATCTTCCCCTAGGTAGCCCAGCAGTGAACTGTACAGTCTTGCCAGGAGGAATCTCCGTCTCCAGTGCAATCATCACTCAAACAAACAATGATGAGTTTGTTATTGTTGGTGGTTATCAACTGGAAAATCAAAAAAGGATGGTGTGCAACATTGTCTCTCTAGGGGACAACAAGATTGAAATTAGTGACATGGAGACCCCAGACTGGACCCCCGATATTAAACATAGCAAAATATGGTTTGGAAGCAATATGGGAAATGGGACTATTTTCCTCGGCATACCAGGAGATAATAAGCAGGCTGTGTCGGAAGCATTCTATTTCTATATGCTGAAATGCTCTGAAGATGAAGTGACTGAAGAGCAGGGAGTCTTCACAAAC------------AGTCAGACATCGACAGAAGACCCCGGGGACTCCACTCCCTTTGAAGATTCAGAAGAATTCTGTTTCAGTGCAGAAGCAACCAGTTTTGACGGCGATGATGAATTTGACACCTACAATGAAGATGATGAGGAAGATGAGTCTGTAACTGGCTACTGGATTACATGCTGCCCAACTTGTGATGTGGACATCAACACTTGGGTTCCATTCTATTCAACGGAGCTCAATAAACCTGCCATGATCTATTGTTCTCATGGAGAGGGACACTGGGTGCATGCCCAGTGCATGGATCTG
  Microtusxx    CTCTTCGGAGGACGATCATACATGCCTTCTACCCAGAGAACCACAGAAAAATGGAATAGTGTAGCTGACTGCCTGCCCCATGTTTTCTTGGTAGATTTTGAATTTGGGTGTGTTACATCATATACTCTTCCAGAGCTTCAGGATGGGCTGTCTTTTCATGTTTCTATTGCCAGAAATGATACTATTTACATTTTAGGAGGACATTCCCTTGCCAATAACATTCGTCCCGCCAACTTGTATAGAATAAAGGTAGATCTTCCCCTGGGTAGCCCAGCAGTGAAATGCACAGTCTTGCCAGGAGGAATCTCTGTCTCCAGTGCAATCCTCACTCAAACAAATAATGATGAATTTGTTATTGTTGGTGGTTATCAGCTGGAAAATCAAAAAAGGATGGTCTGCAACATTGTCTCTCTAGGGGACAACACAATACAAATTAGTGAAATGGAGACCCCAGATTGGACCCCAGATATTAAGCATAGCAAAATATGGTTTGGAAGCAGCATGGGGAATGGGACTGTTTTCCTTGGCTTACCAGGAGACAATAAGCAGACGATGACAGAAGCATTCTATTTCTATCTGCTGAAATGCTCTGAAGATGACGTGAGTGAAGAGCAGAAGATCTGCACAAAT------------AGTCAGACATCAACAGAAGACCCTGGGGACTCCACTCCCTTTGAAGATTCAGAAGAATTTTGTTTCAGTGCAGAAGCAACCAGTTTTGATGGTGATGACGAATTTGACACCTACAATGAGGATGACGAGGATGATGAGTCTGTAACCGGCTACTGGATAACATGCTGCCCTACTTGTGATGTGGACATCAATACTTGGGTTCCATTCTATTCAACGGAGCTCAATAAACCTGCCATGATCTACTGTTCTCATGGAGATGGGCACTGGGTACATGCCCAGTGCATGGATCTG
  DipusXXXXX    CTCTTTGGAGGGCGGTCCTACATGCCTTCTACCCAAAGAACCACAGAAACATGGAATAGGGTAGCTGACTGCTTGCCCCATGTTTTCCTGGTAGATTTTGAATTTGCGTATGCTACATCATACATACTTCCAGAACTTCAGGATGGGCTATCTTTTCATGTCTCCATTGCCAGAAGTGATACCATTTACATTTTAGGAGGACACTCGCTTGCCAGTAATATCCGCCCTGCTAATCTGTACAGAATAAGGGTTGATCTTCCCCTGGGTAGCCCAGCTGTGAGTTGCACAATTTTACCAGGAGGAATCTCTGTTTCCAGTGCAATCTTGAGTCAGACAAACAATGATGAATTTGTTATTGTAGGTGGCTATCAACTTGAAAATCAAAAAAGAATGGTCTGCAACATTGCTTCTCTAAAGGACAACAAGATAGAAATTCGTGAGATGGAGACCCCAGACTGGACCCCAGATGTTAAGCATAGCAAGATATGGTTTGGAAGTAGCATGGGAAATGGAACTGTTTTCCTTGGTATACCAGGAGACAATAAACAGGCTAGTTCGGAACCATTCTATTTCTATATGTTGAAATTTTCTGAAGACAATATGAATGAAGATCAGAAAGTATTCACAAAT------------AGTCAGACATCCACTGAAGATCCAGGAGACTCCACTCCTTTGGAAGATTCAGAAGAATTTTGGTTCAGTGCAGAAGCAAATAGTTTTGATGGTGATGATGAATATGACGCTTACAATGAAGATGATGAGGAAGATGAGTCTGTAACAGGCTACTGGATAACATGCTGCCCTACTTGTGACGTGGATATTAATACTTGGGTACCATTCTACTCAACTGAGCTCAACAAACCTGCTATGATCTATTGTTCTTANGGAGATGGGCACTGGGTCCATGCCCAGTGCATGGATCTG
  Jaculusxxx    CTCTTTGGAGGGCGGTCCTACATGCCTTCTACACAAAGAACCACAGAAACATGGAATAGGGTAATTGACTGCTTGCCCCATGTTTTCCTGGTAGATTTTGAATTTGTGTGTGCTACATCATACATACTTCCAGAACTTCAGGATGGGCTATCTTTTCATGTCTCCATTGCCAGAAATGATACCATATACATTTTAGGAGGACACTCACTTGCCAGTAATATCCGCCCTGCTAATCTATACAGAATAAGGGTTGATCTTCCCCTGGGTAGCCCAGCTGTGAGTTGCACAATTTTACCAGGAGGAATCTCTGTTTCCAGTGCAATCTTGAGTCAGACAAACAATGATGAATTTGTTATTGTAGGTGGCTATCAACTTGAAAATCAAAAAAGAATGGTCTGCAACATTGCTTCTCTAGAGGACAACAAGATAGAAATTCGTGAGATGGAGGCCCCAAACTGGACCCCAGATGTTAAGCATAGCAAGATATGGTTTGGAAGTAGCATGGGAAATGGAACTGTTTTCCTTGGTATACCAGGAGAAAATAAACAGGCTAGCTCAGAACCATTCTATTTCTATATGTTGAAATTTTCTGAAGACGATATGAATGAAGATCAGAAAGTATTTGCAAAT------------AGACAGACATCCACTGAAGATCCAGGAGACTCCACTCCTTTGGAAGATTCAGAAGAATTTTTGTTCAGTACAGAAGCCAATAGTTTTGATGGTGATGATGAATTTGACACTTATAATGAAGACGATGAGGAAGATGAGTCTGGAACAGGCTACTGGATAACATGCTGCCCTACTTGTGATGTGGATATTAATACTTGGGTACCATTCTACTCAACTGAGCTCAACAAACCTGCTATGATCTATTGTTCTCATGGAGATGGGCACTGGGTCCATGCCCAGTGCATG---GAT
  Dipodomysx    CTCTTTGGAGGGAGGTCATATATACCTTTTACTCAAAGAACCACAGAAAAATGGAACAGTGTAGCTGATTGTCTGCCTTATGTTTTCTTGGTGGATTTTGAATTTGGGTGTGCTACATCATACATTCTCCCTGAACTTCAGGATGGACTATCTTTCCATGTCTCTCTTGCCAGAAATGATACTGTTTATATTTTAGGAGGACATTCCCTTGCCACTAATACTCGACCTGCCAACCTATACAGAATAAAGGTTGACCTCCCTTTGGGTAGCCCAGCTGTGAATTGCACAGTCTTACCTGGAGGAATCTCTGTCTCCAGTGCAATACTAACTCAAACAAACAGTGATGAGTTTGTTATTATTGGTGGCTATCAGCTTGAAAATCAAAAAAGAATGGTCTGCAATATTGTCTCTTTAGAGGACAACAAGATAGAAATTCATGAGATGGAAACTCCCRATTGGACACCAGACATTAAGCATAGCAAGATATGGTTTGGAAGTAACATGGGAAATGGAACTATTTTCCTTGGCATCCCAGGAGATAATAAACAGGCTACCTCAGATGCTTTCTATTTCTATATGTTGAAGTGCTCTGAAGATGTTGCGAATGAAGATCAGAAAATACTCACAAAC------------AGTCAGACTTCAACAGAAGACCCAGGAGACTCTACTCCCTTTGAGGATTCAGAAGAATTTTGTTTCAGTGCAGAAGCAAATAATTTTGATGGCGATGATGAATTTGACACCTATAATGAAGAGGACGAAGAAGATGAATCTGTGACAGGCTACTGGATAACGTGCTGCCCTACTTGTGATGTGGATATCAACACATGGGTACCATTTTATTCAACTGAGCTCAACAAGCCTGCCATGATCTATTGTTCTCACGGAGATGGACACTGGGTCCAYGCCCAGTGCATGGATCTG
  ThomomysXX    CTCTTTGGAGGAAGGTCATATATGCCTTCTACTCAAAGAACCACCGAAAAATGGAACAGTGTAACTGACTGTCTGCCTTCTGTTTTCTTGGTGGATTTTGAATTTGGGTGTGCTACATCATATATTCTTNCTGAACTGCAGAATGGACTATCTTTTCATGTCTCTCTTGCCAGAAATGATACTGTTTATATTTTAGGAGGACATTCCCTTGCTACTAATACACGTCCTGCTAGCTTATACAGAATCAAGGTTGACCTCCCTTTGGGTAGCCCAGCTGTGAATTGCACTGTCTTGACAGGAGGAATCTCTATCTCCAGTGCAATAGTAACTCAAACAAACAGTGATGAATTTGTTATTGTTGGTGGCTATCAGCATGAAAATCAAAAAAGGATGGTCTGCAACGTTGTGTTGTTAGAGGACAACAAGATAGAAATTCATGAGATGGAGACTCCCGACTGGACACCAGATATTAAGCATAGCAAGATATGGTTCGGAAGTAACATGGGAAATGGAACTGTTTTCCTTGGCATCCCAGGAGATAATAAACAGGCTACTTCAGAAGCATTCTATTTCTACATGTTGAAGTGCACCGAAGAGGATGTGAACAAAGATCAGAAAATACTCACCAAC------------AGTCAGACATCAACCGAAGACCAAGGGGACTCGACTCCCTTTGAGGATTCAGAAGAATTTTGTTTCAGTACAGAAGCAAATTATTTTGATGGTGATGATGAATTTGACACCTATAATGAAGATGACGAAGAAGATGAATCCGTGACAGGCTACTGGATAACGTGCTGCCCTACTTGTGATGTGGATATCAACACGTGGGTACCATTCTATTCAACTGAGCTCAATAAGCCTGCCATGATCTACTGTTCTCATGGAGATGGACACTGGGTTCACGCCCAGTGCAGG---ATC
  Geomysxxxx    CTCTTTGGAGGAAGGTCATATATGCCTTCTACTCAAAGAACCACCGAAAAATGGAACAGTGTAACTGATTGTCTGCCTTATGTTTTCTTGGTGGATTTTGAATTTGGGTGTGCTACATCATACATTCTTCCTGAACTGCAGAATGGACTATCTTTTCATGTCTCTCTTGCCAGAAATGATACTGTTTATATTTTAGGAGGACATTCCCTTGCTACTAGTACACGTCCTGTTAGCTTATACAGAATCAAGGTTGACCTCCCTTTGGGTAGCCCAGCTGTGAATTGCACTGTCTTGCCAGGAGGAATCTCTATCTCCAGTGCAATAGTAACTCAAACAAACAGTGATGAATTTGTTATTGTTGGTGGCTATCAGCATGAAAATCAAAAAAGGATGGTCTGCAACRTTGTGTCATTAGAGGACAACAAGATAGAAATTCATGAGATGGAGACTCCCGACTGGACGCCAGATATTAAGCATAGCAAGATATGGTTTGGAAGTAACATGGGAAATGGAACTGTTTTCCTTGGCATCCCAGGAGATAATAAACAGGCTACTTCAGAAGCATTCTATTTCTATATGTTGAAGTGCACCGAAGAGGATGTGACCAAAGATCAGAAAATACTCACCAAC------------AGTCAGACATCAACCGAAGACCAAGGGGACTCTACTCCCTTTGAGGATTCAGAAGAATTTTGTTTCAGTACAGAAGCAAATAATTTTGATGGTGATGATGAATTTGACACCTATAATGAAGATGACGAAGAAGATGAATCCGTGACAGGCTACTGGATAACGTGCTGCCCTACTTGTGATGTGGATATCAACACATGGGTACCGTTCTATTCAACTGAGCTCAACAAGCCTGCTATGATCTACTGTTCTCATGGAGATGGACACTGGGTTCACGCCCAGTGCATGGATCTG
  Eliomysxxx    CTCTTCGGGGGACGGTCATACATGCCTTCTACCCAAAGAACCACAGAAAAATGGAACAGTGTAGCTGACTGCCTGCCCCACGTTTTCTTACTTGATTTTGAATTTGGATGTGCTACATCATACATTCTTCCAGAACTTCAGGATGGGCTATCTTTTCATGTTTCTATTGCCAGAAATGATACCATTTATATTTTAGGAGGACATTCACTTGCCAATAACATCCGCCCTGCCAGCCTGTACAGAATAAGGGTTGATCTTCCCTTGGGTAGTCCAGATGTGAAGTGCACAATCTTGCCAGGAGGAATCTCTGTCTCCAGTGCCATCGTGACTCAAACTAACAATGATGAATTTGTTATTGTTGGTGGTTATCAGCTTGAAAATCAAAAAAGAATGGTGTGCAACATTGTCTCTTTAAGGGACAACAAAATAGAGATTCGTGAGATGGAAACTCCAGATTGGACCCCAGATATTAAACACAGTAAGATATGGTTTGGAAGTAACATGGGAAATGGAACTGTTTTCCTTGGCATTCCAGGAGACAATAAGCAGGCTGTTTCTGAAGCATTCTATTTTTACATGTTGAGATGCTCCGAAGATGATGCAAATGAAGATCAGAAAACACTCACAAAT------------AGTCAGACATCAACAGAAGATCCAGGGGACTCCACTCCCTTTGAAGACTCAGAAGAGTTTTGTTTCAGTGCAGAAGCAAATAGTTTTGATGGTGACGATGAATTTGACACCTATAATGAAGACGATGAAGAAGATGAGTCTGTGACAGGCTACTGGATAACATGCTGCGCTACCTGTGAAGTGGATATCAACACTTGGGTACCATTCTATTCAACAGAGCTCAACAAGCCTGCCATGATCTACTGTTCTCATGGAGATGGGCACTGGGTCCATGCCCAGTGCATGGATCTG
  Glisxxxxxx    CTCTTTGGMGGACGGTCATACATGCCTTCTACCCAAAGAACCACAGAAAAATGGAACAGTGTAGCTGACTGCCTGCCCCATGTTTTCTTGCTGGATTTTGAATTTGGATGTGCTACATCTTATGTTCTTCCAGAACTTCAGGATGGGCTATCTTTTCATGTCTCTATTGCCAGAAATGATACCATTTATATTTTAGGAGGACATTCACTTGCCAATAACATCCGGCCTGCCAATCTGTACAGAATAAGGGTTGATCTCCCCTTGGGTAGCCCAGATGTGAAGTGCACAGTCTTGCCAGGAGGAATCTCTGTCTCCAGTGCCATCCTGACTCAAACTAACAATGATGAATTTGTTATTGTTGGTGGTTATCAGCTTGACAATCAAAAAAGAATGGTGTGCAACATTGTCTCTTTAGAGGACAACAAGATAGAGATTCGTGAGATGGAGACCCCAGATTGGACTCCAGATATCAAACACAGCAAGATATGGTTTGGAAGTAACATGGGAAATGGAACTGTTTTCCTTGGCATACCAGGAGACAATAAACAGGCTGTTTCTGAAGCATTCTATTTTTACATGTTGAAATGTTCTGAAGATGATGCTATTGAAGATCAGAAAACATTCACAAAC------------AGTCAGACATCAACAGAAGATCCAGGGGACTCCACTCCCTTTGAAGACTCAGAAGAATTTTGTTTCAGTGCAGAAGCAAATAGTTTTGATGGTGATGATGAATTTGACACCTATAATGAAGATGATGAGGAAGATGAGTCTGTGACTGGCTACTGGATAACATGCTGCCCTACCTGTGAAGTGGATATCAACACTTGGGTACCATTCTATTCAACTGAGCTCAACAAGCCCGCCATGATCTACTGCTCTCATGGAGATGGGCACTGGGTCCATGCCCAGTGCATG------
  DryomysXXX    CTCTTTGGGGGACGGTCATACATGCCTTCTACCCAAAGAACCACAGAAAAATGGAACACTGTAGCTGACTGCCCGCCCCATGTTTTCTTACTGGATTTTGAATTTGGATGTGCTACATCGTACATTCTTCCAGAACTTCAGGATGGGCTATCTTTTCATGTCTCTATTGCCAGAAATGATACCATTTATGTTTTAGGAGGGCATTCACTTGCCAATAACATCCGCCCTGCCAACCTGTACAGAATAAGGGTTGATCTCCCTTTGGGTAGCCCANATGTGAAGTGTACAGTCTTGCCAGGAGGAATCTCTGTCTCCAGTGCCATCGTGACTCAAACCAACAATGATGAATTTGTTATTGTTGGTGGTTATCAGCTTGAAAATCAAAAAAGAATGGTGTGCAACATTGTCTCTTTAAGGGACAACAAAATAGAGATTCGTGAGATGGAGACCCCAGATTGGACCCCAGATATTAAGCACAGTAAGACATGGTTTGGAAGTAATATGGGAAATGGAACTGTTTTCCTTGGCATCCCAGGAGACAATAAGCAGGCTATTTCCGAAGCATTCTATTTTTACATGTTGAGATGCTCTGAAGATGATGTGAATGAAGATCAGAAAACACTCACAAAC------------AGTCAGACATCAACCGAGGATCCAGGGGACTCTACCCCCTTTGAAGACTCAGAAGAGTTTTGTTTCAGTGCAGAAGCAAACAGTTTTGATGGTGACGATGAATTTGACACCTATAATGAAGATGATGAAGAAGATGAGTCTGTGACGGGCTACTGGATAACATGCTGCGCAACCTGTGAAGTGGATATCAACACTTGGGTACCATTCTATTCAACGGAGCTCAACAAGCCCGCCATGATCTACTGTTCTCACGGAGATGGGCACTGGGTCCATGCCCAGTGCATGGATCTG
  Marmotaxxx    CTCTTTGGAGGACGCTCATACATGCCTTCCACCCAAAGAACCACAGAAAAATGGAATAGTGTAACTGACTGCCTGCCCCATATTTACTTGGTGGATTTTGAATTTGGATGTGCTACATCATACATTCTTCCAGAACTTCAGGATGGGCTGTCTTTTCATGTCTCTATTGCCAAAAATGATACCATTTATATTTTAGGAGGACATTCTCTTGTCAATAACATCCGCCCTGCCAACCTGTACAGAATAAAGGTTGATCTTCCCTTAGGTAGCCCAGCTGTGAATTGCACAGTCTTGCCGGGAGGAATCTCTGTCTCCAGTGCAATTCTGACTCAAATTAACAGTGATGAATTCATTATTGTTGGTGGCTATCAGTTTGACAATCAAAAGAGAATGGTCTGCAACATTATCTCTTTAGAGGATAGCAAGATAGAGATTCGTGAGATGGAGACCCCAGATTGGACCTCAGATATTAAGCACAGCAAGATATGGTTTGGAAGTAACATGGGAAACGGAACAGTTTTTCTTGGCATACCAGGAGACAATAAACAGGCTGTTTCTGATGCATTCTATTTTTATATGTTAAGATGCTCTGAAGATGATGTGAATGAAGATCAGAAAACATTCACAATC------------AGTCAGACATCAACAGAAGATCCAGGAGACTCCACTCCCTTTGAAGAATCAGAAGAATTTTGTTTCAGTGCAAAAGCAAATAGCTTTGATGGTGATGATGAATTTGACACCTATAATGAAGATGATGAGGAAGATGAGTCTGTGACAGGCTACTGGATAACATGCTGCCCTACGTGTGATGTGGATATCAACACGTGGGTACCATTTTATTCAACTGAGCTCAATAAACCTGCCATGATCTACTGTTCTCATGGAGATGGGCACTGGGTCCATGCCCAGTGCATGGATTCT
  Sciurusxxx    CTTTTTGGAGGACGCTCATACATGCCYTCCAACCAAAGAACCACAGAAAAATGGAATAGTGTAACTGACTGCCTGCCCCATGTTTACTTGGTGGACTTTGAATATGGATGTGCTACATCATACATTCTTCCAGAACTTCAGGATGGGCTGTCTTTCCATGTCTCTATTGCCAGAAATGATACCATTTATATTTTAGGAGGACATTCTCTTGCCAATAACATCCGCCCTGCCAACCTATACAGAATTAGGGTTGATCTTCCCTTAGGTAGCCCAGCTGTGAATTGCACAGTCTTGCCAGGAGGAATCTCTGTCTCCAGTGCAATTCTGACTCAAATTAACAATGATGAATTCATTATTGTTGGTGGCTATCAGTTTGAAAATCAAAAGAGAATGGTCTGCAACATTATCTCTTTAGAGAATGGAAAGATAGAGCTTCGTGAGATGGAGACCCCAGATTGGACCCCAGACATTAAGCACAGCAAGATATGGTTTGGAAGTAACATGGGAAATGGAACAGTTTTCCTTGGCATACCAGGAGACAATAAACAGGCTGTTTCCGATACCTTCTATTTTTATATGTTAAGATGCTCTGAAGATGATGTAAATGAAGATCARAAAACATTCACAAAC------------AGTCAGACATCAACAGAAGATCCAGGAGATTCCACTCCCTTTGAAGATTCAGAAGAATTTTGTTTCAGTGCAGAAGCAAATAGCTTTGATGGTGATGATGAATTTGACACCTATAATGAAGATGATGAGGAAGATGAGTCTGTGACAGGCTACTGGATAACATGCTGCGCTACTTGTGATGTGAATATCAACACGTGGGTACCATTTTATTCAACTGAGCTCAACAAACCCGCCATGATCTACTGTTCTCATGGAGAAGGTCACTGGGTCCATGCCCAGTGCATGGATCTG
  Aplodontia    CTCTTTGGAGGACGGTCATACATGCCTTCCACCCAAAGAACCACAGAAAAATGGAATAGTGTTGCTGACTGCCTGCCCCATGTTTACTTGGTGGATTTTGAATTTGGATGTGCTACATCATACGTTCTTCCAGAATTTCAGGATGGGCTATCTTTTCATGTCTCCATTGCCAGAAATGACACCATTTATATTTTAGGAGGACATTCTCTTGCCAACAACATCCGCCCTGCCAACCTGTACAGAATAAGGGTTGATCTCCCCTTAGGTAGCCCAGCTGTGAATTGCACAGTCTTGCCAGGAGGAATCTCTGTCTCCAGTGCAATCTTGACTCAAATTAGCAGTGATGAATTCGTTATTGTTGGTGGCTATCAGCTTGAAAATCAAAAGAGAATGGTCTGCAACATTATCTCTTTAGAGGATAACAAGATAGAGATTCGTGAGATGGAGACCCCAGATTGGACCCCAGATATCAAGCACAGCAAGATATGGTTTGGAAGTAACATGGGAAATGGCACAGTTTTCTTTGGCATACCAGGAGACAATAAACAGGCTATTTCTGATGCATTCTATTTTTATATGTTGAGATGCTCTGAAGATGATGTGAATGATGAGCAGAAAACATTCACAAAC------------AGTCAGACATCAACAGAAGATCCAGGAGACTCAACTCCCTTTGAAGACTCTGAAGAATTTTGTTTCAGTGCAGAAGCAAATAGTTTTGATGGTGATGATGAATTTGACACCTATAATGAAGATGATGAGGAAGATGAGTCTGTGACAGGATACTGGATAACATGCTGCACTACTTGTGATGTGGATATCAACACCTGGGTACCATTCTATTCAACTGAACTCAACAAACCTGCCATGATCTACTGCTCTCATGGAGATGGGCACTGGGTCCATGCCCAGTGCATGGATCTA
  CastorXXXX    CTCTTTGGAGGACGCTCATACATGCCTTCCACCCAAAGAACCACAGAAAAATGGAATAGCGTAGCTGATTGCCTGCCTCATGTTTTCTTGGTGGATTTTGAATTTGGGTGTGCTACATCATATGTTCTTCCAGAACTTCAGGATGGACTATCTTTTCATGTCTCTATTGCCAGAAATGATACCATTTATATTTTAGGAGGACATTCTCTTGCCAATAATATCCGCCCTGTCAACCTGTACAGAATAAGGGTTGATCTCCCCTTAGGTAGCCCAGCTGTGAACTGCACAATCTTGCCAGGAGGAATCTCTGTCTCCAGTGCAATACTGACTCAAACTAACAATGATGAATTCGTTATCGTTGGTGGCTATCAGCTTGAAAATCAAAAAAGAATGGTTTGCAACATTGTCCATTTAGAGGACAACAAGATAGAGATTCATGAAATGGAGACCCCAGATTGGACCCCAGATATTAAACACAGCAAGATATGGTTTGGAAGCAACATGGGAAATGGAACTGTTTTCCTTGGCATACCAGGAGACAATAAACAGGCTGTTTCAGAAGCATTCTATTTCTACATGTTGAAATGCTCTGAAGATGATGTCAATGAAGATCAGAAAATATTCACAAGC------------AGTCAGACATCAACAGAAGATCCAGGGGACTCCACTCCTTTTGAAGATTCAGAAGAATTTTGTTTCAGTGCAGAAGCAAATAGTTTTGATGGTGATGACGAATTTGACACCTACAATGAAGATGATGAAGAAGATGAGTCTGTGACAGGCTACTGGATCACATGCTGCGCTACTTGTGATGTGGATATCAACACTTGGGTACCATTCTATTCCACTGAGCTCAACAAACCTGCCATGATCTACTGTTCTCATGGAGATGGGCACTGGGTTCATGCTCAGTGCATGGGTCTG
  Anomalurus    CTCTTTGGAGGACGATCATACATGCCGGTCACCCAAAGAACCACAGAAAAATGGAATAGCGTAGCTGACTGCCTGCCTCATATTTTCTTGGTAGATTTTGAATTTGGATGTGCCACATCATACATTTTTCCAGAACTTCAGGATGGGCTATCTTTTCATGTTTCTATTGCTAGAAATGATACCGTTTATATTTTAGGAGGACATTCACTTGCGAATAATATCCGCCCTGCCAACCTGTATAGAATAAGGGTTGACCTCCCCTTGGGTAGCCCAGCTGTGAATTGCACCATCTTGCCAGGAGGAATCTCTGTCTCCAGTGCAATACTGACTCAAACTAACAATGATGAATTTGTTATTGTTGGTGGCTATCAGCTTGAAAATCAAAAAAGAATGGTCTGCAACATTGTCTCTTTAGAGGACAACAAGATAGAAATTCATGAGATGGAGACCCCAGATTGGACCCCAGATATTAAGCACAGCAAGATATGGTTTGGAAGTGATATGGGAAATGGGACTGTTTTCCTTGGCATACCAGGAGACAATAAACAAACTGTGTCAGAAGCATTCTATTTCTATATGTTGAAATGCTCTGAAGATAATGTCAATGAAGATCAGAAAATATTCACAAAC------------AGTCAGACATCAACAGAAGATCCAGGGGACTCTACTCCCTTTGAAGATTCAGAAGAATTTTGTTTCAGTGCTGAAGCAAATAGTTTTGGTGGTGATGATGAATTTGACACCTATAATGAAGATGATGAAGAAGATGAGTCTGTGACAGGCTACTGGATAACATGCTGCCCTACTTGCGATGTGGATATCAACACTTGGGTACCATTCTATTCAACTGAGCTCAACAAACCCGCCATGATCTACTGTTCTCATGGAGATGGACACTGGGTCCACGCCCAGTGCATGGACCTG
  PedetesXXX    CTCTTTGGAGGACGATCTTACATGCCTTCTACCCAAAGAACCACAGAAAAATGGAATAGTGTAACTGATTGCCTGCCTCATATCTTCTTGGTAGATTTTGAATTTGGGTGTGCTACATCATATATTCTTCCAGAACTTCAGGATGGGCTATCTTTTCATGTTTCTATTGCCAGAAATGACACGATATATATTTTAGGAGGACATTCACTTGCCAANAATATCCGCCCTGCCAGTCTATACAGAATAAAGGTTGATCTTCCTTTGGGTAGCCCATCCGTGAATTGCACAGTCTTGCCAGGAGGAATCTCTGTCTCCAGTGCAATACTAACCCAAACTAACAATGATGAATTTGTTATTGTTGGTGGCTATCAGCTTGAAAATCAAAAAAGAATGGTATGCAACATTGTTTCTTTAGAGGAGAACAAAATAGAAATTCATGAGATGGAGACCCCAGATTGGACCCCAGATATTAAGCACAGCAAGCTATGGTTTGGAAGTGATATGGGAAATGGGTCTGTTTTCCTTGGTATACCAGGAGACAACAAACAGACTGCTTCAGAAGCATTCTATTTCTATATGTTGAAATGCTCTGAAGATAATATGAATGAAGATCAGAAAATATTCACAAAC------------AGTCAGACATCCACTGAAGATCCAGGGGACTCCACTCCCTTTGAAGATTCAGAAGAATTCTGTTTCAGTGCAGAAGCAAATAGTTTTGATGGTGATGACGAATTTGACACCTATAATGAAGATGACGAAGAAGATGAGTCTGTGACAGGGTACTGGATAACATGCTGCCCTACTTGTGATGTGGATATCAATACTTGGGTACCATTCTATTCAACTGAGCTCAANAAACCTGCCATGATCTACTGTTCTCATGGAGATGGGCACTGGGTCCACGCCCAGTGCATGGATCTG
  Massoutier    NNNNNNNNNNNNNNNNNNNNNNNNNNNNNNNNNNNNNNNNNNNNNNNNNNNNNNNNNNNNNNNNNNNNNNNNNNNNNNNNNNNNNNNNNNNNNNNNNNNNNNNNNNNNNNNNNNNNNNNNNNNNNNNNNNNNNNNNNNNNNNNNNNNNNNNNNNNNNNNNNNNNNNNNNNNNNNNNNNNNNNNNNNNNNNNNNNNNNNNNNNNNNNNNNNNNNNNNNNNNNNNNNNNNNNNNNNNNNNNNNNNNNNNNNNNNNNNNNNNNNNNNNNNNNNNNNNNNNNNNNNNNNNNNNNNNNNNNNNNNNNNNNNNNNNNNNNNNNNNNNNNNNNNNNNNNNNNNNNNNNNNNNNNNNNNNNNNNNNNNNNNNNNNNNNNNNNNNNNNNNNNNNNNNNNNNNNNNNNNNNNNNNNNNNNNNNNNNNNNNNNNNNNNNNNNNNNNNNNNNNNNNNNNNNNNNNNNNNNNNNNNNNNNNNNNNNNNNNNNNNNNNNNNNNNNNNNNNNNNNNNNNNNNNNNNNNNNNNNNNNNNNNNNNNNNNNNNNNNNNNNNNNNNNNNNNNNNNNNNNNNNNNNNNNNNNNNNNNNNNNNNNNNNNNNNNNNNNNNNNNNNNNNNNNNNNNNNNNNNNNNNNNNNNNNNNNNNNNNNNNNNNNNNNNNNNNNNNNNNNNNNNNNNNNNNNNNNNNNNNNNNNNNNNNNNNNNNNNNNNNNNNNNNNNNNNNNNNNNNNNNNNNNNNNNNNNNNNNNNNNNNNNNNNNNNNNNNNNNNNNNNNNNNNNNNNNNNNNNNNNNNNNNNNNNNNNNNNNNNNNNNNNNNNNNNNNNNNNNNNNNNNNNNNNNNNNNNNNNNNNNNNNNNNNNNNNNNNNNNNNNNNNNNNNNNNNNNNNNNNNNNNNNNNNNNNNNNNNNNNNNNNNNNNNNNNNNNNNNNNNNNNNNNNNNNNN
  Ctenodacty    CTCTTTGGAGGACGGTCATACATGCCTTCTACCCAAAGGACCACAGAAAAGTGGAACAGTGTAGCCGACTGCCTGCCCCACGTTTTCTTGGTTGATTTTGAGTTTGGTTGTGCTACATCATACTCTCTTCCAGAACTTCAGGATGGGCTCTCTTTTCATGTCTCTATCGCCAGAAATGATACCGTTTATATTTTAGGGGGACATTCACTTGCCAATAATACTCGACCTGCCAACCTGTACAGAATAAGAGTTGATCTCCCCTTGGGTAGCCCAGCTGTGAATTGCACAGTGTTGCCAGGAGGAATCTCTGTCTCCAGTGCAATCCTGACTCAAACTAACAATGATGAATTTGTTATTGTTGGTGGCTATCAGCTTGAAAATCAAAAGAGAATGGTCTGCAACCTTGTCTCTTTAGAAGACGACAAGATAGAAATCCGTGAGATGGAAACTCCTGATTGGACCCCAGATATTAAACATAGCAAGATATGGTTTGGAAGTAACATGGGAAACGGAGCTGTTTTCCTTGGCATACCAGGAGACAACAAACAAGCCCTTTCAGAAGCATTCTATTTTTATATGTTAAAATGCTGTGACGATGACATGATTGAAGATCAGAAAGCTTTCACAAAC------------AGTCAGGCGTCTGTAGAAGACCCAGGGGACTCCACTCCCTTCGAAGACTCAGAAGAATTCTGTTTCAGTGCAGAAGCATATAGTTTTGATGGTGATGATGAATTTGACACCTATAATGAAGATGATGAGGAAGACGAGTCTGTGACAGGCTACTGGATAACATGCTGCCCGACTTGTGATGTAGATATCAACACGTGGGTACCATTCTATTCAACTGAACTCAACAAGCCTGCCATGATCTACTGTTCTCACGGAGATGGACACTGGGTTCATGCCCAATGCATGGACCTG
  Thryonomys    CTCTTTGGAGGGCGATCCTATATGCCTTCTACCCAAAGAACCACAGAAAAGTGGAATAGTGTGACTGATTGCTTGCCCCATGTTTTCTTGGTGGATTTTGAATTTGGGTGTGCAACATCATATATTCTTCCAGAACTTCAGGATGGACTATCTTTCCATGTCTCTATTGCCAAAGATGATACAGTTTATATTTTAGGCGGACATTCACTTGCCAGTAACATCCGCCCTGCCAACCTATACAGAATAAGGGTTGATCTCCCCTTGGGCAGCCCAGCTGTGAATTGCACAGTCTTGCCAGGAGGAATCTCTGTCTCCAGTGCAATCCTGACTCAAACTAACAATGATGAATTTGTTATTGTTGGTGGTTATCAACTTGAAAATCAAAAGAGAATGGTCTGTAACATTGTTTCTTTAGAAGATGACAAGATAAAAATCTGTGAAATGGAAACCCCAGATTGGACCCCAGATATTAAGCACAGCAAGATATGGTTTGGAAATAATATGGGGAATGGAACTGTTTTCCTTGGCATCCCAGGAGACAACAAACAGGCCATTTCTGAAGCATTCTACTTTTATATGTTGAAATGCTCTGAAGATGATGTGGATGAAGATCTGAAAGTGTTCACCAAC------------AGTCAGACATCAACAGAAGATCAAGGAGACTCCACTCCCTTTGAAGATTCAGAAGAATTTTGTTTCAGTGCCGAAGCAAATAGTTTTGATGGTGATGATGAATTTGATACATATAATGAAGATGACGAGGAAGATGAGTCTGTGACAGGCTACTGGATAACATGCTGCCCTACTTGTGATGTGGACATCAACACTTGGGTACCATTCTACTCAACTGAGCTCAACAAACCTGCCATGATTTATTGTTCTCATGGAGATGGGCACTGGGTCCATGCCCAGTGCATGGCTGCT
  Petromusxx    CTCTTTGGAGGGCGATCATATCTGCCTTCTACCCAAAGAACCACAGAAAAGTGGAATAGTGTGACGGATTGCTTGCCTCATGTTTTCTTGGTGGATTTTGAATTTGGGTGTGCTACATCATATGCTCTTCCAGAACTTCAGGATGGACTATCTTTCCATGTCTCTATTGCCAAAAATGATACCGTTTATATTTTAGGCGGACATTCACTTGCCAGTAACATCCGCCCTGCCAACCTGTACAGAATAAGGGTTGATCTCCCCTTGGGTAGCCCGGCTGTGAATTGCACAGTCTTGCCAGGAGGAATCTCTGTCTCCAGTGCAATCCGGACTCAAACTAACAATGATGAATTTGTTATTGTTGGTGGCTATCAACTTGAAAATCAAAAGAGAATGGTCTGTAACATTGTTTCTTTAGAGGACAACAAAATAAAAATCTGTGAAATGGAAACCCCTGATTGGACCCCAGATATTAAACACAGCAAGATATGGTTTGGAAATAACATGGGGAATGGGACCGTTTTCCTTGGCATCCCAGGAGATAACAAACAGGCCGTTGCTGAAGCATTTTACTTTTATACGTTAAAATGCTCTGAAGATGATGTGAATGAAGATCAGAAAATATTCACCAAC------------AGTCAGACATCCACAGAAGATCCAGGAGACTCCACTCCCTTTGAAGATTCAGAAGAATTCTGTTTCAGTGCCGAAGCAAACAGTTTTGATGGCGATGATGAATTTGACACATATAATGAAGATGATGAGGAGGATGAGTCTGTGACAGGCTACTGGATTACATGCTGTCCTACTTGTGATGTGGACATCAACACTTGGGTACCATTCTACTCAACTGAGCTCAACAAACCTGCCATGATTTATTGTTCTCACGGAGATGGGCACTGGGTCCATGCCCAGTGCATGGATCTA
  Bathyergus    CTCTTTGGGGGACGATCATACATGGCTCCTACCCAGAGAACCACAGAAAAGTGGAATAGTGTCGCTGATTGTTTGCCCCATGTTTTCTTGGTGGATTTTGAATTTGGGTGTGCTACATCATACGTTCTTCCAGAACTTCAGGATGGACTATCTTTTCATGTCTCTATTGCCAAAAATGATACCGTTTATATTTTAGGAGGACATTCACTTGCCAGTAACATCCGCCCTACCAACCTGTACAGAATAAGGGTTGACCTCCCCTTGGGCAGCCCAGCTGTGAACTGCACAGTATTGCCAGGAGGAATCTCTGTCTCCAGTGCAATCCTGACTCAAACTAACAATGATGAATTTGTTATTGTTGGTGGCTATCAGCTTGAAAATCAGAAGAGAATGGTCTGCAACACTGTCTCTTTAGAAGACAACAAGATCAAAATCTGTGAGATGGAAACCCCAGATTGGACCCCAGATATTAAGCACAGCAAGATATGGTTTGGAAGTAACATGGGGAATGGAACTGTTTTCCTTGGCATACCAGGAGACAATAAGCAAGCTGTTTCTGAAGCATTCTATTTTTATATGTTGAAATGCTCTGAAGATGATATGAATGAAGATCAGATAACATTGGCAAAT------------AGTCAGACATCAACAGAAGATCCCGGCGACTCTACGCCCTTTGAAGATTCAGAAGAATTTTGTTTCAGTGCAGAAGCAAATAGTTTTGATGGTGATGATGAATTTGACACCTATAACGAAGATGATGAAGAAGATGAGTCTGTGACAGGCTACTGGATAACATGCTGCCCTACATGTGATGTGGATATCAACACTTGGGTACCTTTCTATTCAACTGAGCTCAACAAACCTGCCATGATTTACTGTTCTCATGGAGATGGGCACTGGGTCCATGCCCAGTGCATGGATGCT
  Heteroceph    CTCTTTGGAGGACGGTCGTACATGCCTTCTACCCAAAGAACCACAGAAAAGTGGAATAGTGTAGCAGATTGCTTCCCCCATGTTTTCTTGGTGGATTTTGAATTTGGATGTGCTACATCGCATGTTCTTCCAGAACTTCAGGATGGACTATCTTTTCATGTCTCTATTGCCAAAAATGATACCGTTTATATTTTAGGAGGACATTCACTTGCCAGTAACATCCGCCCGGCCAACCTGTACAGAATAAGGGTTGATCTCCCCTTGGGAAGCCCAGCTGTGAATTGCACAGTCTTGCCAGGGGGAGTCTCTGTCTCCAGTGCAATCCTGACTCAAACTAACAGTGACGAATTTGTTATTGTTGGTGGCTATCAGCTTGAAAATCAAAAGAGAATGGTCTGCAACATTGTCTCTTTAGAAGATAACAAGATAAAAATCTGTGAGATGGAAACCCCAGATTGGACCCCAGATATTAAGCACAGCAAGATATGGTTTGGAAATAACATGGGGAATGGAACTGTTTTCCTTGGCATACCAGGAGACAATAAACAGGCTGTTTCTGAAGCATTCTATTTTTATATGTTGAAATGCTCTGAAGATGATATGAATGAAGATCAGAAAACATTCACAAAC------------AGTCAGACATCAACAGAAGATCCAGGAGACTCTACTCCCTTTGAAGATTCAGAAGAATTTTGTTTCAGTGCAGAAGCGAATAGTTTTGATGGTGATGATGAATTTGACACCTATAATGAAGATGATGAAGAAGATGAGTCTGTGACAGGCTACTGGATAACATGCTGCCCTACTTGTGGCGTGGATATCAACACTTGGGTACCATTCTATTCAACTGAGCTCAACAAACCTGCCATGATTTATTGTTCTCATGGAGATGGCCACTGGGTTCATGCCCAATGCATGGATCTA
  Trichysxxx    ---TTTGGTGGTCGATCATACATGCCTTCTAACCAAAGAACCACAGAAAAATGGAACAGTGTAGCTGATTGTCTGCCCCATGTTTTCTTGGTAGATTTTGAATTTGGGTGTGCTACTTCATATGTGCTTCCAGAACTTCAGGATGGACTATCTTTTCATGTTTCTATTGCCAGAAATGACATCGTTTATATTTTAGGAGGACATTCACTTGCCAGTAACATCCGCCCTGCCAACCTGTACAGAATAAGKGTTGATCTCCCCTTGGGCAGCCCAGCTGTGAATTGTACAGTCTTGCCAGGAGGAATCTCTGTCTCCAGTGCAATCCTGACTCAAACTAACAATGATGAATTTGTTATTGTTGGCGGCTATCAACTTGAAAACCAAAAGAGAATGGTCTGCAACATTGTCTCTTTAGAAGACAACAAAATAGAAATTTGTGAGATGGAAACCCCAGACTGGACCCCRGATATTAAGCACAGCAAAATATGGTTTGGAAGTAATATGGGCAATGGAACTGTTTTTCTTGGCATACCAGGAGACAATAAACAGGTTGTTTCTGAAGCATTTTATTTTTATATGTTGAAATGCTCTGATGATGATGTGAATGAAGATCAGAAAACATTCACAAAC------------AGTCAGACATCAGCAGATGATCCAGGGGACTCTACTCCCTTTGAAGATTCAGAAGAATTTTGTTTCAGTGCAGAAGCAAATAGTTTTGATGGTGATGATGAATTTGATGCCTATAATGAAGATGATGAAGAAGATGAATCTGTGACAGGCTACTGGATAACTTGCTGCCCTACTTGTGATGTGGATATTAACACGTGGGTACCATTCTATTCCACTGAGCTCAACAAGCCGGCCATGATTTACTGTTCTCACRGAGATGGGCACTGGGTCCACGCCCAGTGCATGGATCTG
  Hystrixxxx    CTCTTTGGCGGTCGATCATACATGCCTTCTAACCAAAGAACTACAGAAAAATGGAACAGTGTAGCTGATTGCCTGCCCCATGTTTTCTTGGTGGATTTTGAATTTGGGTGTGCTACTTCGTATGTGCTTCCAGAACTTCAGGATGGACTGTCTTTTCATGTCTCTATTGCCAGAAATGACATCGTTTATATTTTAGGAGGACATTCACTTGCCAGTAACGTCCGCCCTGCCAACCTGTACAGAATAAGGGTTGATCTCCCCTTGGGCAGCCCAGCTGTGAATTGCACAGTCTTGCCGGGAGGAATCTCTGTCTCCAGCGCAATCTTGACTCAAACCAACAATGATGAATTTGTTATTGTCGGTGGCTACCAACTTGAAAATCAAAAGAGAATGGCCTGCAACATTGTCTCTTTAGAAGACAACAAGATAGAAATTTGTGAGATGGAAACCCCAGACTGGACCCCAGATATTAAGCACAGCAAAATATGGTTTGGAAGTAACATGGGGAATGGAACTGTTTTCCTTGGCATACCAGGAGACAATAAACAGGCTGTTTCTGAAGCATTTTATTTTTATATGTTGAAATGCTCTGATGATGATGTGAGTGAAGATCAGAAAACATTCACAAAC------------AGTCAGACATCAACAGAAGATCCGGGGGACTCTACTCCCTTTGAAGATTCAGAAGAATTTTGTTTCAGTACAGAAGCAAATAGTTTTGATGGTGATGATGAATTTGACACCTATAATGAAGACGATGAAGAAGATGAATCTGTGACAGGCTACTGGATAACTTGCTGCCCTACTTGTGATGTGGATATCAACACGTGGGTACCGTTCTATTCCACTGAGCTCAACAAGCCGGCCATGATTTACTGTTCTCACGGAGATGGGCACTGGGTCCATGCCCAGTGCATGGATCTG
  Chinchilla    CTTTTTGGAGGACGATCGTACATGCCTTCCACCCAAAGAACCACAGAAAAGTGGAACAGTGTAGCTGATTGCTTGCCCCACGTTTTCTTGGTGGATTTTGAATTTGGGTGTGCTACATCATATNTTCTTCCAGAACTTCAGGATGGACTATCTTTTCATGTCTCGATTGCCAAAAATGATACCGTTTATATTTTAGGAGGACATTCGCTTGCCAGTAACATCCGCCCTGCTAACCTGTACAGAATAAAGGTTGATCTCCCCTTGGGCAGCCCAGCTGTGAATTGCACAGTCTTGCCAGGAGGAATCTCTGTCTCCAGTGCAATCCTGACCCAAACTAACAATGATGAATTTGTTATCGTTGGTGGCTATCAACTTGAAAATCAAAAGAGAATGGTCTGCAACATTGTCTCTTTGGAAGACAACAAGATAAAAATCTGTGAGATGGAAACCCCAGATTGGACCCCAGATATTAAGCACAGCAAGATATGGTTTGGAAATAACATGGGGAAGGGAACTGTTTTCCTTGGCATTCCAGGAAACAATAAACAGGCTGTTTCTGAAGCATTCTATTTTTATCTGCTGAAATGCTGTGATGATGATGTGAGTGAAGATCAAAAAACTATCACAAAC------------AGTCAGACATCAACGGAAGATCCAGGAGACTCTACACCCTTTGAAGATTCAGAAGAATTTTGTTTCAGTGCAGAAGCAAATAGTTTTGATGGTGATGATGAATTTGACACCTACAATGAAGATGATGAAGAAGATGAGTCTGTGACAGGCTACTGGATAACATGCTGTGCTACTTGTGATGTGGATATCAACACTTGGGTACCATTCTATTCAACTGAGCTCAACAAACCTGCCATGATTTATTGTTCTCATGGAGATGGGCACTGGGTCCATGCCCAGTGCATGGATCTG
  Dinomysxxx    CTCTTTGGAGGACGATCGTACATACCTTCCGCCCAAAGAACCACAGAAAAGTGGAATAGTGTAGCTGATTGCTTGCCCCACATTTTCTTGGTGGATTTTGAATTTGGGTGTGCTACATCATATGTTCTGCCAGAACTTCAGGATGGACTATCTTTTCATGTCTCGATTGCCAAAAATGATACCGTTTATATTTTAGGAGGGCATTCACTTGCCAGTAACATCCGCCCTGCCAACCTGTACAGAGTAAAGGTTGATCTCCCCTTGGGCAGCCCAGCTGTGAACTGCACAGTCCTGCCAGGAGGGATCTCTGTCTCCAGTGCAATCCTGACTCAAACTAACAATGATGAATTTGTTATCGTTGGTGGCTATCAACTTGAAAATCAAAAAAGAATGGTCTGCAACATCGTCTCTTTGGAAGACAACAAGATAAAAATCTGTGAGATGGAAACCCCAGATTGGACCCCAGATATTAAACACAGCAAGATATGGTTTGGAAATAACATGGGGAACGGGACTGTTTTCCTCGGGATTCCAGGAGACAATAAACAGGCTCTTTCTGAAGCATTCTATTTTTATCTGTTGAAATGCTGTGATGGTGATGTGAGTGAAGATCAGAAAACGGTCACAAAC------------AGTCAGACATCAACAGAAGATCCAGGAGACTCTACTCCCTTTGAAGATTCAGAAGAATTTTGTTTCAGTGCAGAAGCAAATAGTTTTGATGGGGATGATGAATTTGACACCTACAATGAAGAAGATGAAGAAGATGAGTCTGTGACAGGCTACTGGATAACGTGCTGTCCTACTTGCGATGTGGATATCAACACTTGGGTACCATTCTATTCAACCGAGCTCAACAAACCTGCCATGATTTATTGTTCTCATGGAGATGGGCACTGGGTCCATGCCCAGTGCATGGATCTG
  Echimysxxx    CTCTTTGGAGGACGATCATACATGCCTTCTACGCAAAGAACCACGGAGAAGTGGAACAGTGTATCTGATTGCCTRCCCCATGTTTTCTTGGTGGATTTTGAATTTGGATGTGCTACATCATATGTTCTTCCAGAGCTTCAGGATGGATTATCTTTTCATGTCTCGATTGCCAAAAATGATACCGTTTATATTTTAGGAGGACATTCACTTGCCAATAAYATCCGCCCTGCCAGCCTGTACAGAATAAGGGTTGATCTYCCCTTGGGTAGTCCAGCTGTGAGTTGCACAGTCTTGCCAGGGGGAATCTCTGTCTCTAGTGCAATTGTGACTCAAACTAACAATGATGAATTTGTTATCGTTGGTGGCTATCAACTTGAAAATCAAAAGAGAATGGTCTGCAACATTGTCTCTTTAGAAGACAGCAAGATAAAAATCTGTGAAATGGAAACCCCAGATTGGAGCCCAGATATTAAGCACAGCAAGATATGGTTTGGAAACAACATGGGAAATGGAACTGTTTTTCTTGGCATTCCAGGAGACAATAAACAGGCTGGGTCTGATGCATTCTATTTTTATGTGTTGAAATGCTCTGGAGATGATACAAATGAAGATCAGAAAATGTTTGCAAAC------------AGTCAGACATCAACAGAAGATGCTGGAGACTCTACTCCCTTTGAAGATTCTGAAGAATTTTGTTTTAGTGCAGAAGCGAATAGTTTTGATGGTGATGATGAATTTGACACCTATAACGAAGATGATGAAGAAGATGAGTCTGTAACAGGCTACTGGATAACGTGCTGCCCTACTTGTGATGTGGATATCAACACTTGGGTACCATTCTATTCMACTGAGCTCAACAAACCTGCCATGATTTATTGTTCTCATGGAGATGGGCACTGGGTCCACGCCCAGTGCATGGATCTG
  Abrocomaxx    CTTTTTGGAGGACGATCATACATGCCTTCTACACAAAGAACCACAGAGAAGTGGAACAGTGTAGCTGATTGCTCGCCCCATGTTTTCTTGGTGGATTTTGAATTTGGGTGTGCAACATCATACGTTCTTTCAGAACTGCAGGATGGACTCTCTTTTCACGTCTCGATTGCCAAAAATGATACCATTTATATTTTAGGAGGACATTCACTTGCCAATAACATCCGCCCTCCCAACCTGTACAGAATAAGGGTTGACCTCCCCTTGGGTAGCCCCGCTGTGAGCTGCACAGTCTTGCCGGGAGGAATCTCTGTCTCCAGCGCAATCCTGACTCAAACTAACAATGATGAATTTGTTATCGTTGGTGGCTATCAACTTGAAAATCAAAAGAGAATGGTCTGCAACATTGTCTGTTTGGAAGACAGCAAGATAAAAATCTGTGAAATGGAAACCCCAGATTGGACCCCAGATATTAAGCACAGCANGATATGGTTTGGAAATAGCATGGGAAATGGAACTGTTTTTCTTGGCATTCCAGGAGACAATAAACAGGCTGGTTCTGATGCATTCTATTTTTATATGTTGAAATGCTCTGAAGACGATGGGAATGAAGATCAGGAAATGTTCACAAATAGTCAGACAAACAGCCAGACATCAACAGATGATCCCGGAGACTCTACTCCCTTTGAAGATTCAGAAGAATTCTGTTTCAGTGCAGAAGCAAATAGCTTTGATGGTGATGATGACTTTGACACCTATAATGAAGATGATGAGGAAGATGAGTCTGTGACAGGCTACTGGATAACGTGCTGCCCTACTTGTGATGTGGATATCAACAAATGGGTACCATTCTATTCAACGGAGCTCAACAAACCTGCCATGATTTACTGTTCTCATGGAGATGGGCACTGGGTCCATGCCCAGTGC---------
  Capromysxx    CTCTTCGGAGGACGAGCATACATGCCTTCTACACAAAGAACTACGGAGAAGTGGAACAGTGTAGCTGATTGCCTGCCCCATGTTTTCTTGGTGGATTTTGAATTCGGATGTGCTACATCATATGTTCTTCCAGAACTTCAGGATGGACTATCTTTTCATGTCTCGATTGCCAAAAATGATACTGTTTATATCTTAGGAGGACATTCACTTGCCAATAATATCCGCCCCGCAAACCTGTACAGAATAAGGGTTGATCTCCCCTTGGGTAGTCCATCTGTGAGTTGTACAGTCTTGCCAGGGGGAATCTCTGTCTCCAGCGCAATTCTGACTCAAACTAACAATGATGAATTTGTTATCGTCGGTGGCTATCAACTTGAAAATCAAAAGAGAATGGTCTGCAATGTTGTCTCTTTAGAAGACAGCAAGATAAAAATTGGTGAAATGGAAACCCCAGATTGGACCCCAGATATTAAACACAGCAAGATATGGTTTGGAAACAACATGGGAAATGGAACTGTTTTTCTTGGCATTCCAGGAGACAATAAACAGGCTGGTTCTGATGCATTCTATTTTTATGTGTTGAAATGCTCTGGAGACGACACAAATGAAGATCAGAAAACATTCACAAGC------------AGTCAGACATCAACAGAAGATCCCGGAGACTCTACTCCCTTCGAAGATTCCGAAGAATTTTGTTTTAGTGCAGAAGCAAATAGTTTTGATGGTGATGATGAATTTGACACCTATAATGAAGACGATGAGGAAGATGAGTCTGTAACAGGCTACTGGATAACGTGCTGCCCTACTTGTGATGTGGATATCAACACTTGGGTACCATTCTATTCAACTGAGCTCAACAAACCTGCCATGATTTATTGTTCTCATGGAGATGGGCACTGGGTCCACGCCCAGTGCATGGATCTG
  Octodonxxx    CTCTTTGGAGGACGATCTTACATGCCTTCTGCGCAAAGAACCACAGAGAGGTGGAACAGTGTAGCTGATTGYCTGCCCCATGTTTTCTTGGTGGATTTTGAATTTGGGTGCGCTACATCATACGTTCTTCCGGAACTTCAGGATGGATTATCTTTTCATGTCTCGATTGCCAAAAATGATACCGTTTATATTTTAGGAGGACATTCACTCGCCAACAACATCCGCCCGGCCAACCTGTACAGAATAAGGGTTGATCTTCCCTTGGGTAGCCCCGCTGTGAGTTGCACCGTCTTGCCAGGAGGAATCTCTGTGTCCAGCGCAATCCTGACTCAAACTAACAATGATGAATTTGTTATCGTTGGCGGCTATCAACTTGAAAATCAAAAGAGGATGGTCTGCAACGTTGTCTCTTTAGAAGACAGCAAGATAAAAATCTGTGAAATGGAAACGCCAGACTGGACCCCCGATATTAAGCACAGCAAGATATGGTTTGGAAACAACATGGGAAATGGAACTGTTTTTCTTGGCATCCCAGGAGACAATAAGCAGCCTGGTTCTGATGCGTTCTATTTTTATGTGTTGAAATGCTCTGAAGACGATGCGAATGAAGATCAGAAAACGTTCACAAAC------------AGTCAGACGTCAACAGAAGATCCCGGAGACTCTACTCCCTTTGAAGACTCGGAAGAATTTTGTTTCAGTGCAGAAGCGACTAGTTTTGATGGTGATGATGAATTTGACACCTATAATGAAGACGATGAAGAAGATGAGTCTGTGACAGGCTACTGGATAACATGCTGCCCTACTTGTGATGTAGATATCAACACTTGGGTGCCATTCTATTCAACTGAGCTCAACAAGCCTGCCATGATTTACTGTTCTCATGGAGATGGGCACTGGGTCCATGCGCAGTGCATGGATCTG
  CaviaXXXXX    ATCTTTGGAGGACGATCATACATGCCCTCTACCCAAAGAACCACAGAGAAGTGGAATAGCGTAGCTGATTGCTTACCCCATGTTTTCTTGGTGGATTTTGAATTTGGGTGTGCTACATCATATGTTCTTCCAGAACTTCAGGATGGACTATCTTTTCATGTCTCGATTGCCAAAAATGATACCGTTTATATTTTAGGAGGACATTCGCTTGCCAATAACATCCGCCCTGCCAATCTGTACAGAATAAAGGTTGACCTCCCTTTGGGCAGTCCAGCTGTGAATTTTACAGTCTTGCCAGGAGGAATCTCTGTCTCCAGTGCAATCCTGACTCAAACTAACAGTGATGAATTTGTTATTGTTGGTGGCTATCAACTTGAAAATCAAAAGAGAATGGTCTGCAACATTGTCACTTTAGAAGACAACAAGATAAAAATCTCTGAGATGGAAACCCCAGATTGGACCCCAGATATTAAACACAGCAAGATATGGTTTGGAAATAACATGGGGAATGGGAGCATTTTCCTTGGTATTCCAGGAGACCATAAACAGGCTGTTTCTGAAGCATTCTATTTTTATATGTTGAAATGCTGTGACAATGATGTGAATGAAGATCAGAAAACCTTGACAAAC------------AGTCAGACATCAACAGAAGATCCAGGAGACTCTACTCCCTTTGAAGATTCTGAAGAATTTTGTTTCAGTGCAGAAGCCTATAGTTTCGATGGTGATGATGAATTTGACACCTATAATGAAAATGATGAAGAAGATGAGTCTGTGACAGGCTACTGGATAACATGCTGCCCTACTTGTGATGTGGATATCAACACTTGGGTACCATTCTATTCAACTGAGCTCAACAAACCTGCCATGATTTATTGTTCTCATGGAGATGGGCACTGGGTCCATGCCCAGTGCATGGACCTG
  Hydrochoer    ---------------TCATACATGCCTTCTACCCAAAGAACCACAGAAAAGTGGAACAGTGTAGCCGATTGCTTGCCCCATGTTTTCTTGGTGGATTTTGAATTTGGGTGTGCTACATCATATGTTCTTCCAGAACTTCAGGATGGACTATCTTTTCATGTCTCAATTGCCAAAAATGATACCGTTTATATTTTAGGAGGACATTCACTTGCTAATAACATCCGCCCTGCCAACCTATACAGAATAAAGGTTGATCTCCCCTTGGGCAGCCCAGCTGTGAATTGCACAGTCTTGCCAGGAGGAATCTCTGTCTCCAGTGCAATCCTGACTCAAACTAACAGTGATGAATTTGTTATTGTTGGTGGCTATCAACTTGAAAATCAAAAGAGAATGGTCTGCAACATTGTCTCTTTAGAAGACAACAAGATAAAAATCTGTGAGATGGAAACCCCAGACTGGACCTCAGATATTAAGCACAGCAAGATGTGGTTTGGAAATGACATGGGGAATGGAAATGTCTTTCTTGGTATTCCAGGAGACCATAAACAGGTTGTTTCTGAAGCCTTCTATTTTTATATGTTGAAATGCTCTGACGATGATGTCAATGAAGATCAGAAAAACTTCACAAAC------------AGTCAGACATCAGCAGAAGATCCAGGAGACTCTACTCCCTTTGAAGATTCTGAAGAATTTTGTTTCAGTGCAGAAGCAAATAGTTTTGATGGTGATGATGAATTTGACACCTACAATGAAGAGGATGAAGAAGATGAGTCTGTGACGGGCTACTGGATAACATGCTGCCCTAATTGTGATGTGGATATCAACACTTGGGTACCATTCTATTCAACTGAGCTCAACAAACCTGCCATGATTTATTGTTCTCATGGAGATGGACACTGGGTCCATGCCCAGTGCATGGATCTG
  Agoutixxxx    CTCTTTGGAGGACGATCATACATGCCTTCTACCCAAAGAACCACAGAAAAGTGGAATAGTGTAGCTGATTGCTTGCCCCAGGTTTTCTTGGTGGATTTTGAATTTGGGTGTGCTACATCATATGTTCTTCCAGAACTTCAGGATGGACTATCTTTTCATGTCTCAATTGCCAAAAATGATACTGTTTATATTTTAGGAGGACATTCACTTGCCAGTAATACCCGCCCTRCCAACCTGTACAGAATAAGAGTTGATCTCCCCTTGGGCAGCCCAGCTGTGARTTGCACAGTCTTGCCCGGGGGAATCTCTGTCTCCAGTGCAATCCTGACTCAAACTAACAGTGATGAGTTTGTTATTGTTGGTGGCTATCAACTTGAAAATCAAAAGAGAATGGTCTGTAACATTGTCTCTTTAGAAGACAACAAGATAAAAATCTGTGAGATGGAAACCCCAGATTGGACCCCAGATATTAAACACAGCAAGATATGGTTTGGAAATAACATGGGGAATGGAACTGTTTTCCTTGGCATTCCAGGAGACAATAAACAGGCTGTTTCTGAAGCTTTCTATTTTTATATGTTGAAATGCTCTGAAGATGATGTGAATGAAGATCAGAAAACATTCACAAAC------------AGTCAGACATCAACAGAAGATCCAGGAGACTCTACTCCCTTTGAAGATTCTGAAGAATTTTGTTTCAGTGCAGAAGCAAATAGTTTTGATGGCGATGATGAATTTGACACCTATAATGAAGATGATGAAGAAGATGAGTCTGTGACAGGTTACTGGATAACATGCTGCCCTACTTGTGATGTGAATATCAACACTTGGGTACCATTCTATTCAACTGAGCTCAACAAACCTGCCATGATTTATTGTTCTCATGGAGATGGGCACTGGGTCCATGCCCAGTGCATGRATTTG
  ErethizonX    CTCTTTGGGGGGCGATCATACATGCCTTCTACCCAAAGAACCACAGAAAAGTGGAATAGTGTAGCTGATTGCTTACCCCATGTTTTCTTGGTGGATTTTGAGTTTGGGTGTGCTACATCATATGTTCTTCCAGAACTTCAGGATGGACTATCTTTTCATGTCTCGATTGCCAAAAATGATACTGTTTATATTTTAGGAGGACATTCACTTGCCAGTAACCTCCGCCCTGCCAACCTGTACAGAATAAGGGTTGATCTCCCCTTGGGCAGCCCAGCTGTGAATTGCACAGTCTTGCCAGGAGGAATCTCTGTCTCCAGCGCAATCCTGACTCAAACTAACAATGGTGAATTTGTTATTGTTGGTGGCTATCAACTTGAAAATCAAAAGAGAATGGTCTGCAACGTTGTCTCTTTAGAAGAAAACAAGATAAAAATCTGTGAGATGGAAACCCCAGATTGGACCCCAGATATTAAGCACAGCAAGATATGGTTTGGAAATAACATGGGGAACGGAACTGTTTTCCTTGGCATTCCAGGAGACAATAAGCAGGCTGTTTNTGAAGCATTCTATTTTTATACGTTGAAATGCTCTGAAGATGATGTGAATGAAGAACAGAAAACGTTCACAAAC------------AGTCAGACATCAACAGAAGATCCAGGAGACTCTACTCCCTTTGAAGATTCAGAAGAATTTTGTTTCAGTGCAGAAGCAAACAGTTTTGATGGTGATGATGAATTTGACACCTATAATGAAGATGATGAAGAAGATGAGTCCGTGACAGGCTACTGGATAACATGCTGCCCTACTTGTGATGTGGATATCAACACTTGGGTACCATTCTACTCAACTGAGCTCAACAAACCTGCCATGATTTATTGTTCTCATGGCGATGGGCACTGGGTCCATGCCCAGTGCATGGATCTG
  Oryctolagu    CTCTTTGGAGGACGGTCATACATGCCTTCTAATCAAAGAACCACAAAAAAATGGAATAGCGTCGCTGATTGCCTGCCCCACGTTTTCTTGGTGGATTTTGAATTTGGATGTGCCACATCCTACATTCTTCCAGAGCTTCAGGATGGGCTATCATTTCATGTCTCCATTGCCAGAAATGATACCGTTTATATTTTAGGAGGACATTCTCTTGCCAATAATATCCGCCCTGCCAATCTGTACAGAATCAGGGTTGATCTCCCCTTGGGTAGCCCAGCCATAAATTGCACAGTTTTGCCAGGAGGAATTTCTGTCTCCAGTGCAATCCTGACTCAGACTAACAATGATGAATTTGTTATCGTTGGTGGGTATCAGCTTGAAAATCAAAAAAGAATGGTCTGCAACATTGTCTCTTTAGAGGATAACAAGATTGAAATTCAAGAGATGGAGACCCCAGATTGGACTCCAGATATTAAGCACAGCAAAATATGGTTTGGAAGCAACATGGGAAATGGATCCGTTTTCCTTGGCATCCCAGGAGACAATAAACAGATTGTTTCAGAAGCATTTTATTTCTATATGTTGAAATGTAGTGAAGATGATGTGCATGAAGATCAGAGAACTTTCACAAAT------------AGTCAGACATCAACAGAAGATCCAGGGGACTCCACTCCCTTTGAGGACTCGGAAGAATTTTGTTTCAGTGCAGAAGCAAATAGTTTTGATGGCGATGATGAATTTGACACTTATAATGAAGATGATGAAGATGATGAGTCTGAGACAGGCTACTGGATTACCTGCTGCCCTACTTGTGATGTGGACATTAACACTTGGGTGCCATTCTATTCAACTGAGCTCAACAGGCCTGCCATGATCTACTGTTCTCATGGAGATGGGCACTGGGTCCATGCCAAGTGCATGGATCTG
  Lepusxxxxx    CTCTTTGGAGGACGCTCATACATGCCTTCTAGTCAAAGAACCACAGAAAAATGGAATAGTGTCGCTGATTGCCTGCCCCATGTTTTCTTGGTGGATTTTGAATTTGGATGTGCCACATCCTACATTCTTCCAGAGCTTCAGGATGGGCTATCATTTCATGTCTCTATTGCCAGAAATGATACCATTTATATTTTAGGAGGACATTCTCTTGCCAATAATACCCGCCCTGCCAATCTGTACAGAATCAGGGTTGATCTCCCCTTGGGTAGCCCAGCCATAAATTGCACAGTTTTGCCAGGAGGAATTTCTGTCTCCAGTGCAATACTGACTCAGACTAACAATGATGAATTTGTTATCGTTGGTGGGTATCAGCTTGAAAATCAAAAAAGAATGGTCTGCAACATTGTCTCTTTAGAGGATAATAAGATTGAAATTCATGAGATGGAGACCCCGGATTGGACTCCAGATATTAAGCACAGTAAAATATGGTTTGGAAGCAACATGGGAAATGGATCAGTTTTCCTTGGCATCCCAGGAGACAATAAACAGATTGTTTCAGAAGCATTTTATTTCTATATGTTGAAATGTACCGAAGATGATGTGCATGAAGATCAGAGAACTTTCACAAAT------------AGTCAGACATCAACAGAAGATCCAGGGGACTCCACTCCCTTTGAGGACTCAGAAGAATTTTGTTTCAGTGCAGAAGCAAATAGTTTTGATGGTGATGATGAATTTGACACTTATAATGAAGATGATGAAGACGATGAGTCTGAGACAGGCTACTGGATTACCTGCTGCCCTACTTGTGATGTGGACATTAACACTTGGGTGCCATTCTATTCAACTGAGCTCAACAAGCCTGCGATGATCTACTGTTCTCATGGAGATGGGCACTGGGTCCATGCCCAGTGCATGGATCTG
  OchotonaXX    CTCTTTGGAGGTCGGTCATACATACCTTCTAATCAAAGAACCACGGAAAGGTGGAACAGTGTAGATGATTGCCTGCCTCATGTTTTTTTGGTGGATTTTGAATTTGGATGTGCTACATCATACATTCTTCCAGAACTTCAGGATGGACTATCATTCCATGTTTCCATAGCCAGGAATGATACCATTTACATTTTAGGAGGACATTCGCTTGCCAACAACATCCGCCCTGCCAATCTGTACAGAATCAANATTGACCTGCCCCTGGGTAGTCCAGCTGTGAATTGCACCGTCTTGCCAGGAGGAATTTCTGTATCCAGTGCAATCCTGTCTCAAACTGGCAATGATGAATTTGTTATTGTTGGNGGCTATCAGCTTGAAAATCAAAAAAGAATGGTTTGCAACACGGTCTCTTTAGATGATAATAATATAGAAATTCGTGAGATGGAAACCCCAGATTGGACGCCAGACATTAAACACAGCAAGATATGGTTTGGGAGCGACATGGGAAATGGATCTATTTTCCTTGGCATACCAGGAGACAATAAGCAGGCTGTTTCGGAAGCATTTTACTTCTACATGCTAAAATGCACTGAAGATGATGTGAATGAAGATCAGAGAATTTTCACAGGC------------ACTCAGCCATCAACAGAAGATCCAGGAGACTCAACTCCCTTCGAGGACTCTGAAGAATTCTGCTTCAGTGCAGAGGCAACTAGTTTTGATGGAGACGATGAATTTGACACTTACAATGAAGATGATGAAGAGGATGAATCTGAAACAGGCTACTGGATTACCTGCTGCCCTACGTGTGATGTGAACATTAACACTTGGGAACCATTCTATTCAACTGAGCTCAACAAACCTGCGATGATTTACTGTTCTCATAGAGATGGGCACTGGGTCCATGCCCAGTGCATGGACCTG
  HomoXXXXXX    CTCTTTGGAGGACGCTCATACATGCCTTCTACCCACAGAACCACAGAAAAATGGAATAGTGTAGCTGACTGCCTGCCCTGTGTTTTCCTGGTGGATTTTGAATTTGGGTGTGCTACATCATACATTCTTCCAGAACTTCAGGATGGGCTATCTTTTCATGTCTCTATTGCCAAAAATGACACCATCTATATTTTAGGAGGACATTCACTTGCCAATAATATCCGGCCTGCCAACCTGTACAGAATAAGGGTTGATCTTCCCCTGGGTAGCCCAGCTGTGAATTGCACAGTCTTGCCAGGAGGAATCTCTGTCTCCAGTGCAATCCTGACTCAAACTAACAATGATGAATTTGTTATTGTTGGTGGCTATCAGCTTGAAAATCAAAAAAGAATGATCTGCAACATCATCTCTTTAGAGGACAACAAGATAGAAATTCGTGAGATGGAGACCCCAGATTGGACCCCAGACATTAAGCACAGCAAGATATGGTTTGGAAGCAACATGGGAAATGGAACTGTTTTTCTTGGCATACCAGGAGACAATAAACAAGTTGTTTCAGAAGGATTCTATTTCTATATGTTGAAATGTGCTGAAGATGATACTAATGAAGAGCAGACAACATTCACAAAC------------AGTCAAACATCAACAGAAGATCCAGGGGATTCCACTCCCTTTGAAGACTCTGAAGAATTTTGTTTCAGTGCAGAAGCAAATAGTTTTGATGGTGATGATGAATTTGACACCTATAATGAAGATGATGAAGAAGATGAGTCTGAGACAGGCTACTGGATTACATGCTGCCCTACTTGTGATGTGGATATCAACACTTGGGTACCATTCTATTCAACTGAGCTCAACAAACCCGCCATGATCTACTGCTCTCATGGGGATGGGCACTGGGTCCATGCTCAGTGCATGGATCTG
  MacacaXXXX    CTCTTTGGAGGCCGCTCATACATGCCTTCTACCCACAGAACCACAGAAAAATGGAATAGTGTAGCTGACTGCCTGCCCCATGTTTTCCTGGTGGATTTTGAATTTGGGTGTGCTACATCATACATTCTTCCAGAACTTCAGGATGGGCTATCTTTTCATGTCTCTATTGCCAAAAATGATACCATCTATATTTTAGGAGGACATTCACTTGCCAATAATATCCGGCCTGCCAACCTGTACAGAATAAGGGTTGATCTTCCCTTGGGTAGCCCAGCTGTGAATTGCACAGTCTTGCCAGGAGGAATCTCTGTCTCCAGTGCAATCCTGACTCAAACTAACAAGGATGAATTTGTTATTGTTGGTGGATATCAGCTTGAAAACCAAAAAAGAATGATCTGCAACATAATCTCTTTAGAGGACAACAAGATAGAAATTCGTGAGATGGAGACCCCAGATTGGACCCCAGACATTAAGCACAGCAAGATATGGTTTGGAAGCAACATGGGAAATGGAACTGTTTTTCTTGGCATACCAGGAGACAATAAACAAGTTGTTTCAGAAGCATTCTATTTCTATACATTGAAATGTGCTGAAGAGGATACGAATGAAGAGCAAACAACATTCACAAAC------------AGTCAGACATCAACAGAAGATCCAGGGGATTCCACTCCCTTTGAAGACTCCGAAGAATTTTGTTTCAGTGCAGAAGCAAATAGTTTTGATGGTGATGATGAATTTGACACCTATAATGAAGATGATGAAGAAGATGAGTCTGAGACAGGCTACTGGATTACATGCTGCCCTACTTGTGACGTGGATATCAACACTTGGGTGCCATTCTATTCAACCGAGCTGAATAAACCCGCCATGATCTACTGTTCTCATGGGGATGGGCACTGGGTCCATGCTCAGTGCATGGATCTG
  LemurXXXXX    CTCTTTGGAGGACGGTCATACATGCCTTCTACCCAAAGAATCACAGAAAAATGGAATAGTGTAGCTGACTGCCTGCCCCATGTTTTCCTAGTGGATTTTGAATTTGGGTGTGCTACATCATATATTCTTCCAGAACTTCAGGATGGGCTNTCTTTTCATGTCTCTATTGCCAGAAGTGATACCATCTATATTTTAGGAGGACATTCACTTGCCAATAACATCCGCCCTGCCAACCTGTACAGAATAAGGGTTGACCTTCCCTTGGGTAGCCCAGCTATTAATTGCACTGTCTTACCA------------------------------------------------------------------------------------------------------------------------------------------------------------------------------------------------------------------------------------------------------------------------------------------------------------------------------------------------------------------------------------------------------------------------------------------------------------------------------------------------------------------------------------------------------------------------------------------------------------------------------------------------------------
  Cynocephal    ---TTTGGAGGACGGTCTTACATGCCTCCTACCCAAAGAACCACAGAAAAATGGAATAGTGTAGCTGACTGCCTGCCTCATGTTTTCCTGGTGGATTTTGAATTTGGGTGTGCTACGTCATACATTCTTCCAGAACTTCAAGATGGGCTATCTTTTCATGTCTCCATTGCCAGGAATGATACCATTTATATTTTAGGAGGACATTCACTTGCCAACAACATCCGCCCTGCCAATCTATACAGAATAAGGGTTGATCTCCCCCTGGGTAGCCCAGCTGTGAATTGCACTGTCTTGCCAGGGGGAATCTCTGTCTCTAGTGGAATCCTAACTCAAACTAATAATGACGAATTTGTTATTGTTGGTGGCTATCAGCATGAAAATCAAAAAAGAATGGTCTGCAACATCATCTGTTTAGAGGACAATAAGATAGAAATTCGTGAGATGGAGACCCCAGATTGGACCCCAGATATTAAGCACAGCAAGATATGGTTTGGAAGCAACATGGGAAATGGAATTGTTTTTCTTGGCATACCGGGAGACAACAAACAGGCTGTTTCAGAAGCATTCTATTTCTATATGTTGAAATGCACTGAAGATGATGTGAATGAAAATCAGAAAACATTTACAAAC------------AGTCAGACATCAACAGATGATCCAGGGGACTCGACTCCCTTTGAAGACTCAGAAGAATTTTGTTTCAGTACAGAAGCAAATAGTTTTGATGGCAATGATGAATTTGACACCTATAATGAAGATGATGAGGAAGATGAGTCTGAGACAGGCTACTGGATTACTTGCTGCCCTACTTGTGATGTGGATATCAACACTTGGGTACCATTCTATTCAACTGAGCTCAACAAACCTGCCATGATCTACTGCTCTCATGGAGATGGGCACTGGGTCCATGCCCAGTGCATGGATTCT
  Tupaiaxxxx    CTCTTTGGAGGACGGTCATACATGCCTTCTAGCCAAAGGACCACAGAAAAATGGAATAGCGTAGCTGACTGCCTACCCTATGTATTCTTGGTAGATTTTGAATTTGGATGTGTAACATCATACATTCTTCCAGAACTTCAAGACGGGCTGTCTTTTCATGTCTCTATTGCCAGAAATGATACTATTTATATATTAGGAGGACATTCACTTGCCAATAATGTCCGCCCTGCCAACCTGTACAGAATACAGGTCGATCTCCCTTTGGGTAGCCCAGCTATAAATTGTACAGTCTTGCCAGGAGGAATCTCTGTCTCCAGTGCAATTTTGACAAAAATTAACAATGATGAATTTGCTATTGTTGGTGGCTATCAACTTGAAAATCAGAAAAGAATGGTCTGCAACATTGTCTCCTTAGAAGACAACAAGATAGAAATTCGTGAGATGGAGACCCCAGATTGGACCCCAGATATTAAGCACAGCAAGTTATGGTTTGGAAGCAACATGGGGAATGGATCTGTTTTCCTTGGCATACCAGGAGACAATAAGCAGGCTCTTTCAGAAGCGTTCTATTTTTATTTGTTGAAATGTGCC---GACGATGTGACTGATGATCAGAAAACAGTCACAAAC------------AGTCAGACATCAACAGAAGACCCAGGGGACTCCACTCCCTTCGAAGACTCAGAAGAATTTTGTTTCAGCTCGGAAGCAAATAGTTTTGATGGAGATGATGAATTTGACACCTACAATGAGGATGATGAGGAAGATGAGTCAGAGACAGGCTACTGGATTATATGCTGTCCTACTTGTGATGTGGATATCAACACTTGGGTCCCATTCTATTCAACTGAGCTCAACAAACCTGCCATGATCTACTGCTGTCATGGAGATGGGCACTGGGTGCATGCAGGGGGCATGGAAACA


[vWF char:5521-6768]


  MusXXXXXXX    CAAGAGCCCGGAGGCCTGGTGGTACCCCCAACTGATGCCCCAGTCAGCTCTACCACCCCATATGTTGAGGATACCCCCGAGCCCCCCCTGCACAACTTCTACTGCAGCAAGCTGCTTGATCTTGTCTTCCTGCTGGATGGYTCCTCTATGTTGTCCGAGGCTGAGTTTGAAGTGCTCAAAGCTTTTGTGGTGGGCATGATGGAGAGRTTACACATCTCTCAGAAGCGCATCCGCGTGGCAGTGGTAGAGTACCATGACGGCTCCCGTGCCTACCTTGAGCTCAAGGCCCGGAAGCGACCCTCAGAGCTTCGGCGCATCACCAGCCAGATTAAGTATACAGGCAGCCAGGTGGCCTCTACCAGTGAGGTTTTGAAGTACACACTGTTCCAGATCTTTGGCAAAATTGACCGCCCTGAAGCCTCCCATATCACCCTGCTCCTGACTGCTAGCCAGGAGCCCCCACGGATGGCTAGGAATTTGGTCCGCTATGTCCAAGGTCTGAAGAAGAAGAAGGTTATCGTGATCCCTGTGGGCATTGGGCCCCACGCCAGCCTCAAACAGATCCGCCTCATCGAGAAGCAGGCCCCTGAAAACAAGGCCTTTCTGCTCAGTGGGGTGGATGAGCTGGAGCAGAGAAGAGATGAGATAGTCAGCTACCTCTGTGACCTTGCTCCCGAGGCCCCAGCCCCAACTCAGCCT---CCACAGGTAGCCCACGTCACCGTGAGTCCAGGGATCGCTGGGATCTCGTCACCGGGACCAAAACGGAAGTCCATGGTTCTGGATGTGGTGTTTGTCCTGGAGGGGTCAGACGAAGTTGGTGAAGCCAACTTCAATAAGAGCAAGGAGTTCGTGGAGGAGGTAATCCAGCGCATGGACGTGAGCCCGGATGCAACGCGCATCTCAGTACTGCAGTATTCCTACACGGTAACCATGGAGTATGCCTTCAATGGGGCCCAGTCCAAGGAGGAGGTGCTGCGGCACGTGCGAGAGATCCGCTACCAGGGCGGCAATAGGACAAACACTGGGCAGGCCCTGCAGTACCTTTCTGAGCACAGCTTCTCTCCCAGCCAAGGGGACCGGGTAGAGGCACCTAACCTGGTCTACATGGTCACGGGGAACCCCGCCTCTGATGAGATCAAGAGGTTGCCTGGAGACATCCAGGTGGTACCCATTGGGGTGGGCCCCCATGCCAACATGCAGGAACTGGAGAGGATCAGCAGGCCCATCGCTCCCATCTTCATCCGG
  RattusXXXX    CAAGAGCCCGGAGGNCTGGTGGTACCCCCAACAGATGCCCCAGTCAGCTCCACCACCCCATATGTTGAGGACACCCCCGAGCCCCCCCTGCACAACTTCTACTGCAGCAAGCTGCTGGATCTCGTCTTCCTCCTGGATGGCTCCTACAGGCTGTCTGAGGCWGAGTTTGAAGTGCTCAAAGCTTTTGTGGTGGGTACGATGGAGAGGCTACACATCTCTCAGAAGCGCATCCGCGTGGCAGTGGTAGAGTACCATGATGGCTCCCATGCCTACCTTGAGCTCAGGGCCCGGAAGCGACCCTCAGAGCTTCGGCGCATCGCCAGCCAGATTAAGTACGTGGGCAGTCAGTTGGCCTCTACCAGTGAGGTTTTGAAGTACACACTGTTCCAGATCTTTGGCAAAATTGACCGTCCTGAAGCCTCCCGTGTCATTCTGCTCCTGACGGCTAGCCAGGAGCCCCAACGGATGGCTAGGTATTTCACCCGCTATCTCCAAGGTTTCAAGAAGAAGAAGGTCATTCTGATCCCTGTGGGCATTGGGCCGCACGCCAACCTCAAACAGATCCGCCTCATTGAGAAGCAGGCCCCTGAGAACAAGGCCTTTCTGCTCAGTGGGGTGGATGAGCTGGAGCAGAGAAGAGATGAGATAATTAACTACCTCTGYGACCTTGCCCCCGAGGCCCCAGCCCCATCGAAGCCT---CCACAGGTAGCACACATCACTGTGAGCCCTGGTATCTCTGGGGTTTCATCACCAGGACCCAAAAGGAAGTCTCTGGTTCTGGATGTGGTGTTTGTCCTGGAGGCGTCAGACGAAGTTGGTGAAGCCAACTTCAATAAGAGCAAGGAGTTCCTGGAGGAGGTTATCCAGCGCATGGATGTGAGCCCGGCTGGAACGCACATCGCAGTTCTGCAGTACTCATACACAGTAAAYGTTGAGTACACCTTCAAGGAGGCCCAGTCCAAGGAGGATGTGCTGCGACATGTGCGAGAGATCCGCTACCAGGGGGGCAACAGGACAAACACTGGGCAGGCCTTGCAGTACCTTTCTGAGCACAGCTTCTCTCCCAGCCAGGGAGACCGGGAGCAGGCACCTAACCTGGTCTACATGGTCACGGGGAACCCTGCCTCTGATGAGATCAGGAGGTTGCCTGGAGACATCCAGGTGGTACCCATTGGGGTGGGTTCCAGGGCCAACCTGCAGGAACTGGAGAGGATCAGCAGACCCATCACTCCCATCTTCATCCAA
  Mesocricet    CAGGAGCCTGGAGGCCTGGTGGTACCCCCAACAGATGCCCCAGTCAGCTCTACTACCCCATACGTTGAAGATACCCCTGAGCCACCTCTGCCCAGCTTCTACTGCAGCAAGCTGTTGGATCTTGTCTTCTTGCTGGAAGGNTCCTCCAGGCTGTCTGAGGCTGAGTTTGGAGTGCTCAAGACTTTTGAGGTGGGCATGATGGAGAGACTGCACATCTCTCAGAAGCGCATTCGTGTGGCAGTGGTTGAGTACCACGATGGATCCCATGCCTACATTGACCTTAAGGACCGGAAGCGTCCCTCTGAGCTTCGACGCATTGCCAGCCAGGTTAAGTAYGCAGGTAGCCAGGTGGCTTCTACCAGCGAGGTTTTGAAGTACACACTGTTCCAGATCTTTAGCAAAATTGATCGCCCTGAAGCCTCCCGCATCACTCTACTCCTGACTGCTAGCCAGGAGCCCCCACGCTTGGCCAGGAATTTGGTCCGTTACGTCCAGGGCCTGAAGAAGAAGAAGATCATTGTGATCCCTGTGGGCATTGGGCCACATGTCAGCCTTAAGCAGATCCGCCTCATTGAAAAACAGGCCCCTGAAAACAAGGCCTTTCTGCTCAGTGGGGTGGATGAGCTGGAGCAGAGAAGGGATGAAATAATTGGCTACCTCTGCGACCTTGCCCCTGAGCCCCGAGCCCCTACTAAGCCT---CCCCAGGCAGCTCGAATCACCACAGGTCCAGGGACTTTGGGGATTTCATCACCTGGACCCAAGAGGAAGTCCATGGTTCTGGATGTGGTGTTTGTCCTGGAGGGGTCTGACGAAGTTGGTGAAGCCAGCTTCAATAAGAGCAAGGAGTTCCTGGAGGAGGTAATACAGCGCATGGATGTRAGCCAGGATGGCATCCACATTTCGGTGCTGCAGTATTCATACATGGTAACTGTGGAGTACACCTTCAGGGAGGCCCAGTCCAAGGAGGATGTGTTGCGGCATGTGCGAGAGATCCGTTACCACGGTGGCAACAGGACCAACACTGGGCAGGCCCTGCAGTACCTTTCTGAGCACAGCTTCTCTCCCAGCCAGGGGGACCGGGACCAGGCACCTAATCTGGTCTACATGGTCACAGGGAACCCTGCCTCCGATGAGATCAGGAGGTTGCCTGGAGACATCCAGGTGGTACCCATTGGAGTGGGCCCCCATGCCAACACACAGGAACTAGAGAGAATTGGCTGGCCCAATGCTCCCATCTTC------
  Tachyoryct    CAAGAACCTAGAGGCCTGGAGGTACCTCCCACAGATGCCCCGGCCATCTCCACTACCCCGTATGTAGAGGACACACCCGAGCCACCACTGCATAGCTTCTATTGCAGTAAGCTGCTGGACCTGGTCTTCTTGCTGGATGGCTCCTCCAGACTGTCCGAGGCTGAGTTTGAAGTACTTAAGACCTTTGTGGTGGGCATGATGGAGAGGCTTCACATCTCTCAGAAGCGCATCCGCGTGGCAGTGGTGGAGTACCACGAAGGGTCGCATGCCTACATCGAGCTCAAGGACCGGAAACGGCCCTCAGAGCTGCGGCACATCACCAGTCGGGTGAAGTATCCCGGCAGCCAGGTGGCCGCTACCAGCCAGGTCTTGAAGTATGTGTTGTTCCAGATCTTTGGAAGAATTGACCGCCCGGAAGCCTCCCGCATCATGCTGCTCCTGACTGCTAGCCACGAGCCA---AAGACGTCCCGGAATTTCCTCCGCTATATCCAGGGCCTGAAGAAGAAGAAGGTCATTCTGATCCCTGTGGGCATTGGACCGCATGCTGACCTCAAGCAGATCCACCTCATTGAAAAGCAGGCCCCTGAAAACAAGGCCTTTCTGCTCAGTGGGGTGGATGAGCTGGAGCAGCGAAGGGATGAGATAATCAATTACCTCTGTGATCTTGCTCCTGAGGCCCCGGCTCCCAAGCAGCCG---CCTCAGGTGGCCCAAGTCACCACAGGTCCAGGGCTCTTTGGGGTCTCATCCCCGGGACCCAAGAGGAAGTCCCTGGTTCTGGATGTGGTGTTTGTGTTGGAGGGGTCCGACAAGATTGGTGAAGCCAGCTTCAACAGGAGCAAGGAGTTCCTGGAGGAGGTGATCCAGCGCATGGACGTGGGCGGGGGCGGCATCCACATCGCGGTTCTGCAGTACTCGTACATGGTGACCGTGGAGTACACCTTCAACGATGCCCAGTCCAAAAGGGACGTGCTGCAGCAGGTGCGGGAGATGCGTTACCATGGTGGCAACCGGACCAACACGGGGCTGGCTCTTCAGTACCTCTCTGAGCACAGCTTCTCAGCCAGCCAGGGGGACCGGGAAGAGGCACCTAATCTGGTCTACATGGTCACAGGAAACCCTGCCTCTGACGAGATCAGGAGGTTGCCTGGAGACATCCAGGTGGTGCCCATTGGAGTGGGTCCCCATGCCAACATGCAAGAGCTGGAGAGGATCGGCTGGCCCAATGCTCCTATCTTCATCCAA
  Nannospala    CAGGAACCTGGAGGCCTGCTGGTGCCTCCCACAGATGCCCCGGTCAGCACCACTACGCCATATGTAGAGGACACGCCTGAGCCACCGCTGCACGACTTCTACTGCAGCAAGCTGCTGGATCTGGTCTTCCTGCTGGATGGCTCCTCCAAACTGTCTGAGGCTGAGTTTGAAGTGCTTAAGAGCTTTGTGGTGGGCATGATGGAGAGGCTTCATATCTCTCAGAAGCGCATCCGTGTGGCCGTGGTGGAGTACCACGACGGTTCCCATGCCTACATTGAGCTCAAGGCTCGGAAGAGGCCCTCAGAGCTGCGGCGCATTGCCAGCCAGGTGAAATATGCGGGCAGCCAGGTGGCCTCTACCAGTGAGGTCTTGAAGTACACGTTGTTCCAAATCTTTGGCAAAATTGACCGCCCGGAAGCCTCCCGTATCACGCTGCTCCTGACTGCTAGCCAGGAACCCCCACGGATGGCCCGGAATTTGGTCCGCTATGTCCAGGGCCTGAAGAAGAAGAAGGTCACTGTGATCCCTGTGGGCATTGGGCCACATGCCAACCTCAAGCAGATCCGTCTCATTGAAAAGCAGGCCCCTGAAAACAAAGCCTTCCTGCTTAGTGGGGTGGAGGAGCTGGAGCAGCGAAGGGATGAAATTGTCAGCTACCTCTGTGACCTTGCCCCTGAGGCCCCAGCCCCCACCCAACTT---CCTCAGGTGGCGCAAATCACTGTGGGTCCAGGGCTTTTTGGAATTTCATCACCAGGACCCAAGAGGAAGTCCATGGTTCTGGATGTGGTGTTTGTGCTGGAGGGGTCAGACAAAGTTGGTGAAGCCAACTTCAATAGGAGCAAGGAATTCCTGGAGAAGGTGATCCAGCGCATGGACGTGGGCCAAGACGGCATCCACATCACGGTGCTGCAGTACTCGTATATGGTGACTGTGGAGTACACCTTCAACGAGGCCCAGTCCAAAGGGGATGTGCTGCAGCAGGTGCGGGAGATCCGTTACCATGGTGGCAACAGGACCAACACAGGGCTGGCTCTGCAGTACCTCTCCGAGCACAGCTTCTCTGCCAGCCAGGGGGACCGGGAAGAGGCACCTAACCTGGTCTACATGGTCACAGGAAACCCTGCCTCTGATGAGATCAGGCGGTTGCCTGGAGACATCCAGGTGGTGCCCATTGGAGTGGGTCCCCATGCTAACATGCAGGAGCTGGAGAGGATCGGCTGGCCCAATGCTCCCATCTTC------
  RhizomysXX    NNNNNNNNNNNNNNNNNNNNNNNNNNNNNNNNNNNNNNNNNNNNNNNNNNNNNNNNNNNNNNNNNNNNNNNNNNNNNNNNNNNNNNNNNNNNNNNNNNNNNNNNNNNNNNNNNNNNNNNNNNNNNNNNNNNNNNNNNNNNNNNNNNNNNNNNNNNNNNNNNNNNNNNNNNNNNNNNNNNNNNNNNNNNNNNNNNNNNNNNNNNNNNNNNNNNNNNNNNNNNNNNNNNNNNNNNNNNNNNNNNNNNNNNNNNNNNNNNNNNNNNNNNNNNNNNNNNNNNNNNNNNNNNNNNNNNNNNNNNNNNNNNNNNNNNNNNNNNNNNNNNNNNNNNNNNNNNNNNNNNNNNNNNNNNNNNNNNNNNNNNNNNNNNNNNNNNNNNNNNNNNNNNNNNNNNNNNNNNNNNNNNNNNNNNNNNNNNNNNNNNNNNNNNNNNNNNNNNNNNNNNNNNNNNNNNNNNNNNNNNNNNNNNNNNNNNNNNNNNNNNNNNNNNNNNNNNNNNNNNNNNNNNNNNNNNNNNNNNNNNNNNNNNNNNNNNNNNNNNNNNNNNNNNNNNNNNNNNNNNNNNNNNNNNNNNNNNNNNNNNNNNNNNNNNNNNNNNNNNNNNNNNNNNNNNNNNNNNNNNNNNNNNNNNNNNNNNNNNNNNNNNNNNNNNNNNNNNNNNNNNNNNNNNNNNNNNNNNNNNNNNNNNNNNNNNNNNNNNNNNNNNNNNNNNNNNNNNNNNNNNNNNNNNNNNNNNNNNNNNNNNNNNNNNNNNNNNNNNNNNNNNNNNNNNNNNNNNNNNNNNNNNNNNNNNNNNNNNNNNNNNNNNNNNNNNNNNNNNNNNNNNNNNNNNNNNNNNNNNNNNNNNNNNNNNNNNNNNNNNNNNNNNNNNNNNNNNNNNNNNNNNNNNNNNNNNNNNNNNNNNNNNNNNNNNNNNNNNNNNNNNNNNNNNNNNNNNNNNNNNNNNNNNNNNNNNNNNNNNNNNNNNNNNNNNNNNNNNNNNNNNNNNNNNNNNNNNNNNNNNNNNNNNNNNNNNNNNNNNNNNNNNNNNNNNNNNNNNNNNNNNNNNNNNNNNNNNNNNNNNNNNNNNNNNNNNNNNNNNNNNNNNNNNNNNNNNNNNNNNNNNNNNNNNNNNNNNNNNNNNNNNNNNNNNNNNNNNNNNNNNNNNNNNNNNNNNNNNNNNNNNNNNNNNNNNNNNNNNNNNNNNNNNNNNNNNNNNNNNNNNNNNNNNNNNNNNNNNNNNNNNNNNNNNNNNNNNNNNNNNNNNNNNN
  Acomysxxxx    ---------------CTAGTGGTACCTCCAACAGATGCCCCAACCAGCTCCACCACCCCATATGTTGAAAACACCCCTGAGCCACCCCTGCAGAGCTTCTACTGCAGCAAGCTCCTGGATCTAGTCTTCCTTCTTGATGGCTCCTCTGCGCTGTCCGAGGCCGAGTTTGAAAAGCTCAAGGCTTTTGTGATGGGCACGATGGAGAAGCTCTACATCTCTCAGAAGCGCATCCGTGTGTCGGTGGTGGAGTACCATGACGGTTCCCATGCCTACATCGAGCTCAAGGCCCGGAAGCGACCCTCAGAACTTCGGCGCATCACCAGCCAGGTCAAGTATGCAGGCAGCGAGGTGGCCTCCACCAGCGAGGTCTTGAAGTACACGCTGTTTCAGATCTTTGGCAGAATCGATCGCCCGGAGGCCTCACGCATTGCTCTGCTCCTGACCGCTAGCCAGGAGCCCTCACGGACTGCCAGGACTTTGACCCGCTACGTCCAGGGCCTAAAGAAGAAGAAGGTCACTGTGGTCCCTGTGGGCATCGGGCCACATGTCAGCCTCAAGCAGATCCGCCTCATTGAAAAGCAGGCCCCTGAAAACAAGGCTTTCCTGCTCAGTGGGGTAGATGAGTTGGAGCAGAGAAGGAGTGAGATCATCAACTATCTCTGTGACCTTGTCCCTGGTCCCCCAGCCCCTACCCAGCCT---CCCCAGGTAGCACAAATCACCGTGGGGCCAGAGATCTCTGGGATTTCATCACCAGGACCAAAGAGGAAGTCCATGGTTCTAGACGTGGTGTTTGTCCTGGAGGGGTCAAACGAAGTTGGTGAAGCCAACTTCAATAAGAGCAAGGAGTTTCTGGAGGAAGTAATACGGCGCATGGATGTGGGCCAGGGCAGCATCCACATAACGGTGCTGCAGTATTCATATACGGTAACCGTGGAGTACACCTTCAACGAGGCCCAGGCCAAGGAGGACGTGCTGCGTCATGTGCGAGAGATCCGCTACCACGGCGGCAACAGGACCAACACTGGGCTGGCCCTTCAGTACATTTCTGAGCACAGCTTCTCTCCCAGACAGGGGGACCGGCAACAGGCACCTAACCTGGTCTACCTGGTCACAGGGAACCCTGCCTCTGATGAGATCAAGAGGCTGCCTGGAGACATCCAGGTAGTACCCATTGGGGTGGGCCCCCATGCCAACCTGCAGGAACTCGAGAGGATAGGCAGGCCCAACGTGCCCATCTTC------
  Gerbillus     CGAGAGCCTGGAGGCCTGCTGGTACCCCCGACAGATGGCCCGGTCAGCTCTACCACCCCATATGTTGAAGATACCCCTGAGCCACCCCTGGACAGCTTCTCCTGCGACAAGCTACTGGATCTTGTCTTTCTTCTGGATGGCTCCTCCAAGCTCTCCGAGGCCGAGTTTGAAGCGCTCAAGGCGTTTGTGGTGGGCGTGATGGAGAAGCTCCGCATCTCTCAGAAGCGCATCCGTGTGGCAGTGGTAGAGTACCACGAAGGCACTCACTCCTACATTGAGCTCAAGGCCCGGAAGCGACCCTCAGAGCTCCGGCGCATGGCCAGCCAGGTTAAGTATGCGGGTGGCCAGGTGGCCTCTACCAGCGAGGTTTTGAAGTACACGCTGTTCCAGATCTTTGGCAAAGTGGACCGCCCAGAAGCCTCCCGCATTGCCCTGCTCCTGACTGCTAGCCAGGAGCCCCCTCGGACGGCCAGGCATTTGGTCCGCTATGCCCAGGGCCTGAGGAAGAAGAAGGTCATTGTGATCCCTGTGGGCATTGGGCCACATGCCAGCCTTAAGCAGATCCGTCTCATTGAAAAGCAGGCCCCCGAAAACAAGGCCTTTCTCCTCAGTGGGGTGGACGAGCTGCAGCAGAGAAGGGATGAGATAATCAGTTACTTCTGTGACCTTGCCCCTGAGCCCCCGGCCCCTACTCAGCCT---CCCCAGGTAGCACAGGTCACCGTGGGTCCGGGGACCTCTGGGGTTTCATCACCAGGACCAAAGAGGAAGTCCATGGTTCTGGATGTGGTGTTTGTCCTGGAGGGGTCAGACGAAGTTGGGGAAGCCAACTTCAATAAGAGCAAAGAGTTCCTGGAGGAGACAATACAGCGCATGGATGTGGCCCAGCATGGCATCCATGTCACGGTACTGCAGTATTCATACACGGTAACTRCGGAGTACACCTTCAACGAGGCCCAGTCCAAGGAGGATGTGCTGCAGCACGTGCGGGAGATCCGCTACCGTGGCGGCAACAGGACCAACACTGGGCAGGCCCTGCAGTACGTTTCCGAGCACAGCTTCTCTCTCAGCCAGGGCGACCGGGAACAGGCACCTAACCTGGTCTACCTGGTCACGGGGAACCCTGCCTCTGACGAGATCAAGAGGTTGCCTGGAGACATCCAGGTGGTACCCATCGGGGTGGGCCCCCATGCCAACGGGCAGGAACTGGAGAGAATCGGCAGGCCC---------ATCTTC------
  Microtusxx    CGGGAGCCTGGAGGCCTGGTGATACCCCCAACAGATGCCCCCGTCAGTTCTACCACCCCATATGTTGAGGACACCCCTGAGCCACCCCTGCACAGCTTCTACTGCAGCAAGCTCCTAGATCTTGTCTTCCTGCTGGATGGCTCCTCCAGGCTATCCGAGGCTGAGTTTGAAGTACTCAAGACTTTTGTGGTGGGCATGATGGAGAGGCTGCACATCTCCCAGAGGCGCATCCGTGTGGCGGTGGTTGAGTACCACGATGGATCCCATGCCTACATCGATCTCACAGCCCGCAAGCGGCCCTCAGAGCTTCGGCGCATTGCCAGCCAAGTGAAGTATGCAGGTAGCCAGGTGGCCTCTACCAGCGAGGTTTTGAAGTACACAATGTTCCAGATCTTTGGCAAAGTTGATCGCCCCGAAGCCTCCCGCATCGCTCTGCTTCTAACGGCTAGCCAGGAGCCACCACGACTGGCCAGGAATTTGGTCCGCTATGTCCAGGGCTTGAAGAAGAAGAAGGTCATTGTGATCCCAGTGGGCATTGGGCCACATGCCAGTCTCAAGCAGATCCGCCTCATTGAGAAGCAGGCCCCCGAAAACAAGGCCTTTCTGCTCAGTGGGGTGGATGAACTGGAGCAGAGAAGGGATGAAATAATCAACTACCTCTGTGACCTTGCCCCTGAGGCCCAAGCCCCTACTCAGCCA---CCCCAGGTAGCACAAATCACTACGGGTCCAGGGATCCTTGGGATTTCATCACCTGGACCTAAGCGGAAGTCCATGGTTCTGGATGTGGTCTTTGTCCTGGAGGGATCAGACGAAATTGGTGAAGCCAACTTCAATAAGAGCAAGGAGTTCCTGGAGGAGGTGATACAGCGCATGGATGTGGGCCAGGAGGGCATCCACATCTCGGTGCTGCAGTATTCATATAAGGTGACCGTGGAATACACCTTCAATGAGGCCCAGACCAAGGACGACGTGCTGCGGCACGTGCGGGAGATCCGTTACCGTGGTGGCAACAGGACCAACACTGCACAGGCCCTACAGTACCTTTCTGAGCACAGCTTCTCTCCCAGCCAGGGGGACCGGAAGCAGGCACCTAATCTCGTCTACATGGTCACAGGGAACCCTGCCTCGGATGAGATCAAGAGGATGCCTGGAGACATCCAGGTGGTACCCATTGGGGTGGGCCCCCATGCCAACCCACAGGAACTGGAGAGAATTGGCTGGCCCCACGCTCCCATCTTC------
  DipusXXXXX    ------------GGCCTGGTGGTGCCCCCCACGGATGCCCCGCTCAGCTCCACCACGCCCTATGTGGAGGACACACCCGAGCCGCCCCTGCACGACTTCTACTGCAGCAAGCTGCTGGATCTGGTCTTCCTGCTGGACGGCTCCTCCAGGCTGTCCGAGGCCGAGTTTGAGGTGCTCAAGGCCTTCGTGGTGAGCACGATGGAGAGGCTGCACATCTCCCAGAAGCGCATCCGCGTGGCCGTGGTCGAGTACCACGACGGCTCCCACGCCTACATCGAGCTCAGGGCCCGGAAGCGGCCCTCGGAGCTGCGTCATCTCGCCAGCCAGGTGAAGTATGCGGGCAGCCAGGTGGCCTCCACGAGCGAGGTCTTGAAGTACACCCTCTTCCAGATCTTCGGCAAGGTTGACCGGCCAGAAGCCTCCCGCGTCGCGCTGCTCCTCACCGCCAGCCAGGAGCCCCCACGGATGTCCCGCAACCTGGTCCGTTACGTCCAGGGCTTGAAGAAGAAGAAGGTCACCGTGATCCCCGTGGGCATCGGGCCGCACGGCACGGTCCGGCAGATCCGCCTCATTGAAAAGCAGGCCCCCGAGAACAAGGCCTTTTTGCTCAGCGGGGTCGACGAGCTGGAGCAGCGAAGGGATGAGATCGTTAGCTACGTCTGTGACCTTGCCCCCGAAGCCCCCGCCCCGACCCAGCCC---CCTCGCGTGGCACAAGTCGCCGTGAGTCCCGGGTCCCTGGCGAGCTCATCACCGGGACCCAAGAGGGACACCATGGTTCTGGACGTGGTGTTTGTCCTGGAGGGGTCGGACCACGTGGGTGAAGCCAACTTCAACAAGAGCAAGGAGTTTGTGCAGGAGGTGATTCGGCGCATGGACGTGGGCCAAGACGGCGTCCACATCGCCGTGCTACAGTTCTCCTACGCGGTGACCGTGGAGCACGCCTTCGATGAGGTCCAGTCCAAGGGGGACGTACTCCAGCAGGTGCAAGAGATCCGTTACCGGGGCGGCAACAGGACCAACACCGGGCTGGCCCTGCAGTACCTCTCGGAGCACAGCTTCTCTGCCGGCCAGGGGGACCGGGAGCAGGCGCCCAACCTCGTCTACATGGTCACAGGAAACCCTGCCTCCGACCAGATCAGGCGTCTGCCCGGGGACATCCAGGTGGTGCCCATCGGCGTGGGCCCCCACGCCAACCAGCAGGAACTAGAGGAGATCGGTTGGCCCAATGCTCCCATATTC------
  JaculusXXX    CGGGAACTTGGGGGCCTGGTGGTGCCCCCCACGGATGCCTCGCTCAGCTCAACCACGCCCTACGTGGAGGACACCCCCGAGCCGCCCCTGCATGACTTCTACTGCAGCAAGCTGCTGGATCTGGTCTTCCTGCTGGACGGCTCCTCCAGGCTGTCCGAGGCCGAGTTTGAGGTGCTCAAGGCCTTCGTGGTGAGCACGATGGAGAGGTTGCACATCTCCCAGAAGCGCATCCGCGTGGCCGTGGTCGAGTACCACGACGGCTCCCACGCCTACGTCGAGCTCAGGGCCCGGAGGCGGCCCTCGGAGCTACGCCACCTTGCCAGCCAGGTGAAGTATGCGGGCAGCCAGGTGGCCTCCACGAGTGAGGTCTTGAAGTACACCCTCTTCCAGATCTTCGGCAAGGTTGACCGGCCCGAAGCCTCCCGYGTCGCGCTGCTCCTCACCGCCAGCCCGGAGCCCCCACGCATGGCGCGCAACCTGGTCCGTTACGTCCAGGGCTTGAAGAAGAAGAAGGTCACTGTGATCCCCGTGGGCATTGGGCCGCACGCCAGCCTCCGGCAGATCCGTCTCATTGAAAAGCAGGCGCCCGAGAACAAGGCCTTCTTGCTCAGCGGCGTCGACGAGCTGGAGCAGCGGAGGGACGAGATCGTCGGCTACGTCTGCGACCTTGCCCCC---------GCCCCGACCCAGCCC---CCTCGCAGGGCACAAGTCACCGCGAGTCCGGGGTCCCTGGCGAGCTCATCGCCGGCGGCCAAGAGGGACACCATGGTTCTGGACGTGGTGTTTGTCCTGGAAGGGTCGGACCACGTGGGTGAAGCCAACTTCAACAAGAGCAAGGAGTTTGTGCAGGAGGTGATCCGGCGCATGGACGTGGGCCGGGATGGCGTCCACGTCGCCGTGTTGCAGTTCTCCTACGCGGTGACCGTGGAGCACGCCTTCGGTGAGGTCCAGTCCAAGGGGGACGTGCTGCAGCATGTGCAAGAGATCCCCTACCGGGGCGGCAACAGTACCAACACCGGGCTGGCCCTCCAGTACCTCGCGGAACGTGGCTTCACTGCCGGCCACGGGGACCGGGAGCAGGCGCCCAACCTCGTGTACATGGTCACGGGAAACCCCGCCTCCGACCAGATCAGGCGTCTGCCCGGGGACATCCAGGTGGTGCCCATTGGCGTGGGCCCCCATGCCAACCAGCAGGAACTGGAGGAGATTGGTTGGCCC---------------------
  DipodomysX    CCGCACCCCAGAGGCCTGGCGGGATCCCCCRCGGAGGCCCCAGCCGTCACCCCGACCCCGGACGTGGAGGACACACCGGAGCCCCCGCTGCACGACTTCTACTGCAGCAAGCTCCTGGACCTGGTGTTCCTGCTGGACGGCTCGGCCAGGCTGTCGGAGGCCGAGTTCGAGGAGCTCAAGGGCTTCGTGGTGAGCGTGATGGAGCGGCTGCACATCTCCCAGAAGCGGATCCGCGTGGCCCTGGTGGAGTTCCACGACGGCTCGCACGCCTACCTCGAGCTCAGGGCCCGCCGGCGGCCGTCGGAGCTGCGGCGCGTGGCCAGCCACGTGAAGTACGTGGGCAGCCAGGTGGCGTCCACCAGCGAGGTGATGAAATACACGCTCTTCCAGATCTTCGGGCAAATCGATCGGCCCGAGGCCTCGCGCGTCACACTGCTCCTGACCGCCAGCCAGGAGCCGCCCCGCCTGGCCCGCAACCTGGTCCGCTATCTCCAGGGCCTGAAGAAGAAGAAGGTGGTGGTGATCCCCGTGGGCATCGGGCCCCATGCCAACCTGCGCCAGATCCGCCTCATCGAGAAGCAGGCCCCCGAGAACAAGGCGTTTGTGCTCAGCGGGGTGGGCGAGCTGGCGCAGAGGAGGGAYGACATCATCAGTTACATCTGCGACCTGGCCCCTGAACCCCTGCCCCCCACCCAGCCTCGGCCCCAGGCCCAGATCACCACGGCCAGCCCGGAGATCGCGGGGAGCCCCTCCCCAGGATCCCACAGGAAGCCCCTGGTCCTCGATGTGGTGTTCGTCTTGGAGGGCTCGGACAAAGTCGGCGAGGAGAACTTCCAGAAGAGCAAGGAGTTCGTGCAGGAGGTGGTGGGCAGCCTGGCCGTGGGCCCCGACGGTGTGCACGTGTCAGTGCTGCAGTACTCGAACTCGGTGATGGCTGAGTACTCCTTCAACCACACGCAGACCGCGGACGAGGTCCTGCACAGGCTGCGGGAGATCCCGTACCGGGGCGGCAACCGCACCAACACCGGCCTGGCCCTCGAGTACCTGGCCAGCCGCAGCTTCTCCCCCGGCCACGGGGACCGCGAGCAGGCCCCGAACCTGGTCTACATGGTCACGGGGAACCCCGCGTCCGATGAGATCCGGCGGCTCCCTGGAGACATCCAGGTGATCCCCATCGGCGTGGGCCCCCATGCCGACGTGCACGAGCTGGAGAGGGTGGGCTACCCCAACGCCCCCATCCTCATCCAG
  ThomomysXX    CGGGAACCCGGAGGCCTGGCGGTGCCCCCCACCGAGGCCCCGGCCAGCCCGACCACCCCGTACCCGGAGGACACGCCCGAGCCCCCCCTGCACGACTTCGCCTGCAGCAAGCTCCTGGACCTGGTGTTCTTGCTGGACGGCTCGTCCCGGCTGTCGGAGGCCGAGTTCCAGGAGCTCAAGGCCTTCGTGGTGGGCATGATGGAGCGGTTGCAYATCTCCCAGAAGCGCATCCGCGTGGCCGTGGTCGAGTACCACGACGGCTCCCACGCTTACGTGGAGCTCAAGTCCCGCAGGCGGCCGTCGGAGCTGCGTGGGGTGGTGGGCCAGGTGAAGTACGTGGGCAGCCAGGTGGCGTCGGTCAGCGAGGTGTTGAAGTACACCCTCTTCCAGATCTTTGGCAAGGTGGATCGGCCCGAGGCCTCTCGGGTGGCGCTGCTCCTGACGGCCAGTCAGGAGCCGCCTCGCCTGGCCCGAAACCTGGTCCGCTACGTCCAGGGCCTGAAGAAGAAGAAGGTGGTGGTGATTCCCGTGGGCCTCGGGCCCCACACCAGCCTCCGGCAGATCCGCCTCATCGAGAGCCAGGCGCCCGAGAACAAGGCCTTCGTGCTGAGCGGGGTGGGCGAGCTGGAGCAGCTCAGGGACGAGCTGGTCAGCTACCTGTGCGACCTGGCCCCCGAGCCCCTGCCTCCCACCCTGGCTCCTCCCCGAGCCCAGGGCGTCACCGCAGGCCCCGAGGGCCCCGGGAGCCCCTCTGCCAGGCCCAGCCGGAGGCCGCTGGTCCTGGATGTGGCGTTTGTCCTCGAGGGCTCGGATCGCGTCGGGGAGGAGAACTTCAACAAGAGCAAGGAGTTCGTGGAGGAGCTGCTGGGGAGCCTGGCCGTGGGGCCCCACGGCGTCCACGTGGCCGTGCTGCAGTACGCGGACACGGTGACGGCCGAGTACTCGTTCAACCAGAGCCAGGCCAGGGACGCCATCCTGCGGCAGCTGCGACACATGCCCTACCGGGGTGGCCCCAGGACCAACACCGGCCTGGCGCTGCAGTACGTGGCCAGCCACAGCTTCTCCCCCGGCCACGGGGCCCGCGCCCAGGCCCCCAACCTGGTCTACATGGTCACCGGGAGCCCCGCTTCCGACCAGATCCACCGGCTGCCGGGRGACATCCGCGTGGTGCCCATCGGCGTGGGCCCCCACRCAGACGCACCCCAGCTGGAGAGGATCGCCTCTCCCTACGCCCCCATCCTCGTCCAC
  GeomysXXXX    CGGGAACCCGGAGGCCTGGCGGTGCCCCCCACCGAGGCCCCGGCCAGCCCGACCACCCCGTACCCGGAGGACACGCCCGAGCCCCCCCTGCACGACTTCTCCTGCAGCAAGCTCCTGGACCTGGTGTTCCTGCTGGACGGCTCGTCGCGGCTGTCGGAGGCCGAGTTCCAGGACCTCAAGGCCTTCGTGGTGGGGATGATGGAGCGGCTTCACATCTCCCAGAAGCGGATCCGCGTGGCCGTGGTCGAGTACCACGACGGCTCCCACGCCTACGTCGAGCTCAAGTCCCGCAGGCGGCCGTCGGAGCTGCGACGGGTGGTCAGCCAGGTGAAATACGTGGGCAGCCACGTGGCGTCCGTCAGCGAGGTGTTGAAATATACCCTCTTCCAGATCTTCGGCAAGGTGGATCGTCCCGAGGCCTCCCGGGTGGCGCTGCTGCTGACGGCCAGCCAGGAGCCACCCCGCCTGGCCCGGAACTTGGTCCGCTACGTCCAAGGCCTGAAGAAGAAGAAGGTGGTCGTGATTCCCGTGGGCATCGGGCCCCACACCAGCCTCCRGCAGATTCGCCTCATCGAGAGACAGGCGCCCGAGAACAGGGCCTTCGTGCTGAGCGGGGTGGGAGAGCTGCAGCAGCTCAGGGACGAGATGGTCAGCTACCTGTGTGACCTGGCCCCCGAGCCCCCCGCTCCCACCCTGGCTCCCCCCCAGGCCCAGGGCGTCACTGCAGGCCCCGAGGGCCCCGGGACCCCCTCGCTGAGACCCAGCCGGAGGCCGCTGGTCCTGGATGTGGCGTTTGTCCTCGAGGGYTCGGACCGAGTCGGGGAGGAGAACTTCAACAAGAGCAAGGAGTTTGTGGAGGAGCTGGTGGGGAGCCTGGACGTGGGTCCCCACGGCGTCCACGTGTCCGTGCTGCAGTACGCGGACACGGTGACGGCCGAGTACTCGTTCAGCCAGAGCCAGGCCAGGGACGCCGTTCTGCAGCAGCTGCGACACATGCCCTACCGCGGTGGCCCCAGGACCAACACCGGCCTGGCGCTGCAGCACCTGGCCAGCCACAGCTTCTCCCCCGGCCACGGGGCCCGCGCCCAGGCCCCCAGCCTGGTCTACATGGTCACCGGGAGCCCCGCTTCCGACCAGATCCGCCGGCTGCCGGGGGACATCCGGGTTGTGCCCATCGGCGTGGGCCCCCACGCAGACACGCCCGAGCTGGAGAGGATCGCCTCTCCCTACGCCCCCATCCTCATCCGA
  Eliomysxxx    CAGGAGCCCGGAGGCCTGGTGGTGCCGCCCACAGATGCCCCGGTCCAGCCYACCACCCCGTACGTGGAGGACACCCCAGAGCCGCCCCTGCACGAGTTCTACTGCAGCAAGCTGCTGGACCTGGTCTTCCTGCTGGACGGCTCCTCCCGGCTGTCGGAGGCTGARTTCGAGGTGCTGAAGGCCTTCGTGGTGGGCATGATGGAGCGGCTGCACATCTCCCAGAAGCGGATCCGCGTGGCCGTGGTGGAGTACCACGACGGCTCCCACGCCTACATCGAGCTCAAGGCCCGGAAGCGGCCCTCGGAGCTGCGGCGCATCGCCGGCCAGGTCAAGTACGCCGGCAGCCCGGTGGCCTCCACCAGCGAGGTCTTGAAGTACACGCTGTTCCAGATCTTTGGCAAAGTCGACCGCCCCGAGGCCTCCCGCATCGTGCTGCTCCTGACCGCCAGCCAGGAGCCCCCGCGCATGGCCCGGAAYCTGGTCCGCTACGTCCAGGGACTGAAGAAGAAGAAGGTCATCGTGATCCCCGTGGGCATCGGCCCTCACGCCGGCCTCAAGCAGATCCGCCTCATTGAGAAGCAGGCCCCCGAAAACAAGGCGTTCGTGCTGAGCGGCGTGGATGAGCTGGAGCAGYGGAGGGACGACATCATCAGCTACCTCTGCGACCTGGCCCCCGAGGCCCCCGCCCCCACGCAGCCCCGGCCCGCGGAGGTGCAGGTCACCGCCAGTTCAGCGCCCTTGGGGGCCTCTTCGCTGGGACCCGGGAGGAACGCCACGGTTCTGGACGTGGTGTTCATCCTGGAGGGCTCAGACAAAGTGGGCGAGGCCAACTTCAACAGGAGCCGGGAGTTCCTGGAGGACGTGATCGGCCGCATGGACGTGAGGCAGGACGGCATCCACGTGGCCGTGCTGCAGTACTCGTACTCCGTGACCGTGGAGTACACCTTCAGCGAGGCTCAGTCCAAGGGCGACGTCCTGCAGCAGGTGCGGGAGATCCGCTACCGGGGCGGCAACAGGACCAACACCGGGCTGGCCCTGCGGTACCTCTCCGAGCACAGCTTCTCGGCCAGCCAGGGGGACCGGGAGCRGGCGCCCAACCTGGTCTACATGGTCACCGGGAATCCGGCCTCTGATGAGATCAAGCGGTTGCCCGGAGACATCCAGGTGGTGCCCATTGGCGTGGGCCCGCATGCCGACGCGCGGGAGCTGGAGAGGATCGGGTGGCCCAACAGCCCCATCTTC------
  GlisXXXXXX    CAGGAGCCTGGAGGTCTGGTGGTGCCCCCCACAGATGCCCCGGTCAGGCCCACCACCCCGTACGTGGAGGACACCCCAGAGCCGCCCCTGCACGAGTTCTACTGCAGCAAGCTGCTGGATCTGGTCTTCCTGCTGGACGGCTCCTCCAGGCTGTCGGAGGCCGAGTTTGAAACGCTGAAGGCCTTCGTGGTGGGCATGATGGAGCGGCTGCACATCTCCCAGAAGCGGATCCGTGTGGCTGTGGTGGAGTACCACGATGGCTCCCACGCCTACATCGAGCTCAAGGCCCGGAAGCGGCCCTCGGAGCTGCGGCGCATTGCCAGCCAGGTCAGGTATGCGGGCAGTGAGGTCGCCTCCACCAGTGAGGTCTTGAAGTACACGTTGTTCCAGATCTTTGGCAAAGTTGACCGGCCCGAGGCCTCCCGCATCGTGCTGCTCCTGACCGCCAGCCAGGAGCCCCCACGCATGTCCCGGAACCTGGTCCGCTATGTCCAGGGACTGAAGAAGAAGAAGGTCATCGTGATTCCAGTGGGCATCGGGCCACACGCCAGCCTCAAGCAGATCCGCCTCATCGAGAAGCAGGCCCCCAAGAACAAGGCCTTCGTGCTCAGCGGTGTGGACGAGCTGGAGCAGCGGAGGGACGAGATCATCAGCTACCTCTGTGACCTTGCCCCGGAGGCGCCTGCCCCCACTCAGTACCACCCCGAAGTGGCACAAGTCACCACGGGTCCAGGGCTCTTGGGAATTTCATCAGCGGGACCCAAGAGGAAATCCATGGTTCTGGATGTGGCGTTCGTCCTGGAGGGCTCGGACCAAGTGGGTGAGGTCAACTTCAACAGGAGCAGGGAGTTCCTGGAGGAAGTGATCCAGCGCATGGACGTGGGCCAGGACGGCATCCACATCGCCGTGCTGCAGTACGCCTACACGGTGACCGTAGAGTACACTTTCAGTGAGACACAGTCAAAGGACAACATCCTGCAGCAGGTGCGGCAGATCCACTACCAGGGTGGCAACAGGACCAACACCGGTTTGGCCCTGCAGTACCTCTCTGAGCACAGCTTCTCCGTCAGCCAGGGGGACCGGGAGCAGGTGCCTAACCTGGTCTACATGGTCACTGGAAATCCCGCCTCTGATGAGATCAAGCGGTTGCCTGGAGACATCCAGGTGGTGCCGATTGGGGTGGGCCCACATGCCAGCACACAGGAGCTGGAGAGGATCGGGTGGCCCAACACCCCCATCTTCATCCAG
  DryomysXXX    CAGGAGCCTGGAGGCCTGGTGGTGCCCCCCACAGATGCCCTGGTCCAGCCCACCACCCCATACGTGGAGGACACCCCAGAGCCGCCCCTGCACGAGTTCTTCTGCAGCAAGCTGCTGGACCTGGTCTTCCTGCTGGACGGCTCCTCCCGGCTGTCAGAGGCTGAGTTTGAGGTGCTGAAGGCCTTCGTGGTGGGCATGATGGAGCGRCTGCACATCTCTCAGAAGCGGATCCGCGTGGCCGTGGTGGAGTACCACGATGGCTCCCACGCCTACATCGAGCTCAAGGCCCGGAAGAGGCCCTCGGAGCTGCGGCGCATCGCCAGCCAGGTCAAGTACGCAGGCAGGCAGGTGGCCTCCACCAGCGAGGTCTTGAAGTACACGCTGTTCCAGATCTTTGGCAGAGTTGACCGCCCCGAGGCCTCCCGCATCGTGCTGCTCCTGACCGCCAGCCAGGAGCCCCCACGCATGGCCCGGAACCTGGTCCGTTATGTCCAGGGACTGAAGAGGAAGAAGGTCATTGTGATCCCAGTGGGTATTGGCCCACACGCCAGTCTCAAGCAGGTCCGCCTCATTGAGAAGCAGGCCCCCGAAAACAAGGCCTTCGTGCTCAGCGGCGTGGACGAGCTGGAGCAGCGGAGGGACGAGATCATCAGCTACCTTTGCGACCTGGCCCCAGAGGCGCCCGCCCCCACGCAGCCCCGCCCCACGGAGGCACAAGTCACCACCAGTTCAGGGCTCTTGGGGGCCTCTTCGGTGGGACCCAAGAGGAACGCCACGGTTCTGGATGTGGTGTTTGTCCTGGAGGGCTCGGACCAAGTGGGTGAGGTCAACTTCAACAGGAGCAGGGAGTTCCTGGAGGATGTGATCGGGCGCATGGACGTTAGGCGGGATGGTATCCACGTTGCCGTGCTGCAGTACTCCTACTCTGTGACTGTGGAGTACACCTTCAGCGAGGCGCAGTCCAAGGGCGACGTCCTGCAGCAGGTGCGGGAGATCCGCTACCGGGGCGGCAACAGGACCAACACCGGGCTGGCCCTGCAGTACCTCTCCGAGCACAGCTTCTCCRCCAGCCAGGGGGACCGGGAGCAGGCGCCTAACCTGGTCTACATGGTCACCGGGAATCCTGCCTCGGATGAGATCAAGCGGTTGCCTGGAGACATCCAGGTGGTGCCCATTGGCGTGGGCCCCCATGCCAACACGCAGGAGCTGGAGAGGATCGGGTGGCCCAACACCCCCATCTTCATCCAG
  MarmotaXXX    CAGGAACCTGGAGGCCTGGTGTTGCCCCCCACAGATGCCCCACTTGGGGCCACCACCCCGTATGTGGAGGACACCCCAGAGCCACCCCTGCATGACTTCTACTGCAGCAAGCTGCTGGATCTGGTCTTCCTGCTGGACGGTTCCTCCAAGCTCTCCGAGGCTGAGTTTGAAGTGCTGAAGGCCTTTGTCGTGGGTATGATGGAGAGACTACAAATCTCCCAGAAGCGGATCCGCGTGGCTGTGGTGGAGTACCACGATGGCTCCCATGCCTACATTGAGCTCAAGGCTCGGAAGCGGCCCTCAGAGCTGCGGCGCATCACCAGTCAGGTGAAGTACGTGGGCAGCCAGGTGGCCTCCACCAGCGAGGTCCTGAAGTACACTCTGTTCCAAATCTTTGGCAAAATCACCCGCCCTGAAGCCTCCCGCATTGTGCTGCTCCTGACTGCCAGCCAGGAGCCCCCACGGATGACCCGGAACTTGGTCCGCTATGTCCAGGGACTGAAGAAGAAGAAGGTCATTGTGATACCGGTGGGCATTGGGCCACATGCCAACCTCAAGCAGATCCGCCTCATTGAGAAGCAGGCCCCTRAAAACAAGGCCTTTGTGCTGAGCAGCGTGGATGAGCTGGAGCAGCGAAGGGATGAGATTATCAGCTATACCTGTGACCTTGCCCCCGAGGCCCCYGCACCCACGCAGCAT---CCCCAAGTGGCRCAAGTCACTGTGGGTCCTGGGCTCTTGGCGATTTCACCATCGGGACCCAAGAGGAACTCCATGGTTCTGGATGTGGTGTTYGTCCTGGAGGGCTCAGACAAGGTTGGGGAGGCCAACTTCAACAGGAGCAAGGAGTTCATGGAAGAGGTGATTCAGCGCATGGATGTGGGCCAGGATAGCATCCACGTCTCTGTGCTGCAGTACTCTTACACGGTGACTGTGGAGCATACCTTCAGCGAGGCACAGTCCAAGGGAGATGTGCTGCAGCAGGTGCGGGAGATCCCGTACCGGGGTGGAAACAGGACCAACACGGGACTGGCCCTGCAGTATGTCTCTGAGAACAGCTTCTCTGCTGGCCAGGGAGACCGGGACCAGGCACCTAACCTGGTCTACATGGTCACCGGAAATCCTGCTTCTGATGAGATCAAGAGGTTGCCTGGAGACATCCAGGTGGTGCCCATTGGCGTGGGCCCGCATGCTGATGTGCAGGAGCTGGAGAGAATCGGCTGGCCCTATGCCCCCATCTTCATCCAG
  Sciurusxxx    CAGGAACCTGGAGGCCTGGTGCTGCCCCCAACAGATGCCCCGCTGGGGGCTACCACCCCATATGTGGAGGACACCCCAGAGCCACCCYTGCATGACTTCTACTGCAGCAAGCTGCTGGATCTGGTCTTCTTGCTGGATGGTTCCTCCAAGCTGTCCGAGGCTGAGTTTGAAGTGCTGAAGGCTTTTGTGGTAGGCATGATGGAGCGACTACACATCTCCCAGAAGCGGATCCGAGTGGCTGTGGTGGAGTACCACGATGGCTCTCATGCCTACATTGAGCTCAAGGCCCGGAAGCGGCCCTCAGAGCTGCGGCGCATTGCCAGCCAGGTGAAGTATGCGGGCAGCCAGGTGGCCTCCACCAGCGAGGTTCTGAAGTACACCCTGTTCCAAATCTTTGGTAAAATTGACCGCCCCGAAGCCTCCCGCATTGTGCTGCTCCTGACCGCCAGCCAGGAGCCCCCACGGATGGCCCGGAACTTGGTCCGCTATGTCCAGGGACTGAAGAAGAAGAAGGTCACTGTGATCCCGGTGGGCATTGGGCCACATGCCAACCTCAAGCAGATCTACCTCATTGATAAGCAAGCCCCTGAAAACAAGGCCTTTGTGCTGAGTGGCGTGGATGAGCTGGAGCAGCGAAGGGACGAGATTATCAGCTACCTCTGTGACCTTGCCCCTGAKCCCCCTGCCCCCACACAGCAC---CCCCACATAGCTCAAGTCACTGTGGGCCCGGGGCTCTTGGCAGTTTCATCATCGGGACCCAAGAGGAACTCCATGGTTCTGGATGTGGTGTTTGTCCTGGAGGGCTCAGACAAAGTAGGGGAGGCCAACTTCAACAGGAGCAAGGAGTTCATGGAGGAGGTGATTCAGCGCATGGACGTGGGCCAGGAGAGCRTCCACGTCTCGGTGTTGCAGTACTCGTACATGGTGACTGTGGAGCACACCTTCAGTGAGGCACAGTCCAAGGGGGATGTGCTGCAGCAGGTGCGGGAGATCCGCTACCATGGTGGCAACAGGACCAACACAGGACTGGCCCTGCAGTATGTCTCTGAGAATAGCTTCTCTAGCAGCCAGGGGGACCGGGAGCAGGCACCTAATCTGGTCTACATGGTCACAGGAAATCCTGCCTCTGATGAGATCAAGAGGTTGCCTGGAGACATCCAGTTGGTACCCATTGGAGTGGGCCCAAATGCTGATGTGCAGGAGCTGGAGAGGATCGGCTGGCCCAATGCCCCCATCTTCATCCAG
  Aplodontia    CAGGAACCTGGAGGCCTGGTGGTGCCCCCCACAGATGTTCCCCTCAGACCCACCACCCCGTATGTGGAGGACACCCCAGAGCCGCCCCTGCATRACTTCTACTGCAGCAAGCTGCTGGATCTGGTCTTCCTGCTGGACGGCTCCTCCAAGCTCTCTGAGGCTGAGTTTGATGTGCTGAAGGCCTTTGTGGTGGGCATGATGGAGCGGCTGCACATCTCTCAGAAGCGGATCCGGGTGGCTGTGGTGGAGTACCACGACGGCTCCCATGCCTACATCGAGCTCAAGGCCCGGAAGCGGCCCTCGGAGCTGCGGCGCATCGCCAGCCAGGTGAAGTATGCGGGCAGCCAGGTGGCCTCCACCAGCGAGGTCCTGAAGTACACCCTGTTCCAAATCTTTGGCAAAATCGACCGTCCGGAAGCCTCCCGCATTGTGCTGCTCCTGATCGCCAGCCAAGAGCCTCCACGGATGACCCGGAACTTGGTCCGCTATGTCCAGGGGCTGAAGAAGAAGAAGGTCATCGTGCTCCCGGTAGGCATTGGGCCACATGCCAACCTCAAGCAGATCCGCCTCATTGAGAAGCAGGCCCCCGAAAACAAGGCCTTTGTGCTGAGCGGTGTGGACGAGCTGGAGCAGCGGAGGGATGAGATTATCAGCTACCTGTGTGACCTTGCCCCTGAGGCCCCTGCCGCTACGCAGCCC---CCCCATGTGGCGCAAGTCACTGTGGGCCCAGAGCTCTTGGGGATTTCACCACAGGGACCCAAGAGGAACTCCGTGGTTCTGGATGTGGTGTTTGTGCTGGAGGGTTCAGACAAAGTTGGGGAAGTCAACTTCAACAGGAGCAAGGAGTTCTTGGAGGAGGTGATTCAGCGCATGGACGTGGGCCAGGACGGCATCCACGTCATGGTGCTGCAGTACTCGTACACGGTGACCGTGGAGTACACCTTCAACGAGGCGCAGTCCAAGAGGGACGTGCTGCAGCACGTGCGAGAGATCCGCTACCAGGGAGGCAACAGGACCAACACCGGACAGGCCCTGCAGTATGTCTCAGAGCACAGCTTCTCTGCCAGCAAGGGTGACCGGAAGCAGGCACCTAATCTGGTCTACATGATCACAGGGAATCCTGCCTCTGATGAGATCAAGAGGTTGCCTGGAGACATCCAGCTGGTGCCCGTTGGAGTGGGCCCAAATGCCAATGTGCAGGAACTGGAGAGGATCGGCTGGCCCAATGCCCCCATCTTTATCCAG
  CastorXXXX    ------------------------------ACAGAGACCACAGTCATTCCCACCACTCCTTATGTGGAGGACACCCCAGAGCCACCCCTGCATGACTTCTACTGCAGCAAGCTGCTGGATCTGGTCTTCCTGCTGGATGGCTCCTCCAAGCTGTCTGAGGCTGAGTTTGAAGTGCTCAAGGCCTTTGTGGTGAGCATGATGGAGCGGCTGCACATCTCCCAGAAGCGGATCCGTGTGGCTGTGGTGGAGTACCACGATGGCTCCCATGCCTACATTGAGCTCAAGGCCCGAAAACGGCCGTCAGAGCTGCGGCGCATCGCCAGCCAGGTGAAGTATGCAGGCAGCCAGGTGGCCTCCACCAGCGAGGTCTTGAAGTACACCCTGTTCCAAATCTTTGGCAAAATTGACCGCCCTGAAGCCTCCCACATCACTTTGCTCCTGACTGCCAGCCAGGAGCCCCCACGGTTGACCCGGAACTTAGTCCGCTATGTCCAGGGCCTGAAGAAGAAGAAGGTCACCGTGATCCCTGTGGGCATCGGGCCTCACGCCAACCTCAAGCAGATCCGCCTCATCGAGAAACAGGCTCCTGAAAACAAGGCCTTTGTGCTCAGTGGAGTGGACGAGCTGGAACAGAGACGCGACGAAATCATTAGCTACCTCTGTGACCTTGCCCCGGAGGCCCCTCCCCCCACACAGCCC---CCCAACCTGGCACAAATCACAGCGGGTCCAGAGCTCCTGGGGACTTCATCACCAGGACCCAAGAGGAACTCCATGGTTCTGGACGTGGTGTTTGTCCTGGAGGGGTCAGACAAAGTTGGCGAGGCCAACTTCAACCGGAGCAAGATGTTCCTGGAGGAGGTGATTGAGCGCATGGACGTGGGCCAGGATGGCATCCACGTCTCGGTACTGCAGTACTCCTACATGGTAACCGTGGAGTACACCTTCAGCGAGTCCCAGTCCAAGGGCGAGGTGCTGCAGCACGTGCGGGAGATCCGCTACCAGGGTGGTAACAGGACCAACACCGGACTGGCCCTACAATACGTGTCTGAGCACAGCTTCTCTGCCAGCCAGGGGGACCGGGAGCAAGCGCCTAACCTGGTCTACATGGTCACAGGAAACCCCGCCTCTGACGAGATCAGGAGGTTGCCAGGAGACATCCAGGTGGTGCCCATTGGTGTGGGCTCTCATGCTAACATGCAGGAGCTGGAGAGGATCGGATTTCCCAATGCCCCCATCTTCATCCAG
  Anomalurus    ------------------------------ACAAATGCCCCAGTGAGCCCCACCACTCCGTATGTGGAAGACACCCCAGAGCCACCCCTGCATGATTTCTACTGCAGCAGGCTGCTCGATCTGGTCTTCCTGCTGGATGGCTCCTCCAGGCTGTCCGAGGCTGAGTTCGAGGTTCTCAAGGCTTTCGTGGTGGGCATGATGGAGCGCCTGCACATCTCCCAGAAGCGGATCCGTGTGGCTGTGGTGGAGTACCATGATGGCTCCCATGCGTACATTGAGCTCAAGGCCCGGAAGCGGCCCTCCGAGCTGCGGCGCATCGCCAGCCAGGTGAAGTATGCAGGTAGCCAGGTGGCCTCCACCAGCGAGGTCTTGAAGTACACGCTGTTCCAAATCTTTGGCAAAATCGACCGTCCTGAAGCTTCCCGTATCACGCTGCTCCTGACCGCCAGCCAGGAACCTCCACGGATGGCCCGGAACTTGGTCCGCTATGTCCAGGGCCTGAAGAAGAAGAAGGTCACTGTGATCCCGGTGGGCATCGGGCCACATGCCAACCTCAAGCAGATCCGCCTCATTGAAAAGCAGGCCCCGGAAAACAAGGCCTTTGTGCTCAGTGGGGTGGACGAGCTAGAACAGCGAAGGGACGAGATCATCAGCTACCTCTGTGACCTGGCCCCTGAACCCCCCGTCCCCACACAGCGC---CCCCATGTGGCACAAATCACTGTGGGTCCAGGGCTCTTGGAGGTTTCATCCCTGGGTCCCAGGAGGAGGTCCATGGTTCTGGATGTGGTGTTTGTCCTAGAGGGGTCAGACAAAGTTGGGGAGGCCAATTTCAACAGGAGCAAGGAGTTCATGGAACAGGTGATTCAGCGCATGGATGTGGGCCAAGACAGCATCCACGTCACAGTGCTGCAGTACTCATATATAGTGGCCGAGGAGTACCCCTTCACTAAGGCCCAGTCCAAGGGGGATGTGCTGCAGCAGGTGCGAGAGATCCGTTTCCGGGGCGGCAACAGGACCAACACCGGCCTGGCCCTGCAGTACCTCTCTGAGCACAGCTTCTCTGCCAGCCAGGGGGACCGGGAGCAGGCACCCAACCTGGTTTACATGGTCACGGGAAACCCTGCCTCTGATGAGATCAGGCGGCTGCCTGGAGACATCCAGGTGGTGCCCATTGGAGTGGGCCCTCATGCCAGTGTGCAGGAGCTGGAGAGGATCGGCTGGCCCAATGCCCCCATCATCATCCGG
  PedetesXXX    ------------------------------ACAGAAGCCCCGGTTAGCCCCACCACCCCATACGTGGAGGACACCCCAGAACCGCCCTTGCATGACTTCTACTGCAGCAAGCTGCTGGACCTGGTCTCCCTGCTGGACGGCTCCTCCATGCTGTCTGAGGCTGAGTTTGAAGTGCTCAAGGCTTTTGTGGTAGGCATGATGGAGCGGCTGCACATCTCCCAGAAGCGGATCCGTGTGGCCGTGGTGGAATACCACGATGGCTCCCATGCCTACATTGAGCTCAAGGCCCGGAAGCGGCCCTCCGAACTGCGGCGCATTGCCAGCCAGGTCAAGTACGCAGGCAGCCAGGTGGCCTCCATCAGTGAGGTCTTAAAGTACACGCTGTTCCACATCTTCGGCAAAATTGACCGCCCCGAAGCTTCCCATGTCACTCTTCTCCTGACTGCCAGCCAGCAGTCCCCGAGGATGGCCAGGAACATGGTCCGCTATGTCCAGGGCCTGAAGAAGAAGAAGGTCATTGTGCTCCCCGTGGCCATTGGGCCACATGCCAACCTTAAGCAGATCGGCCTCATTGAAGAGCAGGCCCCTGAAAACAAAGCTTTTGTGCTCAAGGGGGTGGATGAACTAGAGCAGCAAAGGGACAAGATTATCAGCTACCTCTGTGACCTTGCTCCCGAGGCCCCCATCCCTACTCAGCGC---TTCCACATGACACAAATCACTGCGGCTCCAGAGCTCATGGGGGTCTCACCCCTGGGACCCAGGAGAAACTCCATGGTTCTGGATGTGGCATTTGTCCTGGAGGGGTCCGACAAAGTGGGTGAAGCCAACTTCAACAGGAGCAGGGAGTTCATGGAGGAGGTGATTCAGCGCATGGATGTGGGCCAGGACGCCATCCACGTCACGGTGATGCAGTACTCGTACATGGTGACTGTGGAGCACACCTTCCGGGAGGCCCAGTCCAAGGGGGTGGTGCTGCAGCAGGTGCGGGAGATCCGCTTCCGGGGGGGCAACAGGACCAACACTGGCCTGGCCCTGAAGTACCTGTCAGAGCACAGCTTCTCTGCCAGCCAAGGGGACCGGGAACAGGCCCCCAACCTGGTCTACATGGTCACTGGAAACCCTGCCTCCGATGAGATCAGGCGCTTGCCGGGAGACATCCAGGTGGTGCCCATCGGAGTGGGTCCTCACGCTGACCTGCAGGAGCTGGAAAGGATCGGCTGGCCCAACGCCCCCATCCTGATCCGG
  Massoutier    GAGGGACGTGGAGGCCTGGCAGTGCCCCCCACAGTGGCCTCGGTCAGCACCATCACCCCGTACGTGGAGGACACTCCAGAGCCACCCCTGCATAACTTCTTCTGCAGCAAGCTGCTGGACCTGGTCTTTCTGCTGGATGGCTCCTCCAAGCTGTCTGAGGCTGAGTTTGAGGTGGTGAAGGCCTTTGTGGTGGGCACCATGGAGCGACTACATATCTCCCAGAAGCGGATCCGCGTGGCTGTGGTGGAGTACCAGCATGGCTCCCACTCTTACATTGAGCTCCAAGCCCGCAAGCGGCCCTCAGAGCTGCAGCGCATCACCAGCCAGGTGAAGTATGCAGGCAGCGAGGTGGCCTCTACCAGCGAGGTCTTAAAGTACACACTCTTCCAAATCTTCAGCAGAATCGACCGCCCTGAGGCCTCCCGCATTGTGCTGCTCCTGACTGCCAGCGCGGAGCCCAGGCGCATGGCCCGGAACTTGGTCCGCTATATCCAGGGCCTGAAGAAGAAGAAGGTGATCTTGATCCCGGTGGCCATTGGGCCACATGTCAACCGTCAGCAGATCCACCTCATTGAGAAGCAGGCTCCTGAGAACAAGGCCTTCATCCTCAGCAGCGTGGACGAGCTGGAGCCGCGGAGGGAAGAGATCATTGGCTACCTCTGTGACCTTGTTCCCCAGGGCCCTGCCCCTACTCGGCAG---CCCCAGGTAGCACAGGTCACCGTAGGCTGGGGACTCTTAGAGAGCTCTCCACCAGCATCCAAGAAGAAGTCTATGGTTCTGGATGTGGCGTTTGTCCTGGAGGGCTCGGACCAAGTGGGGGAGGCCAACTTCAACAGAAGCAAGGCATTCATGGAGGAGGTGATCAGCCGCATGGACGTGGGCCAGGGCAGCATCCATGTCACCGTGCTGCAGTACTCACACAAGGTGGCTGTGGAGTATACCTTCCGAGAGGCCCAGGACAAGGGAGACGTGCTACAGCGTGTGCGAGACATCCGCTACCGGGGTGGCAACAGTACCAACACGGGGCTGGCCCTGCAGTACGTGTCTGAGCATAGCTTCTCCACCAACCAGGGGGACCGTGAACAGGCGCCCAACCTGGTCTATATGGTCACTGGCAACCCGGCCTCAGATGAGATCAAGCGGCTGCCGGGGGACGTCCAGGTGGTGCCCATCGGTGTGGGCCCGCATGCCAGTGTGCCAGAGCTGCAGAGAATCAGCTGGCCCATTGCCCCCATCTTCATCCAG
  Ctenodacty    GAGGGACGTGGAGGCCTGGCAGTGCCCCCCACAGTGGCCTCGGTCAGCACCACCACCCCGTACCTGGAGGACACTCCAGAGCCACCCCTGCACAACTTCTTCTGCAGCAAGCTGCTGGACCTGGTCTTTCTGCTGGATGGCTCCTCCAAGCTGTCTGAGGCTGAGTTTGAGGTGCTGAAGGCCTTTGTGGTGGGCACCATGGAGCGACTACATATCTCCCAGAAGCGGATCCGCGTGGCTGTGGTGGAGTACCAGCATGGCTCCCACTCTTACATTGAGCTCCAAGCCCGCAAGCGGCCCTCAGAGCTGCAGCGCATCACCAGCCAGGTGAAGTATGCAGGCAGCGAGGTGGCCTCTACCAGCGAGGTCTTAAAGTACACACTCTTCCAAATCTTCAGCAGAATCGACCGCCCTGAGGCCTCTCGCATTGTGCTGCTCCTGACTGCCAGCGCGGAGCCCAGGCGCATGGCCCGGAACTTGGTCCGCTATGTCCAGGGCCTGAAGAAGAAGAAGGTGATCTTGATCCCGGTGGGCATTGGGCCACATGTCAACCTTCAGCAGATCCGCCTCATTGAGAAGCAGGCTCCTGAGAACAAGGCCTTCATCCTCAGCAGCGTGGATGAGCTGGAGCCGCGGAGGGAAGAGATCATTGGCTACCTCTGTGACCTTGTTCCCCAGGGCCCTGCCCCGACTCGGCAG---CCCCAGGTAGCACAGGTCACCGTAGGCTGGGGACTCTTAGAGAGCTCTCCACCAGCACCCAAGAAGAAGTCTATGGTTCTGGATGTGGCGTTTGTCCTGGAGGGCTCGGACCAAGTCGGGGAGGCCAACTTCAACAGAAGCAAGGCATTCATGGAGGAGGTGATCAGCCGCATGGACGTGGGTCAGGGCAGCATCCATGTCACCGTGCTGCAGTACTCACACAAGGTGGCTGTGGAGTATACCTTCCGAGAGGCCCAGGACAAGGGAAACGTGCTACGGCGCGTGCGAGACATCCGCTACCAGGGTGGCAACAGTACCAACACGGGGCTGGCCCTGCAGTACGTGTCTGAGCATAGCTTCTCCACCAACCAGGGGGACCGTGAACAGGCGCCCAACCTGGTCTATATGGTCACTGGCAACCCGGCCTCAGATGAGATCAAGCGGCTGCCGGGGGACGTCCAGGTGGTGCCCATCGGTGTGGGCCCGCATGCCAGTGTGCCAGAGCTGCAGAGAATCAGCTGGCCCGTTGCCCCCATTTTCATCCAG
  Thryonomys    CAACAGCCCGGAGGCCTGGTGGTGCCCCCGACAGAGGCCCCAGTGGGCAGCACCACCCCATATGTGGAAGACACCATGGAGCCGCCCCTGCACGATGTCCACTGTAGCAAGCTGCTGGACCTGGTCTTCCTGCTGGATGGCTCCTCCCGGCTGTCCGAGGCTGAGTTCACGGTACTGAAGGCCTTCGTGGTGGGCTCCATGGAGCGGCTGCGCATCTCCCAGAAGCGCGTCCGGGTGGCCGTGGTGGAGTACCACGAGGGCTCCCATGCTTACCTGGAACTCAAGGACCGGAAGCGGCCCTCAGAGCTGCGGCGCATCGCCAGCCAGGTGAAGTACGCGGGCAGCCAGGTGGCTTCCACCAGCGAGGTCTTAAAGTACACCCTCTTCCAGATCTTCAACAAAATCGAGCGCCCGGAAGCCTCACGCATTGTGCTGCTCCTGACCGCCAGCTCTGAGCCCAGACAGATGGCCCGGCATTTGGTCCGCTATGTCCAGGGCCTGAAGAAGAAGAAGGTCATTGTGGTGCCGGTGGGCATCGGGCCGCATGTCAACCGCCAGCAGATCCGCCTCATCGAGAAGCAGGCCCCTGAAAACAAGGCCTTCGAGCTCAGCAGTGTGGATGAGCTGGAGGAGTGGAGGGACAAGATTATCAGCTACATGTGTGACCACGCGCCTGAGGCCCCCGGCCCGACACAGCGT---ACGCAGGTGCCGCAGGTCACTGTGGGCCCCAAGCTCCTGGGGGTTTTGTCTCCGGCACCCAAGAGGAAGTCTATGGTTCTGGACGTGGTGTTTGTCCTGGAGGGCTCAGACACAGTTGGAGAGGCCAACTTCAACAGGAGCAAGGAGTTCATGGCGGAGGTGATCCAGCRCCTGGACGTGGGCCAGGACGGCGTCCACATTGCGGTCCTGCAGTACTCATACAGGGTGACCGTGGAGTACACCTTCCGCGAGGCCCAGTCCAAGGGGGATGTGCTGCGGCACGTGCGAGAGCTCCAGTTCCGGGGCGGCAACCAGACCAACACCGGGCTGGCCCTGGAGTATGTGTCCGAGCACAGCTTCTCGGCCCACCAGGGCGACAGGGAGCAGGTGCCCAACTTGGTCTACATGGTCACAGGCAACCCCGCCTCTGACGAGATCAAGCGGCTGCCTGGGGACATCCAGCTGGTGCCCATCGGAGTGGGCCCCGGGGCCGACATGCAGGAGCTTCGGAGGGTCAGCTGGCCCGGCAGCCCCATCTTCATCCAG
  PetromusXX    CAGCAGCCCCGAGTCCTGGTGGCGCCCCCTACAGAGGCCCCAGTCAGCGCCACCACCCTGTACGTGGAGGATACCCCGGAGCCGCCCCTGCATGACTTCTACTGCAGCAAGCTGCTGGACCTGGTCTTCCTGCTGGACGGCTCCTCGAGGCTGTCAGAGGCTGAGTTCACGGTGCTGAAGGCCTTCGTGGTGAGCTCCATGGAGCGGCTGCACATCTCCCAGAGGCGCATCCGCGTGGCCGTGGTGGAGTACCACGACGGCTCCCACGCTTACCTCGAGCTCAGGGCCCGGAAGCGGCCCTCGGAGCTGCGGCGCATCGCCAGCCAGGTGAAGTACGCGGGCAGCGCGGTGGCCTCCACCAGCGAGGTCCTGAAGTACACGCTCTTCCAGATCTTTGGCAAAATTGAGCGCCCTGAAGCCTCGCGCATCGTACTGCTCCTGACTGCCAGCTCCGAGCCTAGGCAGATGGCACGGAATTTGGTTCGCTATGTCCAGGGCCTGAAGAAGAAGAAGGTCATTGTGATGCCAGTGGCCATTGGGCCACATGTCAACCACCAACAGATCCGCCTCATCGAGAAGCAGGCCCCCGAAAACAAGGCCTTCATGCTCAGCAGTGTGGACGAGCTGGAAGATCGAAGGGACGAGATTATCGGCTACGTGTGTGATCACGCACCTGAGGCCCCCGGCCCCAAGCAGCGC---ATCCAGGTGCCACAGGTCACTGAG------------------------------GGCCCCAGGAGGAAGTCCGTGGTYCTGGACGTGGTATTTGTCGTGGAGGGCTCGGATGCAGTTGGAGAGGCCAACTTCAACAGGAGCAAGGAGTTCATGGCAGAGGTGATCCAGCGCCTGGACGTGGGCCAGGATGGCGTCCACGTCACGGTCCTGCAGTACTCGTACAAGGTGACTGTGGAGTACACCTTCCGCGAGGCCCAGTCCAAGAGGGACGTGCTGCGGCACGTGCGAGAGCTCCAGTTCCGGGGCGGCAACCAGACCAACACGGGGCTGGCCCTGCAGTACGCGTCGGAGCACAGCTTCTCGGCTCGCCAGGGCGRCCGGGAACAGGCACCCAACCTGGTTTACATGGTCACGGGAAACCCTGCCTCTGACGAGATCAAGCGGCTGCCTGGGGACATCCAGCTGGTGCCCATTGGCGTGGGCCCCAGGGCCGACATGCAGGAGCTGCAGAGGGTCAGCTGGCCCGGCCCCCCCATCTTCATCCAG
  Bathyergus    CAGGAGCCCGGAGGCCTGGTAGTGCCCCCGACAGAGGCCCCAGTGAGTGCTACCACCCCGTACGTGGAGGACACCCCGGAGCCGCCCTTGCATGACTTCTACTGCAGCAAGCTGCTGGACTTGGTCTTCCTGCTGGATGGCTCCTCCAGGCTGTCGGAGGTGGAGTTTGAGGCGCTGAAGGCCTTCGTGGTGAGCACGATGGAGCGGCTGCACATCTCACAGAAGCGGATCCGGGTGGCCGTGGTGGAGTACCACGATGGCTCGCATGCTTACCTCGAGCTCGGGGCCCGGAAGCGGCCGTCAGAGCTGCGTCGCATCGCCAGCCAGGTGAAGTACGCGGGCAGCCAGGTGGCCTCCACCAGCGAGGTGCTGAAGTACACGCTCTTCCAGATCTTTGGCAAAATCGAGCGCCCTGAAGCCTCCCGTGTTGTGCTGCTCCTGACTGCCAGCTCAGAGCCCAGACAGATGGCCCGGAATTTGGCCCGCTATGTTCAGGGCCTGAAGAAGAAAAAGGTCATCGTGGTGCCCGTGGGCATCGGGCCGCATGTCAACCTCCAGCAGATCCGCCTCATCGAGAAGCAGGCCCCCGAGAACAAGGCCTTCGTGCTCAGCAGCGTGGATGGGCTGCAGCAGCAGAGGGACGAGATCATCAGCTACCTCTGTGAGCATGCAGTGGAGGCTCCTGGCCCGGCTCCGCAC---ACCCGGGTGGCGCAGGTCACTGTGGGGCCAGGGTTCCTGGAGGTTTTGTCCCTGGGACCCAAGAGGAAGTCCATGGTTCTGGATGTGGTGTTTGTCCTGGAGGGCTCGGACAGCGTTGGGGAGGCCAACTTCAACCGGAGCAAGGAGTTTGTGGCAGAGGTGATTCGGCGTATGGACGTGGGCCAGGACGACATCCACGTCACGGTCCTGCAGTATTCGTACACGGTGGCTGCGGAGTACACCTTCCGCGAGGCCCAGTCCAAGGGGGACGTGCTGCAGCGCGTGGGAGAGATCCAGTTCCGGGGCGGCAACCAGACCAACACCGGTCGGGCCCTGCAGTTTGCGTCCCAGCACAGCTTCTCCGCTAGCCAGGGCGACCGGGAGCAGGCGCCCAACCTGGTTTACATGGTCACAGGAAGTCCTGCCTCCGATGAGGTCAAGCGGTTGCCCGGGGACATCCAGGTGGTGCCTATCGGAGTGGGTCCAGGTGCCGACGCACAGGAGCTGCAGCGGGTCAGCTGGCCGGGCAGCCCCATCTTCGTCCAG
  Heteroceph    CAGGAGCCTGGAGGCCTGGTGGTGCCCCCTACGGAGGCCTCAGTGAGCACTACCACCCCATACGTGGAAGATACTCCAGAGCCGCCCCTGCATGACTTCTACTGCAGCAAGCTGCTGGATCTGGTCTTTCTGCTGGACGGCTCCTCCAGGCTGTCGGAGGCCGAGTTTGAGACGCTGAAGGCCTTTGTGGTGAGCACGATGGAGCGGCTGCACATCTCCCAGAAGCGGATCCGCGTGGCCGTGGTGGAGTACCACGATGGCTCCCATGCTTACCTTGAGCTCAGGGCGAGGAAGCGGCCCTCGGAGCTGCGGCGAATTGCCAGCCAGGTGAAGTACGCAGGCAGCCAGGTGGCCTCCACCAGTGAGGTCTTGAAGTACACGCTCTTCCAGATCTTTGGCAAAATCGATCGCCCGGAAGCCTCCCGCATTGTGTTGCTCCTGACTGCCAGCTCAGAGCCCAGACAAATGGCCCGGAATTTGGTCCGCTATGTCCAGGGCCTGAAGAAGAAAAAGGTCATCGTGATTCCCGTGGGCATTGGGCCGCATGCCAGCCTCCAGCAGATCCGCCTCATTGAGAAGCAGGCCCCCGAGAACAAGGCCTTTGTGCTCAGCAGTGTGGACGAGCTGGAGCAGTGGAGGGATGAGATTATCAACTACCTCTGTGACCACGCGCCTGAGGCCCCTGGCCCGACTCAGCGC---ACCCAGGTAGCGCAGGTCACTGTGGGTCCAGGGCTCTTGGAGGTTTTGTCCCCAGGACCCAAGAGAAAGCCCATGGTTCTGGATGTGGTATTTGTCCTGGAGGGCTCAGACAAAATTGGAGAGGCCAACTTCAACCAGAGCAAGGAGTTCATGGCGGAGGTGATCCAGCGCATGGATGTGGGCCAGGACAGCATCCACATCACGGTCCTGCAGTACTCGTACACGGTGACCGTGGAGTACACCTTCCGCAAAGCCCAGTCCAAGGGCAACGTGCTGCAGCATGTGCAAGAGATCCAGTTCCGGGGTGGCAACAAGACCAACACTGGGCTGGCCCTGCAGTACGTGTCTGAGCACAGCTTCTCTGCCAGCCAAGGCGACCGGGAGCAGGCACCCAACCTGGTTTACATGGTCACAGGAAACCCTGCCTCCGATGAGATCAAGCGGTTGCCCGGGGACATCCAGGTGGTGCCCATCGGAGTGGGCCCCGGTGCCAATGTGCAGGAGCTGCAAGAGATCAGTTGGCCCAGCAACCCCATCTTTATCCAG
  TrichysXXX    CAGGANCCTGGAGGCCTGAAGGTGCCCCCCACGGAGATCCCAGTTCACGCCACCACCCCATATGTGGAAGATACCCCGGAGCCGCCGCTGCATGACTTCCACTGCAGCAAGCTGCTGGATTTGGTCTTCCTGCTGGAYGGCTCCTCCAGGCTGTCACAGGCGGAGTTCGAGGTGCTGAAGGCCTTTGTGGTGAGCGTGATGGAGCGGCTGCACATCTCCCAGAAGCGGATCCGAGTGGCTGTGGTAGAGTACCACGATGGCTCCCACGCTTACCTGGAGCTCAAGGCTCGGAAGCGGCCCTCGGAGCTACGGCGCATCGCCAGCCAGGTGAAGTACGTAGGTAGCCAGGTGGCCTCCACCAGTGAGGTCTTGAAGTACACACTCTTCCAGATCTTTGGCAGAATCGAGCGTCCTGAAGCCTCTCGCATTGTGCTGCTCCTGACTGCCAGCTCAGAGCCCAGAAAGATGGCCCGGAATTTGGTCCGCTACGTCCAGGGCCTGAAGAAGAAAAAGGTCATTGTGATGCCAGTGGGCATTGGACCACATGCCAACCTGCAGCAGATCCGCCTYATTGAGAAKCAGGCCCCTGAAAACAAAGCCTTTGTGCTTAGTAGTGTGGATGAGTTGGAGCAGAGGAGGGACGAGATTATCAACTACCTCTGTGACCATGTGCCCGAGGCCCCTGCCCCTACTCAGCAA---CCCCGGGCAGCACAGATCACCGTGGGTCCAGGGCTCTTGGAGACTTCTTCTCCAGGACTCGAGAGAAAGTCCATGATTCTCGATGTGGTGTTTGTCCTGGAGGGCTCAGACAAAGTTGGAGAGGCCAACTTCAACCGGAGCAAGGAGTTCATGGCAGAGGTGATCCAGCGCATGGAAGTGGGCCAGGGTGGCATCCATGTCACGGTCCTGCAGTACTCATACATGGTGACCGTGGAGTACACCTTCCGTGAGGCCCAGTCCAAGCGGGACGTGCTACAGCACATACGAGAGATCCAATTCCGGGGCGGCAACCAGACCAACACCGGTCTGGCCCTGCAGTATGTGTCTGAGCACAGCTTCTCTGCCAGCCAGGGCGACCGGGAGCAGGCACCAAACCTGGTTTACATGGTCACAGGAAATCCTGCCTCTGATGAGATCAAGCGGTTGCCTGGAGACGTCCAGGTGGTGCCCATTGGAGTGGGCCCTGGTGCCGACATGCAGGAGCTGCAGAGGATCAGTTGGCCCAGCACGCCCATCTTCATCAGG
  HystrixXXX    NNNNNNNNNNNNNNNNNNNNNNNNNNNNNNNNNNNNNNNNNNNNNNNNNNNNNNNNNNNNNNNNNNNNNNNNNNNNNNNNNNNNNNNNNNNNNNNNNNNNNNNNNNNNNNNNNNNNNNNNNNNNNNNNNNNNNNNNNNNNNNNNNNNNNNNNNNNNNNNNNNNNNNNNNNNNNNNNNNNNNNNNNNNNNNNNNNNNNNNNNNNNNNNNNNNNNNNNNNNNNNNNNNNNNNNNNNNNNNNNNNNNNNNNNNNNNNNNNNNNNNNNNNNNNNNNNNNNNNNNNNNNNNNNNNNNNNNNNNNNNNNNNNNNNNNNNNNNNNNNNNNNNNNNNNNNNNNNNNNNNNNNNNNNNNNNNNNNNNNNNNNNNNNNNNNNNNNNNNNNNNNNNNNNNNNNNNNNNNNNNNNNNNNNNNNNNNNNNNNNNNNNNNNNNNNNNNNNNNNNNNNNNNNNNNNNNNNNNNNNNNNNNNNNNNNNNNNNNNNNNNNNNNNNNNNNNNNNNNNNNNNNNNNNNNNNNNNNNNNNNNNNNNNNNNNNNNNNNNNNNNNNNNNNNNNNNNNNNNNNNNNNNNNNNNNNNNNNNNNNNNNNNNNNNNNNNNNNNNNNNNNNNNNNNNNNNNNNNNNNNNNNNNNNNNNNNNNNNNNNNNNNNNNNNNNNNNNNNNNNNNNNNNNNNNNNNNNNNNNNNNNNNNNNNNNNNNNNNNNNNNNNNNNNNNNNNNNNNNNNNNNNNNNNNNNNNNNNNNNNNNNNNNNNNNNNNNNNNNNNNNNNNNNNNNNNNNNNNNNNNNNNNNNNNNNNNNNNNNNNNNNNNNNNNNNNNNNNNNNNNNNNNNNNNNNNNNNNNNNNNNNNNNNNNNNNNNNNNNNNNNNNNNNNNNNNNNNNNNNNNNNNNNNNNNNNNNNNNNNNNNNNNNNNNNNNNNNNNNNNNNNNNNNNNNNNNNNNNNNNNNNNNNNNNNNNNNNNNNNNNNNNNNNNNNNNNNNNNNNNNNNNNNNNNNNNNNNNNNNNNNNNNNNNNNNNNNNNNNNNNNNNNNNNNNNNNNNNNNNNNNNNNNNNNNNNNNNNNNNNNNNNNNNNNNNNNNNNNNNNNNNNNNNNNNNNNNNNNNNNNNNNNNNNNNNNNNNNNNNNNNNNNNNNNNNNNNNNNNNNNNNNNNNNNNNNNNNNNNNNNNNNNNNNNNNNNNNNNNNNNNNNNNNNNNNNNNNNNNNNNNNNNNNNNNNNNNNNNNNNNNNNNNNNNNNNNNNNNNNNNNNNNNNN
  Chinchilla    CAGGAGSCTGGAGGCTTGGTAGTGCCCCCTACAGAAGCTCCAGTTAGTGCTACCACTCCATACCTGGAAGACACCCCGGAGCTGCCCCTGCATGACTTCTACTGCAGCAAGCTGCTGGATCTGGTCTTCCTGCTGGATGGCTCCTCCAGGCTGTCAGAGGCGGATTTTGAAGTGCTGAAGACCTTTGTGGTGAGCGTCATGGAGCGGCTGCACATCTCCCAGAAGCGGATCCGGGTGGCCGTGGTGGAATACCACGATGGCTCTCATGCTTACCTTGAGCTCAAGGCCCGGAAGCGGCCCTCAGAGCTGCGGCGCATCGCCAGCCAGGTGAAGTACGTGGGCAGCCAGGTGGCCTCCACCAGTGAGGTCTTGAAGTACACGCTCTTCCAGATCTTTGGCAAAATCGAGCGCCCTGAAGCCTCCCGCATTGTGCTTCTCCTGACTGCCAGCTCAGAACCCAAACAGATGACCCGGAATTTGGTTCGCAGTGTCCAGGGCCTGAAGAAGAAAAAGGTCATCCTGATGCCAGTGGGCATCGGGCCGCATGCCAACCTCCAGCAGATCCGCCTCATTGAGAAGCAAGCCCCCGAAAACAAGGCCTTCGTGCTCAGCAGTGTGGATGAGCTGGAGCAGCGGAGAGATGAGATTATCAACTACCTGTGTGACCATGCGCCCGAGGCACCCGCCCCGACTCAGCAC---ACCCAGGTGGCACAGGTCACCGTGGGCCCACGGCTCTCAGAGAATTTGTCCCCAGAGCCCAAGAGAAAGTCCATGGTTCTGGATGTGGTATTTGTCCTGGAGGGCTCAGACAAAGTTGGAGAGGCCAACTTCAACAGGAGCAAGGAGTTCATGGCGGAGGTGATCCAGCGCATGGATGTGGGCCAGGATGGCATCCACGTCACGGTCCTGCAGTACTCGTACATGGTGACCGTGGAGTACACATTCCGCGAGGCCCAGTCCAAGGGAGACGTGCTGCAGCACGTGCGAGAGATCCAGTTCCGGGGTGGCAACCAGACCAACACCGGGCTGGCCCTGCAGTATGTGTCTGAGCACAGCTTCTCTGTCAGCCAGGGCGACCGGGAGCAGGCGCCAAACCTGGTCTACATGGTCACAGGAAATCCTGCCTCTGATGAGATCAAGCGGTTGCCTGGAGACATCCAGGTGGTGCCCATCGGAGTGGGCCCTGGTGCCAACGTGCAGGAGCTGCAGAGGGTCAGCTGGCCCAGCACCCCCATCTACATCCAG
  DinomysXXX    CAGGAGCCTGGAGGCTTGGTAGTGCCCCCTACAGAAGCCCCGGTTAGTGCTACGACCCCATACTTTGAAGACACCCCAGAGCTGCCCCTGCATGACTTCTACTGCAGCAAGCTGCTGGATCTGGTCTTCCTGCTGGATGGCTCCTCCAGGCTATCAGAGGCGGATTTTGAGGTGCTGAAGACCTTTGTGGTGAGCGTCATGGAACGGCTGCACATCTCCCAGAAGCGGATCCGGGTGGCCGTGGTGGAATACCATGACGGCTCTCATGCTTACCTTGAGCTCAAGGCCCGGAAGCGGCCCTCAGAGCTGCGGCGCATCGCCAGCCAGGTGAAGTACGTGGGCAGCCAGGTGGCCTCCACCAGTGAGGTCTTGAAGTATACACTCTTCCAGATCTTTGGCAAAATCGAGCGCCCTGAAGCCTCCCGCATTGTGCTTCTCCTGACTGCCAGCTCAGAGCCCAAACAGATGACCCGGAATTTGGTTCGCAGTGTCCAGGGCCTGAAGAAGAAAAAGGTCATCCTGATGCCGGTGGGCATTGGGCCACATGCCAACTTCCAGCAGATCCGCCTCATTGAGAAGCAGGCCCCTGAAAACAAGGCCTTCATGCTCAGCGGTGTGGATGAACTGGAGCAGCGGAGGGATGAGATTATCAACTACCTCTGTGACCATGCACCTGAGGCACCTGCCCCAACTCAGCGC---ACCCAGGTGGTACAAGTCACTGTGGGTCCAGAGCTCTCAGAGAATTTGTCCCCAGAACCCAAGAGAAAGTCCATGGTTCTGGATGTGGTATTTGTCCTGGAGGGCTCAGACAAAGTTGGAGAAGCCAACTTCAACAGGAGCAAGGAGTTCATGGCGGAGGTGATCCAGCGCATGGATGTGGGCCAGGACGGCATTCACGTCACGGTCCTGCAGTACTCGTACATGGTGACTGTGGAGTACACCTTCCGTGAGGCCCAGTCCAAGGGGGACGTGCTGCAGCACGTGCGAGAGATCCAATTCCGGGGTGGCAACCAGACCAACACTGGGCTAGCCCTGCAGTATGTGTCTGAGCACAGCTTCTCTGCCAGCCAGGGTGACCGGGAGCAAGCGCCAAACTTGGTCTACATGGTCACAGGAAATCCTGCCTCTGATGAGATCAAGCGGTTGCCTGGAGACATCCAGGTGGTACCCATTGGAGTGGGCCCTGGTGCCAATGTGCAGGAGCTGCAGAGGGTCAGCTGGCCCGGTACCCCCATCTACATC---
  EchimysXXX    CAGGAATCTGCAGGTCTGGTGGTGCCCCCTACTGAGGCTCCAGTTAGTGCTACCACCCCATACCTGGAAGATGCCCCGGAGCTGCCCCTGCATGACCTCTACTGCAGCAAGCTGCTGGATCTGGTCTTCCTGCTGGACGGCTCCTCCAGGCTCTCGGAGGCCGATTTCGAGGTGCTGAAGGCCTTCGTGGTGAGCGTCATGGAGCGCCTGCACATCTCCCAGAAGCGGATCCGGGTGGCGGTGGTCGAGTACCACGACGGCTCCCATGCCTACCTCGAGCTCAAGGCCCGGAAGCGGCCCTCGGAGCTGCGGCGCATCGCCAGCCAGGTGAAGTACGTGGGCAGCCAGGTGGCCTCCATCAGCGAGGTCCTCAAGTACACGCTGTTCCAGATCTTCAGCAAAATTGAGCGCCCCGAGGCCTCCCGCATCGTGCTGCTCCTGACTGCTAGCTCAGAGCCCAGGCGGATGGCCCAGAATTTGCTCCGCAGTGTCCAGGGCCTGAAAAAGAAAAAGGTCATCCTGATGCCAGTGGGCATCGGGCCGCATGTCAACCGCCAGCAGATCCGACTCATTGAGAAGCAGGCCCCGGAAAACAAGGCCTTCATGCTCAGCGGTGTGAATGAGCTGGAGGAGAGGAGGGACGAGATCGTCAACTACCTCTGTGACCATGCGCCTGAGGCCCCTGCCCCGACGCAGCAC---CCCCCGGTGGCACAGGTCACTGTGGGGCCAAGGCTCTCAGAGAGTTTGTCCCCAGAACCCAAGAGAAAGTCCATGGTTCTGGATGTGGCATTTGTCCTGGAGGGCTCTGACAAAGTGGGAGAAGCCAACTTCAACAGGAGCAAGGAGTTCGTGGCAGAGGTGATCCAGCGCATGGCCGTGGGCCAGGACGGCGTCCACGTCACGGTGCTGCAGTACTCGTACATGGTGGCCGTGGAGTACACCTTCCGTGAGGCCCAGTCCAAGCGGGATGTGCTGCAGCATGTGCGAGAGATCCAATTCCGGGGTGGCAACCAGACGAACACCGGGCTGGCCTTGCAGTACTTGTCTGAGCACAGCTTCTCTGCCAGCCAGGGTGACCGGGAGCAGGCGCCAAACCTGGTTTACATGGTCACAGGAAATCCTGCCTCTGATGAGATTAGACGGTTGCCTGGAGACATCGAGGTGGTGCCCATTGGAGTGGGCCCTGATGCCAACATGCAGGAACTGCAGAGGGTCAGCTGGCCCAGCACACCCATCTTCATCCAG
  Abrocomaxx    CAGGAATCTGCAGGCCTGGTGGTGCCCCCTACAGAGGCCCCAGTTAGTGCTACCACCCCATACCTTGAAGACACCCCGGAGCTGCCCCTGCACGACTTCTACTGCAGCAAGCTGCTGGATCTGGTCTTCCTGCTGGACGGCTCCTCCAGGCTCTCAGAGGCGGATTTTGAGGTGCTGAAGGCCTTTGTGGTGAGCGTCATGGAGCGGCTGCACATCTCCCAGAAGCGGATCAGGGTRGCYGTGGTGGAGTACCAYGATGGCTCCCATGCTTACCTCGAGCTCAAGGCCCGGAAGCGTCCCTCGGAGCTACGGCGCATCGCCAGCCAGGTCAAGTACGTGGGCAGCCAGGTGGCCTCTACCAGCGAGGTCTTGAAGTACACACTCTTTCAGATCTTCGGCAAAATCGAGCGCCCTGAAGCCTCCCGCATTGTGCTGCTCCTAACTGCCAGCTCAGAGCCCAAGCATATGACCCGGAATTTGGTCCGCAGTGTCCAGGGCCTAAAGAAGAAAAAGGTCATCCTGATGCCAGTGGCCATCGGGCCACACGTCAACATCCAGCAGATCCGTCTCATTGAGAAGCAGGCCCCCGAAAACAAGGCCTTTATGCTCAGCGGTGTGGACGAGCTGGAGCAGCGGAGGGATGAGATCATCAACTACCTCTGCGACCATGCGCCCGAGGCCCCCGCCCCGACGCAGCAC---CCCCAGGTGGCACAGGTCACTGTGGGGCCAAGGCTTTCAGAGATTTTGTCCCCAGAACCCAAGAGGAAGTCCATGGTTCTGGATGTAGTATTTGTCCTGGAGGGCTCTGATAAAGTTGGAGAGGCCAACTTCAATAGGAGCAAGGAGTTCATGGTGGAGGTGATTCAGCGCATGGATGTGGGCCAGGATGGTGTCCATGTCACGGTGCTGCAGTACTCATACATGGTGGCCGTGGAGTACACTTTCCGTGAGGCCCGGTCCAAGGGGGACGTGCTGCAGCATGTGCGAGAGATCCAATTCCGGGGTGGCAACCAGACCAACACCGGGCTGGCCCTGCAGTACTTGTCCGAGCACAGCTTCTCTGCCAGCCAAGGCGACCAGGAGCAGGCACCAAACCTGGTCTACATGGTCACAGGAAATCCTGCCTCTGATGAGATCAAACGGTTGCCTGGAGACATCCAGGTGGTGCCCATTGGCGTAGGTCCTGGTGCCAACATGCAGGAGCTGCAGAGGGTCAGCTGGCCCAGCACACCGATCTTCATCCAG
  CapromysXX    CAGGAGTCTGCAGGTCTGGTGGTGCCCCCTACAGAGGCCCCAGTTAGTGCTACCACCCCATACCTGGAAGACGCCCCGGAACTGCCCCTGCATGACTTCTACTGCAGCAAGCTGCTGGATCTGGTGTTCCTGCTGGATGGCTCCTCRAGGCTCTCAGAGGCGGATTTTGAGGTGCTGAAGGCCTTTGTGGTRAGCGTCATGGAGCGGCTGCACATCTCCCAGAAGCGGATCCGGGTGGCYGTGGTGGAGTACCACGACGGCTCCCATGCCTACCTCGAGCTCAAGGCCCGGAAGCGGCCCTCGGAACTGCGGCGCATTGCCAGCCAGGTGAAGTACGTGGGCAGCCAGGTGGCCTCCATCAGCGAGGTCTTGAAGTACACGCTGTTCCAGATCTTCAGCAAAATCGACCGCCCCGAGGCCTCTCACATCGTGCTGCTCCTGACTGCTAGCTCAGAGCCCAAGCAGATGGCCCGGAATTTGGTCCGCAGCGTCCAGGGCCTGAAGAAGAAAAAGGTCATCCTGATGCCAGTGGGCATCGGGCCGCATGCCAACCTGCAGCAGATCCGTCTCATTGAGAAGCAGGCCCCCGAAAACAAGGCCTTCATGCTCAGTAGTGTGGATGAGCTGGAGCAGCAGAGGGACGAGATCATCAACTACCTCTGTGACCATGCACCTGAGCCCCCCACCCCGACACAGCAC---CCTCCAGTGGCACAGGTCACTGTGGAGCCAAGGCTCTCAGAGAGTTTGTCCCCAGAACCCAAGAGAAAGTCCATGGTTCTGGATGTGGTATTCGTCCTGGAGGGCTCTGACAAAGTAGGAGAGGCCAACTTCAACAGGAGCAAGGAGTTCATGGCGGAGGTGATCCAGCGCATGGACGTGGGCCAGGACGGCGTCCACGTCATGGTGCTGCAGTACTCGTACATGGTGGCCGTGGAGTACACCTTCCGTGAGGCCCAGTCCAAGGGAGATGTGCTACAGCACGTTCAAGAGATCCAGTTCCGGGGTGGCAACCAGACCAACACCGGGCTGGCCCTGCAGTACTTGTCTGATCACAGCTTCTCTGCCAGTCAGGGTGACCGGGAGCAGGCACCAAACCTGGTCTACATGGTCACAGGAAATCCTGCCTCTGATGAGATTAGACGGTTGCCTGGAGACATTGAGGTGGTGCCCATTGGAGTGGGCCCTGGTGCCAACATGCAGGAGCTGCAGAAGGTCAGCTGGCCCAGCACACCCATCTTCATCCAG
  OctodonXXX    CAGGAGTCTGCAGGCCTGGTGGTGCCCCCTACAGAGGCCCCAGTTAGTGCTACCACCCCATACCTAGAAGACACCCCGGAGCTGCCCCTGCATGACTTCTACTGCAGCAAGCTGCTGGATCTGGTCTTCCTGCTGGATGGCTCCTCCAGGCTCTCAGAGTCAGATTTTGAGGTGCTGAAGGCCTTTGTGGTGAGCGTCATGGAGCGGCTGCACATCTCCCAGAAGCGGATCCGGGTGGCCGTGGTAGAGTACCACGATGGCTCCCATGCCTACCTTGAGCTCAAGGCCCGGAAGCGGCCCTCGGAGCTGCGGCGCATCGCCAGCCTGGTGAAGTATGTGGGCAGCCAGGTGGCCTCCACCAGTGAGGTCTTGAAGTACACGCTCTTCCAGATCTTTGGCAAAATCGAGCGCCCTGAAGCCTCCCGCATTGTGCTGCTCCTGACTGCCAGCTCAGAGCCCAAGCACATGACCCGGAATTTGGTCCGCAGTGTCCAGGGCCTGAAGAAGAAAAAGGTCATCCTGATGCCAGTGGGCATCGGGCCACATGCCAACCTCCAGCAGATCCGTCTCATTGAGAAGCAGGCCCCTGAAAACAAAGCCTTCGTGCTCAGTGGTGTGGATGAGCTGGAGCAGCGGAGGGACGAGATTATCAACTACCTCTGTGACCATGCACCCGAGCCCCCTGCCCCAACACAGCAC---CCCCAGGTGGCACAGGTCACTGTGGGGTCAAGGCTTTCAGAGATTTTGTCCCCAGAACCCAAGAGAAAGTCCATGGTTCTGGATGTGGTATTCGTCCTGGAGGGTTCTGACAAAGTTGGAGAGGCCAACTTCAACAGGAGCAAGGAGTTCATGGCGGAGGTGATTCAACGCATGGATGTGGGCCAGGACGGCATCCACGTCACGGTGCTTCAGTACTCATACATGGTGGCTGTGGAGTACACCTTCCGTGAGGCCCAGTCCAAGGGGGACGTGCTGCAGCATGTACGAGAGATCCAGTTCCGGGGCGGCAACCAGACCAACACCGGGCTGGCCCTGCAGTATTTGTCGGAGCACAGCTTCGCTGCCAGCCAGGGCGACCGGGAGCAGGTGCCAAACTTGGTCTACATGGTCACAGGAAATCCCGCCTCCGATGAGATCAAACGGTTGCCTGGAGACATCCAGGTGGTGCCCATTGGAGTGGGCCCTGGTGCCAACATGCAGGAGCTGCAGAGGGTCAGCTGGCCCAGCACACCCATCTTCATCCAG
  CaviaXXXXX    CAGGCACCTGGAGGCTTGGTGGTGCCCCCTACAGAGGCCCCACTTAGTGCGACCACGCCGTACCTGGAAGACATTACGGAGCTGCCCATGCATGACTTATATTGCAGCAAACTGCTAGATCTGGTCTTCCTGCTGGACGGCTCCTCCAAGCTGTCGGAGGCAGATTTTGAGGTGCTGAAGACCTTTGTGGTAAGCGTGATGGAGCGGCTGCACATCTCCCAGAAGCGGATCCGGGTGGCCGTGGTGGAGTACCACGATGGCTCCCATGCTTACCTTGAGCTCAARGCCCGGAAGCGGCCCTCAGAGCTGCGGCGCATTGCAGGCCAGGTGAAGTACGTGGGCAGCCAGGTGGCATCCACCAGTGAGGTCTTGAAGTACACGCTCTTCCAGATTTTTGGCAAAATTGATCGCCCTGAAGCCTCCCGCATTGTGCTACTCCTGACTGCCAGTTCAGAGCCCAAAGAGATGGCCCGGAATTTGTTCCGCATTGTTCAGGACCTGAAGAAGAAAAAGGTTATCCTGATGCCAGTGGGCATTGGGCCACATGTCAACCTCCAACAGATCCGTCTCATTGAGAAGCAGGCCCGACAAAACAAGGCCTTCTTGCTTAGTGGCGTGGATGAGCTGGAGCAGCGGAGGGATGAGATTATCAACTACCTCTGTGACCATGCACCTGAGGCCCCTCCCCCGACTCAGCAC---ACCCAGGTGGCACAGGTCACTGTGGGTCCAGGGGTCTCAGAGGTTTTGACCCCAGGACCAGAGAGAAAGTCCATGGTTCTGGATGTGGTATTTGTCCTGGAGGGCTCAGACAAAGTTGGAGAAGCCAACTTCAACAGGAGCAAGGAGTTCACGGCAGAAGTGATCCAGCGCATGGATGTGAGCCAGGACGGCATTCACGTCACGGTCCTGCAATACTCATACACGGTGACCGTGGAGTATACCTTCCGTGAGGCCCAGTCCAAGGGGGATGTGCTGCAGCATGTGCGAGAAATCCAGTTCCGGGGTGGCAACCAGACCAACACTGGGCTGGCCCTGCAGTACGTGTCTGAGCACAGCTTCTCTGTAGGCCAGGGTGATCGGGAGCAGGCGCCAAATCTGGTTTACATGGTCACAGGAAATCCTGCTTCCGATGAGATCAAGCGATTGCCTGGAGATATCCAGGTGGTGCCCATTGGAGTGGGCCCTGGTGCCAATGTGCAGGAGCTGCAGACTATCAGCTGGCCCAGCACCCCCATCTTCATCAAG
  Hydrochoer    CAGCAGCCTGGAGGCCTGGTGGTGCCCCCTACAGAGGTCCCAGTTAGTGCAACCACCCCATACCTGGAAGACATCTCGGAGCCGCCCCTGCATGACTTGTACTGCAGCAAGCTGCTGGATCTGGTCTTCCTGCTGGATGGCTCCTCCAAGCTCTCAGAGGCGGATTTCGAGGTGCTGAAGACCTTTGTGGTGAGCGTGATGGAGCGGCTGCACATCTCCCAGAAGCGGATCCGGGTGGCCGTGGTGGAGTACCACGACGGCTCCCATGCTTACATTGAGCTCAAAGCCCGGAAGCGGCCCTCAGAGCTGCGGCGCATCACCAGCCAGGTGAAGTACGTGGGCAGCCAGCTGGCATCCACCAGCGAGGTCTTGAAGTACACACTCTTCCAGATCTTTGGTAAAATCGATCGCCCTGAAGCCTCCCGCATTGTGCTACTCCTGACCGCCAGTTCAGAGCCCAAACAGATGGCCCGGAATTTGCTCCGCAGTGTTCAGGGCCTGAAGAAGAAAAAGGTTATCCTCATGCCGGTGGGCATTGGGCCGCATGTTAACCTCCAACAGATCCGCCTCATTGAGAAGCAGGCCCCAGAAAACAAGGCCTTCTTGCTTAGCGGTGTGGATGAGCTGGAGCAGTGGAGGGATGAGATTATCAACTACCTCTGTGACCATGCGCCTGAGGCCCCTGCCCCGACTCAGCAC---ACCCAGGTGGCACAGGTCACTGTGGGTCCAGGACTCTCGGAGATTTTGTCCCCAGGACCAGAGCAAAAGTCCATGGTTCTGGATGTGGTGTTTGTCCTGGAGGGCTCAGACAGAGTTGGAGAAGCCAACTTCAACAGGAGCAAGGAGTTCATGGCAGAGGTGATCCAGCGCATGGACGTGAGCCAGGAGGGCATTCACGTCATGGTCCTGCAATACTCATACATGGTGACTGTGGAGTACACCTTCCGTGAAGCCCAGTCCAAGGGGGATGTGCTGAAGCACGTGCGAGAGATCCAGTTCCGGGGTGGCAACCAGACCAACACTGGGCTGGCCCTGCAGTTCGTGTCCGAGCACAGCTTCTCTGTAGGCCAGGGTGACCGGGAGGAGGCGCCAAACCTGGTTTACATGGTCACAGGAAATCCTGCCTCTGATGAGATCAAGCGATTGCCTGGAGATATCCAGGTGGTGCCCATTGGAGTGGGCCCTGGTGCCAATGTGCAGGAGCTGCAGAGGGTCAGCTGGCCCAGCACCCCCATCTTCATCAAG
  AgoutiXXXX    CAGCAGCCTGGAGGCTTGGTGGTGCCCCCCACAGAGGCCCCAGTTAGTGCTACCACCCCATATCTGGAAGACACCCCGGAGCTGCCCCTGCATGACTTCTACTGCAGCAAGCTGCTGGATCTGGTCTTCCTGCTGGATGGCTCCTCCAAGCTGTCGGAGGAGGACTTTGAGGTGCTGAAGGCCTTTGTGGTGAGCGTGATGGAGCGGCTGCACATCTCCCAGAAGCGGATCCGGGTGGCCGTGGTGGAGTACCACGACGGCTCCCACGCTTACCTTGAGCTCAAAGCCCGGAAGCGGCCCTCAGAGCTGCGGCGCATCGTCAGCCAGGTGAGGTACGTGGGCAGCCAGGAGGCCTCCACCAGCGAGGTCTTGAAGTACACGCTCTTCCAGATCTTTGGTAAAATCGAGCGCCCTGAAGCCTCCCGCATTGTGCTACTCCTGACTGCCAGTTCAGAGCCCAAACAGATGGCCCGGAATTTGGTCCGCAGTGTTCAGGGCCTGAAGAAGAAAAAGGTTATCCTGATGCCGGTGGGCATTGGGCCRTATGCCAACCTCCAGCAGATCCGCCTCATTGAGAAGCAGGCCCCTGAAAACAAGGCCTTCGTGCTTAGCGGTGTGGATGAGCTGGAGCAGCGGAGGGATGAAATTATTAACTACCTCTGTGAGCACGCGCCCGAAGCCCCCGCCCCGACTCAGCGY---GCCAAGGCGGCACASGTCACTGTGGGTCCAGGGCTCTCAGAGATTTCGTCCCCAGGACCTGAGAAAAAGTCCATGGTTCTGGATGTGGTATTTGTCCTGGAGGGCTCGGACAAATTTGGAGAAGCCAATTTCAACAGGAGCAAGGAGTTCATGGCAGAGGTGATCCGGCGCATGGATGTGAGCCAGGATGGCATTCATGTCACGGTCCTGCAATACTCGTACATGGTGACCGTGGAGTACACCTTCCGTGAGGCCCAGTCCAAGGGAGACGTGCTGCAACATGTGCGAGAGATCCAATTCCGGGGTGGCAACCAGACCAACACCGGGCTGGCCCTGCAGTATGTGTCCGAGCACAGCTTCTCTGCGGGTCAGGGCGATCGGGAGCAGGCACCAAACCTGGTTTATATGGTCACAGGAAATCCTGCCTCTGATGAGATCAAGCGATTGCCTGGAGATATCCAGGTGGTGCCCATTGGAGTGGGCCCCAATGCCAATGAGCAGGAGCTGCAGAGGGTCAGCTGGCCCAGCACCCCCATCTTTATCCGG
  ErethizonX    CAGAAGCCTGGAGGCTTGGTGGTGCCCCCTACGGAGGCCCCAGTTAGTGCTACCACCCCATACCTGGAAGACATCCCGGAGCTGCCCCTGCATGACTTCTACTGCAGCAAGCTACTGGATCTGGTGTTCTTGCTGGATGGCTCCTCCAGGCTGTCGGAGGCGGATTTCGAGGTGGTGAAGACCTTCGTGGTGAGCGTGATGGAGCGGCTGCACATCTCCCAGAAGCGGATCCGGGTGGCCGTGGTGGAGTACCACGACGGCTCCCATGCTTACCTTGAGCTCAAAGCCCGGAAGCGGCCCTCGGAGCTGCGGCGCATCGCCAGCCAGGTGAAGTATGTGGGCAGCCAGGTGGCCTCCACCAGTGAGGTCTTGAAGTACACGCTCTTCCAAATCTTTAGCAAAATCGAGCGCCCTGAAGCCTCCCGCATTGTGCTGCTCCTGACTGCCAGCTCAGAGCCCAAACAGATGGGCCGGAATTTGGTCCGCAGTGTCCAGGGCCTGAAGAAGAAAAAGGTTATCCTGATGCCGGTGGGCATTGGGCCACATGCCAACCTCCAGCAGATCCGCTTCATTGAGAAGCAGGCCCCTGAAAACAAGGCCTTCGTGCTCAGCGGTGTGGATGAGCTGGAGCAGCGGAGGGACGAGATTATAAACTACCTCTGTGACCATGCGCTCGAGGTCCCCGCCCCGACTCAGCGC---ACCAAGGTGGCACAGGTCACTGTGCGTCCAGGGCTCTCAGAGATTTTGTCCCCAGAACCCAAGAGAATGTCCATGGTTCTGGATGTGGTGTTCGTCCTGGAGGGCTCAGACAAAGTTGGAGAGGCCAACTTCAACAGGAGCAAGGAATTCATGGCAGAGGTGATCCAGCGCATGGATGTGGGCCAGGAAGGCATTCACGTCACGGTCCTGCAGTACTCATACATGGTGACTGTGGAGTACACCTTCCGTGAGGCCCAGTCCAAGGGGGATGTGCTGCAGYATGTGCAAGAGATCCAATTCCGGGGTGGCAACCAGACCAACACCGGGCTGGCCCTGCAGTACGTGTCCGAGCACAGCTTCTCTGCCAGCCAGGGCAACCGGGAGCAGGCGCCAAACCTGGTTTACATGGTTACAGGAAATCCTGCCTCTGATGAGATCAAGCGGTTGCCTGGAGATATACAGGTGGTGCCCATTGGAGTGGGCCCTGGTGCCAATGTTCAGGAGCTTCAGAGGGTCAGCTGGCCCAGCAACCCCATCTTCATCCAG
  Oryctolagu    CAGGAACCGGGAGGCATGGTGGTACCCCCTACAGATGCCCCAGTCAGGTCCACCACCCCATATATGGAGGACACCCCCGAGCCGCCCCTGCACGACTTCTACTGGAGCAATCTGATGGACCTCGTCTTCCTGCTGGACGGCTCGGCCCAGCTGTCGGAGGCGGAGTTCGGAGTGCTGAAGGCCTTTGTGGTGAGCGTGATGGAGCGGCTGCACATCTCGCAGAAGCGCATCCGCGTGGCCGTGGTGGAGTACCACGACGGTTCCCACTCCTACATCAGCCTCAAGGATCGCAAGCGGCCCTCCGAGCTGCGCCGCATCGCCAGCCAGGTGAAATATGCGGGCGGCCCGGTGGCCTCGACCAGTGAGGTCTTGAAGTACACGCTCTTCCATATCTTCAGCAATGTGGACCGGCCCGAAGCCTCCCGCATTGCCCTGCTCCTGTCTGCCAGCCAGGAGACCCCGCGCATGGTCCGCAACTTGGTCCGCTACGCCCAGGGCCTGAAGAAGGAGAAAGTCATTGTGATTCCAGTGGGCATCGGGCCACATGTCAGCCTCAGGCAGATCCACCTCATTGAGAAGCAGGCCCCCGAGAACAAGGCCTTCGTGCTGAGTGGTGTGGATGAGCTGGAGCAGCGGAGGGATGAGATTATCAGCTACCTCTGCGACCTGGGCCCTGAGGCCCCTGTTCCTACTCAGCGC---CCGCCCACAGCCCGTGTCACCGTGAGCCCAGGGCAGTTGGGGGTCTCGCCCCAGGGCCCCAAGCGGTGCTCCATGGTTCTGGATGTGGTGTTTGTCCTGGAAGGGTCAGACGAAGTCGGGGAGGCCAACTTCAACAAGAGCAAGGCGTTCGTGGAGGAGGTGATCCGGCGCATGGACGTGGGCCCCGGCAGCATCCACGTCACGGTGCTGCAGTACTCGTACGTGGTGACCGTGGAGTACACCTTCAGCGAGCCACAGTCCAAGGACGACATCCTGCGACACGTGCGAGAGATCCGCTACCAGGGTGGCAACAGGACCAACACGGGGCTGGCCCTGCAGTACCTCTCTGAGCACAGCTTCACCACCAGCCAGGGCGACCGGGAGCAGGCCCCGAACCTG---------------------------------------------------------------------------------------------------------------------------------------------------
  LepusXXXXX    CAGGAACCGGGAGGCATGGTGGTGCCCCCTACAGATGCCCCAGCCAGGCCCACCACCCCGTATGTGGAGGATACCCCCGAGCCGCCCCTGCACGACTTCTACTGCAGCAAGCTGCTGGACCTGGTCTTCCTGCTGGACGGCTCGGCCCAGCTGTCGGAGGCGGAGTTCGGGGTGCTGAAGGCCTTTGTGGTGAGCGTGATGGAGCGGCTGCACATCTCGCAGAAGCGCATCCGCGTGGCCGTGGTGGAGTACCACGACGGCTCCCACTCCTACATCAGCCTCAGGGACCGCAAGCGGCCCTCCGAGCTGCGCCGCATCGCCAGCCAGGTGAAGTACGCGGGCGGCCCGGTGGCCTCGACCAGCGAGGTCTTGAAGTACACGCTCTTCCAGATCTTCAGCAAGGTGGACCGGCCCGAAGCCTCCCGCATTGTCCTGCTCCTGTCTGCCAGCCAGGAGACCCCGCGCATGGTCCGCAACTTGGTCCGCTACGCCCAGGGCCTGAAGAAGAAGAAGGTCATCGTGATCCCGGTGGGCATTAGGCCGCACGTCAGCGTCAGGCAGATCCACCTCATTGAGAATCAGGCCCCCGAGAACAAGGCCTTCGTGCTGAGCGGTGTGGATGAGCTGGAGCAGCGGAGGGATGAGATTATCAGCTACCTCTGCGAGCTGGCCCCCGAGGCCCCTGCTCCTACTCAGCGC---CCGCCCACGGCCCGGGTCACCGTGAGCCCAGGGCAGTTGGGGGTCTCACCCCAGGGCCCCAAGCGGCGCTCCATGGTTCTGGATGTGGTGTTTGTCCTGGAAGGGTCAGACGAAGTCGGGGAGGCCAACTTCAACAAGAGCAGGGCGTTCGTGGAGGAGRTGATCCGGCGCATGGACGTGGGCCCCGGCAGCATCCATGTCACGGTGCTGCAGTACTCATACGTGGTGACCGTGGAGTACACCTTCAGCGAGCCCCAGTCCAAGGACGACATCCTGCGACACGTGCGAGAGATCCGCTACCAGGGCGGCAACAGGACCAACACGGGGCTGGCCCTGCAGTACCTCTCCGAGCACAGCTTCACCACCAGCCAGGGCGACCGGGAGCAGGCCCCGAACCTGGTCTACATGGTCACAGGAAACCCCGCCTCTGACGAGATCAAGCGACTGCCTGGCGACATCCAGCTGGTGCCCATCGGAGTGGGCCCGCATGCCGACGTGCAGGAGCTGGAGAGGATCGGCTGGCCCAATGCCCCCATCCTCATCCAG
  OchotonaXX    CAGGAGCCGGGAGGCTTGGTGGTACCCCCTACAGATGTCCCAGCCAGGCCCACCACTCCGTATGTAGAAGACACCCCCGAGCCGCCGCTACACAACTTCTACTGCAGCAAACTGCTGGATCTGGTCTTCCTGCTGGACGGCTCCTCCCAGCTGTCAGAGGCCGAGTTTGAAGTGCTGAAGGCTTTCGTGGTGAGCATGATGGAGCGGCTGCACATCTCGCAGAAGCGCATCCGTGTGGCTGTGGTGGAGTACCACGACGGCTCCCACGCCTACATTAGCCTCAAGGACCGCAAGCGACCCTCTGAGCTGCGCCGCATCGCCAGCCAGGTCAAGTATGCGGGCAGTCAGGTGGCCTCCACCAGCGAGGTCCTCAAGTACACACTGTTCCAAATCTTCAGCAAGGTGGACCGGCCCGAGGCCTCCCGTATCATCCTGCTCCTGTCCGCCAGCCAGGAGCCGCCGCGGATGGCCCGCAACCTGATCCGCTATGTCCAAGGCCTGAAGAAGAAAAAGGTCATTGTGATCCCTGTGGGCATCGGGCCACACGTCAGCCTCAGGCAGATCCGCCGCATTGAGGAGCAGGCCCCGGAGAACAAGGCCTTTGTGCTCAGCGGAGTGGATGAGCTGGAGCAGCGGCGGGATGAGATCATCAGTTACCTGTGTGACCTGGCTCCTGAAGCCCCCGGTGCCACTCAGCGG---CCGCCCGTGGCCAAGGTCACCGCCACTCCAGGGCAATTGGAGACAACACCCCTGGTGTCCAAGCGGAAGGCCATGGTTCTGGATGTGGTGTTTGTTCTGGAAGGATCAGACCAAATCGGGGAAGCCAACTTCAACAGGAGCAAGGAGTTCGTGGAGGAGGTGATCCGGCGCATGGATGTGGGCCCGGGCRGCGTCCATGTCACTGTACTGCAGTACTCCTACGTGGTCACCGTGGAGCACACCTTCAGTGAGACCCAGTCCAAGGCTGACCTCCTCCAGCAGGTGCGAGAAATCCGCTACCGAGGTGGCAACACTACCAACACGGGACTGGCGTTGCAGTACCTCTCTGAGCACAGCTTCTCCACCAGCCAGGGGGACCGGRAGCAAGCCCCCAACCTGGTCTATATGGTCACTGGGAATCCTGCTTCCGACAAGATCAAGCGGCTGCCCCGAGACATCCAGCTGGTACCCATTGGAGTGGGCCCCCACGCTGATGTGCAGGAGCTGGAGAGGCTTGCCTGGCCCAATGCCCCCATCCTCATC---
  HomoXXXXXX    CAGGAGCCGGGAGGCCTGGTGGTGCCTCCCACAGATGCCCCGGTGAGCCCCACCACTCTGTATGTGGAGGACATCTCGGAACCGCCGTTGCACGATTTCTACTGCAGCAGGCTACTGGACCTGGTCTTCCTGCTGGATGGCTCCTCCAGGCTGTCCGAGGCTGAGTTTGAAGTGCTGAAGGCCTTTGTGGTGGACATGATGGAGCGGCTGCGCATCTCCCAGAAGTGGGTCCGCGTGGCCGTGGTGGAGTACCACGACGGCTCCCACGCCTACATCGGGCTCAAGGACCGGAAGCGACCGTCAGAGCTGCGGCGCATTGCCAGCCAGGTGAAGTATGCGGGCAGCCAGGTGGCCTCCACCAGCGAGGTCTTGAAATACACACTGTTCCAAATCTTCAGCAAGATCGACCGCCCTGAAGCCTCCCGCATCGCCCTGCTCCTGATGGCCAGCCAGGAGCCCCAACGGATGTCCCGGAACTTTGTCCGCTACGTCCAGGGCCTGAAGAAGAAGAAGGTCATTGTGATCCCGGTGGGCATTGGGCCCCATGCCAACCTCAAGCAGATCCGCCTCATCGAGAAGCAGGCCCCTGAGAACAAGGCCTTCGTGCTGAGCAGTGTGGATGAGCTGGAGCAGCAAAGGGACGAGATCGTTAGCTACCTCTGTGACCTTGCCCCTGAAGCCCCTCCTCCTACTCTGCCC---CCCCACATGGCACAAGTCACTGTGGGCCCGGGGCTCTTGGGGGTTTCGACCCTGGGGCCCAAGAGGAACTCCATGGTTCTGGATGTGGCGTTCGTCCTGGAAGGATCGGACAAAATTGGTGAAGCCGACTTCAACAGGAGCAAGGAGTTCATGGAGGAGGTGATTCAGCGGATGGATGTGGGCCAGGACAGCATCCACGTCACGGTGCTGCAGTACTCCTACATGGTGACCGTGGAGTACCCCTTCAGCGAGGCACAGTCCAAAGGGGACATCCTGCAGCGGGTGCGAGAGATCCGCTACCAGGGCGGCAACAGGACCAACACTGGGCTGGCCCTGCGGTACCTCTCTGACCACAGCTTCTTGGTCAGCCAGGGTGACCGGGAGCAGGCGCCCAACCTGGTCTACATGGTCACCGGAAATCCTGCCTCTGATGAGATCAAGAGGCTGCCTGGAGACATCCAGGTGGTGCCCATTGGAGTGGGCCCTAATGCCAACGTGCAGGAGCTGGAGAGGATTGGCTGGCCCAATGCCCCTATCCTCATCCAG
  MacacaXXXX    GAGGAGCCGGGAGGCCTTGTGGTGCCTCCCACAGATGCCCCGGTGAGCCCCACCACTCCGTATGTGGAGGACATCTCGGAACCGCCCTTGCACGATTTCTACTGCAGCAGGCTACTGGACCTGGTCTTCCTGCTGGATGGCTCCTCCAGGCTGTCCGAGGCTGAGTTTGAAGTGCTGAAGGCCTTTGTGGTGGACATGATGGAGCGGCTGCGCATCTCCCAGAAGTGGGTCCGCGTGGCCGTCGTGGAGTACCATGATGGCTCCCATGCCTACATCGGGCTCAAGGACCGGAAACGACCATCAGAGCTGCGGCGCATTGCCAGCCAGGTGAAGTATGCAGGCAGCCAGGTGGCCTCCACCAGTGAGGTCTTGAAATACACACTGTTCCAAATCTTTGGCAAGATCGACCGCCCTGAAGCCTCCCGCATCGCCCTGCTCCTGATGGCCAGCCAGGAGCCCCAACGGATGTCCCGGAACTTTGTCCGCTATGTCCAGGGCCTGAAGAAGAAGAAGGTCATTGTAATCCCGGTGGGCATTGGGCCCCATGCCAACCTCAAGCAGATCCACCTCATTGAGAAGCAGTCCCCTGAGAACAAGGCCTTCGTGCTGAGCGGTGTGGATGAGCTGGAGCAGCAAAGGGATGAGATTGTTAGCTACCTCTGTGACCTTGCCCCTGAAGCCCCTCCTCCTACTCTGYCC---CCCGACATGGCACAAGTCACTGTGGGCCCAGGGCTCTTGGGGGTTTCAACCCTGGGGCCCAAGAGGAATTCCATGGTTCTGGATGTGGCATTTGTCCTGGAAGGATCGGACAAAATTGGTGAAGCCGACTTCAACAGGAGCAAGGAGTTCATGGAGGAGGTGATTCAGCGGATGGATGTGGGCCAGGACGGCATCCACGTCACGGTACTGCAGTACTCCTATACRGTGGCGGTGGAGTACCCCTTCAGCGAGGCACAGTCCAAAGGGGACATCCTGCAGCGGGTGCGAGAGATCCGCTACCAGGGCGGCAACAGGACCAACACTGGGCTGGCCCTGCAGTACCTCTCCGAGCACAGCTTCTTGGTCAGCCAGGGTGACCGGGAGCAGGCGCCCAACCTGGTCTACATGGTCACCGGAAATCCTGCCTCTGATGAGATCAAGAGGTTGCCTGGAGACATCCAGGTGGTGCCCATTGGAGTGGGCCCTCATGCCAATGTACAGGAGCTGGAGAGGATTGGCTGGCCCAATGCCCCCATCCTCATCCAG
  LemurXXXXX    CAGGAACCGGGAGGCCTGGAGGTGCCCCCGACGGAAGCCCCTGTGAGCCCCACCACCCCATACGTGGAGGACACCCCRGAGCCGCCCCTGCACGACTTCTACTGCAGCAAGCTGCTGGATCTGGTCTTCCTGCTGGACGGCTCTTCCAAGCTGTCCGAGGCTGAGTTTGGAGTGCTGAAGGCCTTCGTGGTGGGCATGATGGAGCGGCTGCACATCTCCCAGAAGCGGGTCCGCGTGGCCGTGGTGGAATACCACGACGGCTCCCACTCCTACATTGGGCTCACGGACCGGAAGCGGCCGTCAGAACTGCGGCGCATCGCCAGCCAGGTGAAGTACGCGGGCAGCCAGGTGGCCTCCACCAGYGAGGTCCTGAAGTTCACGCTATTCCAAATCTTCAGCAAGATCGACCGCCCCGAAGCCTCCCGCATCATCCTGCTCCTCACGGCCAGCCAGGAGCCCCCACGGATGGCCCGGAACTTGGTCCGCTACGTCCAGGGCCTGAAGAAAAAGAAGGTCATTGTGATCCCCGTGGGCATCGGGCCCCATGCCAGCCTCAAGCAGATCCGCCTCATCGAGAAGCAGGCCCCGGAGAACAAGGCGTTTGTGCTCAGCAGCGTGGACGAGCTGGAGCAGTGGAGGGACGAGATTATCAGCTACCTCTGTGACCTTGCCCCTGCAGCCTCTCCCCCCACCAAGCCC---CCCGACATGGCAAAAGTCACCGTGGGTCCT---------------TCGCCACCGGGACCCAAGAGAAACTCCATGGTTCTGGATGTGGCGTTCGTCCTGGAAGGCTCGGACAAAATCGGAGAAGCTGACTTCAACAGGAGCAAGGAGTTCATGGAGGAGGTGATTCAGCGGATGGACGTGGGCCAGGACAGCATCCACGTGGCGGTGCTGCAGTACTCGTACATGGTGACCGTGGAGTACCCATTCAGCGAGGCACAGTCCAAGGGGGACGTCCTGCAGCGGGTGCGAGAGATCCGCTATCGGGGCGGCAACAGGACCAACACTGGGCTGGCCCTGCAGTACCTCTCTGAGCACAGCTTCTCTGCCAGCCAGGGGGACCGGGAGCAGGCGCCCAACCTGGTCTACATGGTCACGGGAAATCCTGCCTCTGACGAGATCCGGCGCTTGCCAGGAGACATCCAGCTGGTGCCCATCGGAGTGGGCCCTCATGCCAACGTGCAGGAGCTGGAGAGGATCGGCTGGCCCAACGCCCCCATCCTCATCCGG
  Cynocephal    CAGGAACCGGGAGGCCTGGTGGTGCCCCCCACGGATGCCCCAGCCAGCCCTACCACCGAGGACGTGGAGGACACCCCAGAGCCGCCCCTGCACGACTTCCTCTGCAGCAGGCTGCTGGATCTGGTCTTCCTGCTGGACGGCTCCTCCAAGCTGTCCGAGGCAGAGTTTGAAGTGCTGAAGGCCTTCGTGGTGGGCATGATGGAGCGGCTGCGCATCTCCCAGAAGTGGATCCGCGTGGCCGTGGTTGAGTACCACGATGGCTCCCACGCCTACATCTCGCTCAAGGACCGGAAGCGGCCCTCGGAGCTGCGGCGCATCGCTGGCCAGGTGAAGTACGCGGGCAGCCAGGTGGCCTCCCCCAGTGAGGTCTTGAAGTACACGCTCTTCCAGATCTTTGGCAAGATCGACCGCCCCGAAGCCTCCCGAATTGCCCTGCTCCTGACGGCCAGCCAGGAGCCACCCCGGTTGGCCCGGAACTTGGTCCGCTCCGTCCAGGGCTTGAAGAAGAAGAAGGTCATTGTGATCCCGGTGGGCATTGGGCCCCATGCCAGCCTTAAGCAGATCCGTCTCATCGAGAATCAGGCCCCCGAGAACAAGGCCTTTGCGCTCAGCAGCGTGGATGAACTGGAGCAGCGAAGGGACGAGATTATCAGCTACCTCTGTGACCTTGCCCCTGAGGCCCCTGCCTCCAGGCAGTCC---CCCAACATGGCACAGGTCACTGTGGGTCCAGGGCCCTTGAGGATTTCACCGTTAGGACCCAGTAGGAGCTCCATGGTTCTGGACGTAGTGTTTGTCTTGGAAGGGTCGGACAAAATCGGTGAGGCCGACTTCAACAGGAGCAGGGAGTTCACGGAGGAGGTGATCCCGCGCATGGACGTGGGCCAGGGCAGCATCCACGTTGCCGTGCTGCAGTACTCGTACGTGGTGGCCGCGGAGCACACCTTCCACGAGACGCAGTCCAAGCAGGACGTCCTGCAGCGGGTGCGCGAGATCCGCTACCGAGGTGGTAACAGGACCAACACTGGACTGGCCCTGCAGTACCTGTCTGAGCACAGCTTCTCTGCCAGCCAGGGGGACCGGGAGCAGGCACCTAATCTGGTCTACATGGTCACAGGCAATCCGACCTCTGACGAGATCAAGCGGTTGCCCGGAGACATCCAGGTGGTGCCCATCGGAGTGGGCCCTCATGCCAACGTGCAGGAGCTGGAGAGGATCGGCTGGCCCAATGCCCCCATCCTCATCCAG
  TupaiaXXXX    ------------------------CCCCCCACCGTTGTCCCGGTGAGCCCCACCACCCTGTACGTGGAAGACACCCCTGAGCCGCCCCTGCACAGATTCCACTGCAGCAGGATGCTGGACCTGGTCTTCCTGCTGGACGGGTCCTCCAAGCTGTCAGAAGCAGAGTTTGAGGTGCTGAAGGGCTTCGTGGTGGACATGATGGAGCAGCTGCACATCTCGCAGAAGTGGATCCGTGTGTCTGTGGTGGAGTACCACGACGGCTCCCACTCCTACATCGACCTCAAGGACCGGAAGCGGCCCTCGGAGCTGCGGCGCATCGCCAGCCAGGTGAGGTATGCAGGCAGCCAGGTGGCTTCCATCAGTGAGGTCCTCAAGTACACCCTAANCTCTTTGTTAGGAAACATCGACCGGCCGGAGGCCTCCCGNGTCGCTCTGCTCCTGACAGCCAGCCAGGAGGCCCCAGGGATGGCCCGGAACTTGGTCCGCTACGTACAGGGCCTAAAGAAGAAGAAGGTCGTCATGGTCCCAGTGAGCATCGGGCCGCACACCAACCTCAGGCAGATCCGCCTCATCGAGAAGCAGGCCCCCGAGAACAAGGCCTTCCTGCTCAGCGGTGTGGACGAGCTGGAGCAGCGGAGGGATGAGATCATCAGCTACCTCTGTGACCTGGCCCCCGAGCCCCCTGCACCCACCCGGCCC---CCCAGCGTGGCACAGGTCACGGTGAACCCAGGGCTCTTGCAGGTTTCACCCCTGGGACCCAAGAGGAACTCCATGGTTCTGGACGTGGTGTTTGTCCTGGAGGGGTCGGACAAAATCGGGGAAGCCAACTTCAACAGGAGCAAGGAGTTCGTGGAGGAGGTGATTCAGCGGATGGACGTGGGCCAGGATGGCATCCACGTCACAGTGCTGCAGTACTCCTACGTGGTGACCGCAGGGTACACTTTCAGCCAGGTGCAGTCCAAGGTGGACATCCTGCAGCGGGTGCGGGAGATCCGCTTCCAGGGCGGCAACGTGACCAACACGGGACTGGCCCTGCAGTATCTGTCCGAGCACAGCTTCTCGGCCAGCCAGGGGGACCGTGAGCAAGCACCCAACTTG---------------------------------------------------------------------------------------------------------------------------------------------------

 ;
end;

Begin paup;
exclude
565-576
631-648
655-669
694-708
730-756
808-828
844-855
874-966
1387-1392
2434-2442
2590-2604
2737-2745
2770-2775
2938-2958
2962-2994
3124-3135
3244-3264
3277-3282
3454-3459
3466-3477
4381-4404
4414-4431
5212-5229
5512-5520
5977-5982
6190-6204
6217-6237
6244-6276
;
End;
